# Supplementary material for: Classification of Estrogen Receptor-Positive Breast Cancer Based on Immunogenomic Profiling and Validation at Single-Cell Resolution
Source: Front Cell Dev Biol. 2021 Sep 21;9:722841. doi: 10.3389/fcell.2021.722841 (PMC8490889; doi:10.3389/fcell.2021.722841)
Supplement: Supplementary Table 1 — Clinical information of enrolled patients. [file Table_1.XLSX]

## Sheet: Sheet1
		TCGA cohort				METABRIC cohort
Characteristics		C1	C2	C3	P value	C1	C2	C3	P value
Age					0.0003				<0.001
	>=60	222	120	48		595	250	45
	<60	184	177	36		303	221	21
Site					0.41				0.31
	Left	216	143	44		459	220	33
	Right	190	154	40		390	227	32
	Unknown					49	24	1
Stage					0.69				0.96
	Stage I	74	56	10		229	135	18
	Stage II	229	160	49		372	207	26
	Stage III	88	71	24		44	23	1
	Stage IV	6	4	1		6	3	0
	Unknown	9	6	0		1	1	0
Her2 status					0.0003				0.3
	Positive	76	31	13		58	38	7
	Negative	202	186	35		840	433	59
	Indeterminate	128	80	36
PR status					0.32				0.26
	Positive	342	259	66		621	307	42
	Negative	62	37	18		277	164	24
	Indeterminate	2	1	0
Lymphonode+ NO.					<0.001				0.12
	None	149	127	30		491	250	44
	>0	170	146	46		407	221	22
	Not avaliable	87	24	8
Ethnicity					0.0015
	HISPANIC OR LATINO	15	12	3
	NOT HISPANIC OR LATINO	301	237	78
	Unknown	90	48	3
