# Supplementary material for: Classification of Estrogen Receptor-Positive Breast Cancer Based on Immunogenomic Profiling and Validation at Single-Cell Resolution
Source: Front Cell Dev Biol. 2021 Sep 21;9:722841. doi: 10.3389/fcell.2021.722841 (PMC8490889; doi:10.3389/fcell.2021.722841)
Supplement: Supplementary Table 2 — Identification of driver genes based on the TCGA ER+ mutation data. [file Table_2.XLSX]

## Sheet: TCGA-BRCA
A0_Samples	A18_Sex	A1_OS	A22_histological_type	A2_Event	A3_T	A4_N	A5_M	A6_Stage	A8_New_Event	A8_New_Event_Time	A9_Cancer_Status	age_at_initial_pathologic_diagnosis	anatomic_neoplasm_subdivisions.anatomic_neoplasm_subdivision	axillary_lymph_node_stage_method_type	breast_carcinoma_estrogen_receptor_status	breast_carcinoma_progesterone_receptor_status	breast_carcinoma_surgical_procedure_name	cytokeratin_immunohistochemistry_staining_method_micrometastasis_indicator	ethnicity	her2_immunohistochemistry_level_result	initial_pathologic_diagnosis_method	lab_proc_her2_neu_immunohistochemistry_receptor_status	lab_procedure_her2_neu_in_situ_hybrid_outcome_type	lymph_node_examined_count	margin_status	number_of_lymphnodes_positive_by_he	primary_lymph_node_presentation_assessment	race_list.race
TCGA-AN-A0XR	FEMALE	10	Infiltrating Ductal Carcinoma	Alive	T2	N2	M0	Stage IIIA	0	10	Not Available	55	Left Upper Outer Quadrant	Not Available	Positive	Negative	Not Available	Not Available	NOT HISPANIC OR LATINO	Not Available	Tumor resection	Negative	Not Evaluated	14	Negative	7	YES	WHITE
TCGA-BH-A1EU	FEMALE	1286	Infiltrating Ductal Carcinoma	Dead	T1	N0	M0	Stage I	0	1286	TUMOR FREE	83	Right	Not Available	Positive	Positive	Not Available	Not Available	NOT HISPANIC OR LATINO	Not Available	Fine needle aspiration biopsy	Negative	Not Evaluated	Not Available	Not Available	Not Available	NO	WHITE
TCGA-A2-A04V	FEMALE	1920	Infiltrating Ductal Carcinoma	Dead	T2	N0 (i-)	M0	Stage IIA	0	1920	WITH TUMOR	39	Right Lower Outer Quadrant;Right	Sentinel node biopsy alone	Positive	Positive	Simple Mastectomy	YES	NOT HISPANIC OR LATINO	2+	Core needle biopsy	Equivocal	Negative	2	Negative	0	Not Available	WHITE
TCGA-E9-A3X8	FEMALE	926	Infiltrating Lobular Carcinoma	Alive	T2	N1	M0	Stage IIB	0	926	TUMOR FREE	48	Left Upper Outer Quadrant	Axillary lymph node dissection alone	Positive	Positive	Modified Radical Mastectomy	YES	NOT HISPANIC OR LATINO	Not Available	Tumor resection	Positive	Not Evaluated	8	Negative	4	YES	WHITE
TCGA-D8-A140	FEMALE	403	Infiltrating Ductal Carcinoma	Alive	T2	N1a	M0	Stage IIB	0	403	Not Available	62	Left Upper Outer Quadrant;Left	Axillary lymph node dissection alone	Positive	Positive	Modified Radical Mastectomy	NO	NOT HISPANIC OR LATINO	3+	Core needle biopsy	Positive	Not Evaluated	15	Negative	1	YES	WHITE
TCGA-A2-A3KC	FEMALE	1102	Infiltrating Lobular Carcinoma	Alive	T2	N1a	M0	Stage IIB	0	1102	TUMOR FREE	55	Right Lower Outer Quadrant	Sentinel lymph node biopsy plus axillary dissection	Positive	Positive	Simple Mastectomy	NO	NOT HISPANIC OR LATINO	2+	Core needle biopsy	Equivocal	Negative	19	Negative	2	YES	BLACK OR AFRICAN AMERICAN
TCGA-AR-A24Q	FEMALE	3172	Infiltrating Ductal Carcinoma	Alive	T3	N0	M0	Stage IIB	0	3172	Not Available	49	Left Upper Inner Quadrant	Sentinel lymph node biopsy plus axillary dissection	Positive	Negative	Simple Mastectomy	Not Available	Not Available	Not Available	Core needle biopsy	Negative	Not Evaluated	2	Negative	0	YES	WHITE
TCGA-BH-A0E1	FEMALE	477	Infiltrating Ductal Carcinoma	Alive	T2	N1	M0	Stage IIB	0	477	TUMOR FREE	52	Left Upper Inner Quadrant;Left	Sentinel lymph node biopsy plus axillary dissection	Positive	Positive	Simple Mastectomy	NO	Not Available	2+	Core needle biopsy	Equivocal	Negative	17	Negative	2	Not Available	WHITE
TCGA-E9-A22D	FEMALE	1248	Infiltrating Ductal Carcinoma	Alive	T2	N0	M0	Stage IIA	0	1248	TUMOR FREE	38	Right Upper Outer Quadrant	Axillary lymph node dissection alone	Positive	Positive	Modified Radical Mastectomy	YES	NOT HISPANIC OR LATINO	Not Available	Tumor resection	Positive	Not Evaluated	10	Negative	0	YES	WHITE
TCGA-A8-A076	FEMALE	1642	Infiltrating Ductal Carcinoma	Alive	T2	N0	M0	Stage IIA	0	1642	TUMOR FREE	66	Left Upper Outer Quadrant	Not Available	Positive	Positive	Other	Not Available	Not Available	3+	Not Available	Positive	Positive	Not Available	Negative	Not Available	Not Available	Not Available
TCGA-D8-A1XY	FEMALE	503	Infiltrating Ductal Carcinoma	Alive	T2	N0	MX	Stage IIA	0	503	TUMOR FREE	74	Left Upper Outer Quadrant	Axillary lymph node dissection alone	Positive	Positive	Simple Mastectomy	Not Available	NOT HISPANIC OR LATINO	3+	Fine needle aspiration biopsy	Positive	Not Evaluated	3	Not Available	0	YES	WHITE
TCGA-AC-A4ZE	FEMALE	890	Infiltrating Lobular Carcinoma	Alive	T3	N0	M0	Stage IIB	0	890	TUMOR FREE	63	Right Lower Outer Quadrant	Sentinel node biopsy alone	Positive	Positive	Simple Mastectomy	NO	NOT HISPANIC OR LATINO	Not Available	Core needle biopsy	Positive	Not Evaluated	1	Negative	0	YES	WHITE
TCGA-D8-A1JM	FEMALE	590	Infiltrating Ductal Carcinoma	Alive	T2	N1a	M0	Stage IIB	0	590	TUMOR FREE	59	Right Upper Outer Quadrant	Axillary lymph node dissection alone	Positive	Negative	Modified Radical Mastectomy	Not Available	NOT HISPANIC OR LATINO	1+	Fine needle aspiration biopsy	Negative	Not Evaluated	11	Negative	3	YES	WHITE
TCGA-C8-A12W	FEMALE	385	Infiltrating Ductal Carcinoma	Alive	T4	N1	M0	Stage IIIB	0	385	TUMOR FREE	49	Left	Axillary lymph node dissection alone	Positive	Positive	Other	Not Available	NOT HISPANIC OR LATINO	1+	Other method, specify:	Negative	Not Evaluated	7	Negative	Not Available	YES	ASIAN
TCGA-AO-A0J3	FEMALE	651	Other, specify	Alive	T2	N1b	M0	Stage IIB	0	651	TUMOR FREE	67	Right Upper Inner Quadrant;Right Upper Outer Quadrant;Right Lower Inner Quadrant;Right Lower Outer Quadrant;Right	Axillary lymph node dissection alone	Positive	Positive	Modified Radical Mastectomy	YES	NOT HISPANIC OR LATINO	2+	Core needle biopsy	Equivocal	Negative	36	Negative	1	Not Available	WHITE
TCGA-AN-A0AS	FEMALE	10	Infiltrating Ductal Carcinoma	Alive	T2	N2	M0	Stage IIIA	0	10	TUMOR FREE	70	Left Upper Outer Quadrant	No axillary staging	Positive	Negative	Modified Radical Mastectomy	NO	NOT HISPANIC OR LATINO	0	Tumor resection	Negative	Not Evaluated	9	Negative	4	Not Available	WHITE
TCGA-E2-A15I	FEMALE	1692	Infiltrating Ductal Carcinoma	Alive	T2	N0	M0	Stage IIA	0	1692	TUMOR FREE	44	Left Upper Outer Quadrant;Left Lower Outer Quadrant	Sentinel node biopsy alone	Positive	Positive	Simple Mastectomy	NO	NOT HISPANIC OR LATINO	2+	Tumor resection	Equivocal	Negative	4	Negative	0	YES	WHITE
TCGA-BH-A0HX	FEMALE	829	Infiltrating Ductal Carcinoma	Alive	T2	N1a	M0	Stage IIB	0	829	TUMOR FREE	54	Left Upper Inner Quadrant;Left Upper Outer Quadrant;Left Lower Inner Quadrant;Left Lower Outer Quadrant;Left	Sentinel lymph node biopsy plus axillary dissection	Positive	Positive	Simple Mastectomy	YES	Not Available	Not Available	Core needle biopsy	Negative	Not Evaluated	24	Negative	2	Not Available	WHITE
TCGA-AR-A2LM	FEMALE	1935	Infiltrating Lobular Carcinoma	Alive	T1	N1	M0	Stage II	0	1935	Not Available	49	Right	Sentinel lymph node biopsy plus axillary dissection	Positive	Positive	Simple Mastectomy	YES	NOT HISPANIC OR LATINO	Not Available	Core needle biopsy	Not Evaluated	Negative	3	Negative	1	YES	WHITE
TCGA-Z7-A8R6	FEMALE	3256	Infiltrating Lobular Carcinoma	Alive	T1c	N0	M0	Stage I	0	3256	TUMOR FREE	46	Left Upper Outer Quadrant	Sentinel lymph node biopsy plus axillary dissection	Positive	Positive	Lumpectomy	YES	NOT HISPANIC OR LATINO	1+	Tumor resection	Negative	Not Evaluated	2	Negative	0	YES	WHITE
TCGA-AC-A8OR	FEMALE	40	Mucinous Carcinoma	Alive	T1c	N0 (i-)	MX	Stage IA	0	40	TUMOR FREE	75	Left	Sentinel node biopsy alone	Positive	Positive	Simple Mastectomy	YES	NOT HISPANIC OR LATINO	Not Available	Core needle biopsy	Negative	Not Evaluated	2	Negative	0	YES	WHITE
TCGA-GM-A5PV	FEMALE	412	Infiltrating Lobular Carcinoma	Alive	T2	N1a	M0	Stage IIB	0	412	TUMOR FREE	63	Right	Sentinel lymph node biopsy plus axillary dissection	Positive	Positive	Modified Radical Mastectomy	NO	NOT HISPANIC OR LATINO	Not Available	Core needle biopsy	Not Evaluated	Negative	24	Negative	1	YES	WHITE
TCGA-E2-A15S	FEMALE	428	Infiltrating Ductal Carcinoma	Alive	T2	N1	M0	Stage IIB	0	428	TUMOR FREE	34	Left Upper Inner Quadrant;Left Upper Outer Quadrant	Sentinel lymph node biopsy plus axillary dissection	Positive	Negative	Simple Mastectomy	NO	NOT HISPANIC OR LATINO	2+	Tumor resection	Equivocal	Negative	17	Negative	1	YES	WHITE
TCGA-3C-AALJ	FEMALE	1474	Infiltrating Ductal Carcinoma	Alive	T2	N1a	M0	Stage IIB	0	1474	TUMOR FREE	62	Right	Not Available	Positive	Positive	Modified Radical Mastectomy	Not Available	NOT HISPANIC OR LATINO	Not Available	Core needle biopsy	Indeterminate	Not Evaluated	23	Negative	1	YES	BLACK OR AFRICAN AMERICAN
TCGA-AR-A251	FEMALE	3030	Infiltrating Ductal Carcinoma	Alive	T2	N2	M0	Stage IIIA	0	3030	Not Available	51	Left Upper Outer Quadrant	Sentinel lymph node biopsy plus axillary dissection	Positive	Negative	Other	Not Available	NOT HISPANIC OR LATINO	2+	Core needle biopsy	Equivocal	Negative	7	Positive	4	YES	WHITE
TCGA-BH-A28Q	FEMALE	1119	Infiltrating Lobular Carcinoma	Alive	T2	N1a	M0	Stage IIB	0	1119	TUMOR FREE	46	Right	Not Available	Positive	Positive	Modified Radical Mastectomy	Not Available	NOT HISPANIC OR LATINO	Not Available	Fine needle aspiration biopsy	Negative	Indeterminate	18	Not Available	2	YES	WHITE
TCGA-A8-A081	FEMALE	0	Infiltrating Ductal Carcinoma	Alive	T2	N0	M0	Stage IIA	0	0	TUMOR FREE	80	Right	Not Available	Positive	Positive	Other	Not Available	Not Available	1+	Not Available	Negative	Negative	Not Available	Negative	Not Available	Not Available	Not Available
TCGA-A2-A0T3	FEMALE	1516	Infiltrating Ductal Carcinoma	Alive	T1c	N1mi	M0	Stage IB	0	1516	TUMOR FREE	37	Right Upper Outer Quadrant	Sentinel lymph node biopsy plus axillary dissection	Positive	Positive	Lumpectomy	YES	NOT HISPANIC OR LATINO	2+	Core needle biopsy	Equivocal	Negative	13	Positive	2	YES	WHITE
TCGA-EW-A1PC	FEMALE	187	Infiltrating Ductal Carcinoma	Alive	T3	N0 (i-)	MX	Stage IIB	0	187	TUMOR FREE	66	Left	Sentinel node biopsy alone	Positive	Positive	Modified Radical Mastectomy	YES	NOT HISPANIC OR LATINO	1+	Core needle biopsy	Negative	Not Evaluated	2	Negative	0	YES	BLACK OR AFRICAN AMERICAN
TCGA-A2-A0YI	FEMALE	1505	Infiltrating Ductal Carcinoma	Alive	T1c	N0 (i+)	M0	Stage I	0	1505	TUMOR FREE	62	Right Upper Outer Quadrant	Other (specify)	Positive	Positive	Lumpectomy	YES	NOT HISPANIC OR LATINO	1+	Core needle biopsy	Negative	Not Evaluated	3	Negative	0	Not Available	WHITE
TCGA-AO-A03N	FEMALE	2031	Infiltrating Ductal Carcinoma	Alive	T2	N1a	M0	Stage IIB	1	1645	WITH TUMOR	59	Left Upper Inner Quadrant;Left Upper Outer Quadrant;Left	Sentinel lymph node biopsy plus axillary dissection	Positive	Positive	Modified Radical Mastectomy	NO	NOT HISPANIC OR LATINO	0	Core needle biopsy	Negative	Not Evaluated	19	Negative	2	Not Available	WHITE
TCGA-A2-A0EV	FEMALE	968	Infiltrating Ductal Carcinoma	Alive	T1c	N0 (i-)	M0	Stage IA	0	968	TUMOR FREE	80	Left	Sentinel node biopsy alone	Positive	Positive	Lumpectomy	YES	NOT HISPANIC OR LATINO	0	Core needle biopsy	Negative	Negative	6	Negative	0	Not Available	WHITE
TCGA-A2-A0D4	FEMALE	767	Infiltrating Ductal Carcinoma	Alive	T2	N1a	M0	Stage IIB	0	767	TUMOR FREE	37	Left	Axillary lymph node dissection alone	Positive	Positive	Lumpectomy	NO	NOT HISPANIC OR LATINO	1+	Core needle biopsy	Negative	Negative	23	Negative	1	Not Available	BLACK OR AFRICAN AMERICAN
TCGA-BH-A0HN	FEMALE	516	Infiltrating Ductal Carcinoma	Alive	T1c	N0 (i-)	M0	Stage IA	0	516	TUMOR FREE	67	Left Upper Inner Quadrant;Left Upper Outer Quadrant;Left	Sentinel node biopsy alone	Positive	Positive	Other	NO	Not Available	2+	Core needle biopsy	Equivocal	Negative	2	Positive	0	Not Available	WHITE
TCGA-A8-A09N	FEMALE	31	Infiltrating Ductal Carcinoma	Alive	T2	N3a	M0	Stage IIIC	0	31	TUMOR FREE	57	Right Lower Outer Quadrant	Not Available	Positive	Positive	Other	Not Available	Not Available	3+	Not Available	Positive	Positive	Not Available	Negative	Not Available	Not Available	Not Available
TCGA-AO-A12H	FEMALE	1234	Other, specify	Alive	T2	N0 (i-)	M0	Stage IIA	0	1234	TUMOR FREE	69	Right Upper Outer Quadrant;Right	Sentinel node biopsy alone	Positive	Positive	Simple Mastectomy	YES	NOT HISPANIC OR LATINO	0	Core needle biopsy	Negative	Not Evaluated	10	Negative	0	Not Available	BLACK OR AFRICAN AMERICAN
TCGA-B6-A0IP	FEMALE	3926	Infiltrating Lobular Carcinoma	Dead	T1c	N0 (i-)	M0	Stage IA	0	3926	TUMOR FREE	74	Left Upper Outer Quadrant	Axillary lymph node dissection alone	Positive	Positive	Modified Radical Mastectomy	NO	NOT HISPANIC OR LATINO	Not Available	Fine needle aspiration biopsy	Not Evaluated	Not Evaluated	16	Negative	0	YES	WHITE
TCGA-AC-A3TM	FEMALE	762	Infiltrating Lobular Carcinoma	Alive	T3	N1mi	M0	Stage IIIA	0	762	TUMOR FREE	50	Right	Sentinel node biopsy alone	Positive	Positive	Simple Mastectomy	YES	NOT HISPANIC OR LATINO	2+	Core needle biopsy	Equivocal	Equivocal	4	Negative	0	YES	WHITE
TCGA-AO-A0J7	FEMALE	618	Other, specify	Alive	T2	N1	M0	Stage IIB	0	618	TUMOR FREE	71	Left Upper Inner Quadrant;Left Lower Inner Quadrant;Left	Sentinel lymph node biopsy plus axillary dissection	Positive	Positive	Modified Radical Mastectomy	NO	NOT HISPANIC OR LATINO	1+	Core needle biopsy	Negative	Not Evaluated	11	Negative	3	Not Available	WHITE
TCGA-A8-A07L	FEMALE	975	Infiltrating Ductal Carcinoma	Alive	T3	N1a	M0	Stage IIIA	0	975	TUMOR FREE	58	Right Upper Outer Quadrant	Not Available	Positive	Positive	Other	Not Available	Not Available	0	Not Available	Negative	Negative	Not Available	Negative	Not Available	Not Available	Not Available
TCGA-A1-A0SB	FEMALE	259	Other, specify	Alive	T1c	N0	M0	Stage I	0	259	TUMOR FREE	70	Left	Sentinel node biopsy alone	Positive	Negative	Lumpectomy	Not Available	NOT HISPANIC OR LATINO	Not Available	Fine needle aspiration biopsy	Negative	Not Evaluated	2	Negative	0	YES	WHITE
TCGA-5T-A9QA	FEMALE	303	Other, specify	Alive	T2	NX	MX	Stage IIA	0	303	Unknown	52	Left	No axillary staging	Positive	Negative	Unknown	NO	NOT HISPANIC OR LATINO	2+	Excisional Biopsy	Equivocal	Negative	Not Available	Unknown	Not Available	NO	BLACK OR AFRICAN AMERICAN
TCGA-D8-A73W	FEMALE	385	Mucinous Carcinoma	Dead	T3	N1a	MX	Stage IIIA	1	21	Unknown	79	Right Upper Outer Quadrant	Axillary lymph node dissection alone	Positive	Negative	Simple Mastectomy	NO	NOT HISPANIC OR LATINO	1+	Tumor resection	Negative	Not Evaluated	13	Negative	1	YES	WHITE
TCGA-E2-A109	FEMALE	1417	Infiltrating Ductal Carcinoma	Alive	T2	N0 (i-)	M0	Stage IIA	0	1417	Not Available	64	Right Upper Outer Quadrant	Sentinel node biopsy alone	Positive	Negative	Simple Mastectomy	NO	NOT HISPANIC OR LATINO	2+	Core needle biopsy	Equivocal	Negative	6	Negative	0	Not Available	WHITE
TCGA-A8-A08O	FEMALE	943	Infiltrating Ductal Carcinoma	Alive	T2	N3a	M1	Stage IV	1	762	WITH TUMOR	45	Right	Not Available	Positive	Positive	Other	Not Available	Not Available	1+	Not Available	Negative	Negative	Not Available	Positive	Not Available	Not Available	Not Available
TCGA-AQ-A1H2	FEMALE	475	Infiltrating Ductal Carcinoma	Alive	T2	N2a	MX	Stage IIIA	0	475	TUMOR FREE	84	Right Upper Outer Quadrant	Axillary lymph node dissection alone	Positive	Positive	Modified Radical Mastectomy	NO	NOT HISPANIC OR LATINO	2+	Core needle biopsy	Indeterminate	Positive	19	Negative	13	YES	WHITE
TCGA-A8-A0A4	FEMALE	396	Infiltrating Lobular Carcinoma	Alive	T2	N0	M0	Stage IIA	0	396	TUMOR FREE	73	Left	Not Available	Positive	Positive	Other	Not Available	Not Available	Not Available	Not Available	Negative	Negative	Not Available	Negative	Not Available	Not Available	Not Available
TCGA-A2-A0YL	FEMALE	1474	Infiltrating Lobular Carcinoma	Alive	T3	N2a	M0	Stage IIIA	0	1474	TUMOR FREE	48	Left Upper Inner Quadrant;Left Upper Outer Quadrant;Left Lower Inner Quadrant;Left Lower Outer Quadrant	Sentinel lymph node biopsy plus axillary dissection	Positive	Positive	Simple Mastectomy	YES	NOT HISPANIC OR LATINO	1+	Core needle biopsy	Negative	Not Evaluated	29	Negative	4	Not Available	WHITE
TCGA-E2-A9RU	FEMALE	0	Infiltrating Ductal Carcinoma	Alive	T2	N3a	MX	Stage IIIC	0	0	TUMOR FREE	90	Right Lower Outer Quadrant	Axillary lymph node dissection alone	Positive	Negative	Lumpectomy	YES	NOT HISPANIC OR LATINO	2+	Core needle biopsy	Equivocal	Negative	22	Negative	12	YES	BLACK OR AFRICAN AMERICAN
TCGA-LL-A8F5	FEMALE	596	Infiltrating Ductal Carcinoma	Alive	T2	N0 (i-)	MX	Stage IIA	0	596	Unknown	61	Right;Right Upper Inner Quadrant	Sentinel node biopsy alone	Positive	Negative	Lumpectomy	YES	NOT HISPANIC OR LATINO	1+	Core needle biopsy	Negative	Not Evaluated	3	Negative	0	YES	BLACK OR AFRICAN AMERICAN
TCGA-AR-A0TW	FEMALE	3009	Infiltrating Ductal Carcinoma	Alive	T3	N1	M0	Stage IIIA	1	739	Not Available	50	Right Upper Outer Quadrant;Right Lower Outer Quadrant	Not Available	Positive	Positive	Modified Radical Mastectomy	Not Available	NOT HISPANIC OR LATINO	2+	Core needle biopsy	Equivocal	Negative	27	Negative	3	Not Available	WHITE
TCGA-AC-A3EH	FEMALE	197	Infiltrating Lobular Carcinoma	Dead	T3	N3	M0	Stage IIIC	0	197	TUMOR FREE	79	Right	Axillary lymph node dissection alone	Positive	Negative	Modified Radical Mastectomy	NO	NOT HISPANIC OR LATINO	Not Available	Excisional Biopsy	Negative	Negative	12	Negative	12	YES	WHITE
TCGA-OL-A5RV	FEMALE	1062	Infiltrating Ductal Carcinoma	Alive	T2	N3	MX	Stage IIIC	0	1062	TUMOR FREE	43	Right Upper Outer Quadrant	Axillary lymph node dissection alone	Positive	Positive	Modified Radical Mastectomy	NO	Unknown	Not Available	Core needle biopsy	Not Evaluated	Negative	29	Negative	20	YES	BLACK OR AFRICAN AMERICAN
TCGA-AR-A0TT	FEMALE	3316	Infiltrating Ductal Carcinoma	Alive	T2	N2	M0	Stage IIIA	0	3316	Not Available	53	Right Upper Outer Quadrant	Sentinel lymph node biopsy plus axillary dissection	Positive	Negative	Other	Not Available	Not Available	1+	Core needle biopsy	Negative	Not Evaluated	19	Negative	5	Not Available	BLACK OR AFRICAN AMERICAN
TCGA-A7-A0CD	FEMALE	1165	Infiltrating Ductal Carcinoma	Alive	T1	N0	M0	Stage I	0	1165	TUMOR FREE	66	Left	Sentinel node biopsy alone	Positive	Positive	Lumpectomy	NO	NOT HISPANIC OR LATINO	2+	Core needle biopsy	Equivocal	Negative	2	Negative	0	Not Available	WHITE
TCGA-BH-A0H0	FEMALE	461	Infiltrating Ductal Carcinoma	Alive	T1c	N0 (i-)	M0	Stage IA	0	461	TUMOR FREE	69	Right Upper Outer Quadrant;Right	Sentinel node biopsy alone	Positive	Positive	Other	NO	Not Available	0	Core needle biopsy	Negative	Not Evaluated	2	Negative	0	Not Available	WHITE
TCGA-BH-A0DS	FEMALE	78	Infiltrating Ductal Carcinoma	Alive	T2	N2a	M0	Stage IIIA	0	78	TUMOR FREE	71	Right Upper Inner Quadrant;Right Lower Inner Quadrant;Right	Sentinel lymph node biopsy plus axillary dissection	Positive	Positive	Other	NO	Not Available	1+	Core needle biopsy	Negative	Not Evaluated	14	Negative	8	Not Available	WHITE
TCGA-AO-A126	FEMALE	3307	Infiltrating Ductal Carcinoma	Alive	T2	N0 (i-)	M0	Stage IIA	1	267	TUMOR FREE	39	Right Upper Inner Quadrant;Right	Sentinel node biopsy alone	Positive	Positive	Simple Mastectomy	YES	NOT HISPANIC OR LATINO	1+	Core needle biopsy	Negative	Negative	5	Negative	0	Not Available	ASIAN
TCGA-BH-A28O	FEMALE	1120	Infiltrating Lobular Carcinoma	Alive	T3a	N3	M0	Stage IIIC	0	1120	TUMOR FREE	50	Right Lower Outer Quadrant	Sentinel node biopsy alone	Positive	Positive	Other	NO	NOT HISPANIC OR LATINO	Not Available	Fine needle aspiration biopsy	Negative	Not Evaluated	14	Negative	14	YES	WHITE
TCGA-BH-AB28	FEMALE	287	Infiltrating Lobular Carcinoma	Alive	T3	N1a	M0	Stage IIIA	0	287	TUMOR FREE	53	Left	Not Available	Positive	Positive	Modified Radical Mastectomy	Not Available	NOT HISPANIC OR LATINO	Not Available	Core needle biopsy	Negative	Indeterminate	20	Negative	3	YES	WHITE
TCGA-A2-A0SV	FEMALE	825	Infiltrating Ductal Carcinoma	Dead	T2	N2a	M1	Stage IV	0	825	WITH TUMOR	63	Right	Axillary lymph node dissection alone	Positive	Positive	Simple Mastectomy	NO	NOT HISPANIC OR LATINO	2+	Core needle biopsy	Equivocal	Negative	9	Positive	8	Not Available	WHITE
TCGA-A7-A2KD	FEMALE	679	Infiltrating Ductal Carcinoma	Alive	T2	N2a	MX	Stage IIIA	0	679	Not Available	53	Right	No axillary staging	Positive	Positive	Modified Radical Mastectomy	NO	NOT HISPANIC OR LATINO	3+	Core needle biopsy	Positive	Not Evaluated	10	Negative	8	YES	BLACK OR AFRICAN AMERICAN
TCGA-C8-A1HL	FEMALE	317	Other, specify	Alive	T3	N1	M0	Stage IIIA	0	317	TUMOR FREE	38	Left	Axillary lymph node dissection alone	Positive	Negative	Other	Not Available	NOT HISPANIC OR LATINO	2+	Other method, specify:	Equivocal	Not Evaluated	9	Negative	Not Available	YES	ASIAN
TCGA-A8-A06R	FEMALE	547	Infiltrating Ductal Carcinoma	Alive	T2	N1a	M0	Stage IIB	0	547	TUMOR FREE	69	Right Upper Outer Quadrant	Not Available	Positive	Negative	Other	Not Available	Not Available	2+	Not Available	Positive	Positive	Not Available	Negative	Not Available	Not Available	Not Available
TCGA-B6-A0I5	FEMALE	8556	Infiltrating Ductal Carcinoma	Alive	T2	N1b	M0	Stage IIB	0	8556	TUMOR FREE	49	Right Lower Inner Quadrant	Axillary lymph node dissection alone	Positive	Positive	Other	NO	NOT HISPANIC OR LATINO	Not Available	Other method, specify:	Not Evaluated	Not Available	13	Negative	5	Not Available	WHITE
TCGA-A2-A4RW	FEMALE	222	Infiltrating Lobular Carcinoma	Alive	T2	N3a	M0	Stage IIIC	0	222	TUMOR FREE	49	Right;Right Upper Outer Quadrant	Axillary lymph node dissection alone	Positive	Positive	Modified Radical Mastectomy	NO	NOT HISPANIC OR LATINO	1+	Core needle biopsy	Negative	Not Evaluated	27	Negative	27	YES	WHITE
TCGA-BH-A0DQ	FEMALE	98	Infiltrating Ductal Carcinoma	Alive	T2	N1	M0	Stage IIB	0	98	TUMOR FREE	42	Right Upper Inner Quadrant;Right	Sentinel lymph node biopsy plus axillary dissection	Positive	Positive	Other	NO	Not Available	0	Core needle biopsy	Negative	Not Evaluated	25	Negative	1	Not Available	WHITE
TCGA-A7-A4SF	FEMALE	545	Infiltrating Ductal Carcinoma	Alive	T2	N0	M0	Stage IIA	0	545	TUMOR FREE	54	Right	Sentinel node biopsy alone	Positive	Negative	Lumpectomy	YES	NOT HISPANIC OR LATINO	3+	Core needle biopsy	Positive	Not Evaluated	2	Positive	0	YES	BLACK OR AFRICAN AMERICAN
TCGA-A8-A09R	FEMALE	273	Infiltrating Ductal Carcinoma	Alive	T2	N1	M0	Stage IIB	0	273	TUMOR FREE	82	Left Lower Inner Quadrant	Not Available	Positive	Positive	Other	Not Available	Not Available	1+	Not Available	Negative	Negative	Not Available	Negative	Not Available	Not Available	Not Available
TCGA-BH-A0H9	FEMALE	1247	Infiltrating Ductal Carcinoma	Alive	T2	N0 (i-)	M0	Stage IIA	0	1247	TUMOR FREE	69	Right Upper Outer Quadrant;Right	Sentinel node biopsy alone	Positive	Positive	Other	NO	Not Available	2+	Core needle biopsy	Equivocal	Negative	1	Negative	0	Not Available	WHITE
TCGA-BH-A0B7	FEMALE	2559	Infiltrating Ductal Carcinoma	Alive	T2	N1a	M0	Stage IIB	0	2559	TUMOR FREE	42	Right	Not Available	Positive	Positive	Other	Not Available	NOT HISPANIC OR LATINO	3+	Core needle biopsy	Positive	Not Available	17	Negative	1	YES	WHITE
TCGA-A8-A08Z	FEMALE	1217	Infiltrating Ductal Carcinoma	Alive	T4b	N3a	M0		0	1217	TUMOR FREE	76	Left	Not Available	Positive	Positive	Other	Not Available	Not Available	1+	Not Available	Negative	Negative	Not Available	Negative	Not Available	Not Available	Not Available
TCGA-A8-A09B	FEMALE	365	Infiltrating Ductal Carcinoma	Alive	T4b	N1a	M0	Stage IIIB	0	365	TUMOR FREE	58	Left	Not Available	Positive	Positive	Other	Not Available	Not Available	Not Available	Not Available	Negative	Negative	Not Available	Negative	Not Available	Not Available	Not Available
TCGA-A7-A5ZX	FEMALE	336	Infiltrating Lobular Carcinoma	Alive	T2	N3a	M0	Stage IIIC	0	336	TUMOR FREE	48	Left	Sentinel lymph node biopsy plus axillary dissection	Positive	Positive	Other	YES	NOT HISPANIC OR LATINO	Not Available	Core needle biopsy	Negative	Not Evaluated	24	Unknown	21	YES	WHITE
TCGA-BH-A18P	FEMALE	921	Infiltrating Ductal Carcinoma	Dead	T1	N0	M0	Stage I	0	921	WITH TUMOR	60	Left Lower Inner Quadrant	Sentinel node biopsy alone	Positive	Negative	Simple Mastectomy	Not Available	Not Available	2+	Fine needle aspiration biopsy	Positive	Positive	2	Negative	0	YES	WHITE
TCGA-AO-A1KO	FEMALE	622	Infiltrating Lobular Carcinoma	Alive	T3	N0 (i+)	M0	Stage IIB	0	622	TUMOR FREE	46	Left Upper Outer Quadrant;Left Lower Outer Quadrant;Left	Sentinel lymph node biopsy plus axillary dissection	Positive	Positive	Simple Mastectomy	YES	NOT HISPANIC OR LATINO	1+	Excisional Biopsy	Negative	Not Evaluated	19	Negative	0	YES	WHITE
TCGA-LL-A5YP	FEMALE	450	Infiltrating Ductal Carcinoma	Alive	T2	N1a	M0	Stage IIB	0	450	Unknown	49	Right;Right Lower Inner Quadrant	Sentinel lymph node biopsy plus axillary dissection	Positive	Negative	Modified Radical Mastectomy	NO	NOT HISPANIC OR LATINO	1+	Core needle biopsy	Negative	Positive	12	Negative	2	YES	BLACK OR AFRICAN AMERICAN
TCGA-AN-A0FK	FEMALE	213	Infiltrating Ductal Carcinoma	Alive	T4	N0	M0	Stage IIIB	0	213	TUMOR FREE	88	Right Lower Outer Quadrant	Axillary lymph node dissection alone	Positive	Positive	Modified Radical Mastectomy	NO	NOT HISPANIC OR LATINO	1+	Tumor resection	Positive	Not Evaluated	7	Negative	0	Not Available	WHITE
TCGA-E2-A152	FEMALE	2128	Infiltrating Ductal Carcinoma	Alive	T1c	N0	M0	Stage I	1	54	WITH TUMOR	56	Right Upper Inner Quadrant	Sentinel node biopsy alone	Positive	Negative	Lumpectomy	NO	NOT HISPANIC OR LATINO	3+	Tumor resection	Positive	Not Evaluated	3	Negative	0	YES	WHITE
TCGA-LL-A7T0	FEMALE	376	Infiltrating Ductal Carcinoma	Alive	T2	N1a	M0	Stage IIB	0	376	Unknown	70	Left Lower Inner Quadrant	Axillary lymph node dissection alone	Positive	Positive	Simple Mastectomy	NO	NOT HISPANIC OR LATINO	3+	Tumor resection	Positive	Not Evaluated	4	Negative	1	YES	BLACK OR AFRICAN AMERICAN
TCGA-AR-A1AS	FEMALE	1150	Infiltrating Ductal Carcinoma	Alive	T2	N1	M0	Stage IIB	0	1150	Not Available	54	Left Upper Inner Quadrant	Axillary lymph node dissection alone	Positive	Positive	Other	Not Available	Not Available	1+	Core needle biopsy	Negative	Not Evaluated	17	Negative	1	YES	ASIAN
TCGA-A8-A099	FEMALE	304	Infiltrating Ductal Carcinoma	Alive	T4b	N3a	MX	Stage X	0	304	Not Available	76	Right	Not Available	Positive	Positive	Other	Not Available	Not Available	3+	Not Available	Positive	Positive	Not Available	Not Available	Not Available	Not Available	Not Available
TCGA-D8-A1XA	FEMALE	839	Infiltrating Ductal Carcinoma	Alive	T1c	N0	M0	Stage IA	0	839	TUMOR FREE	64	Left Upper Outer Quadrant	Sentinel node biopsy alone	Positive	Positive	Lumpectomy	NO	NOT HISPANIC OR LATINO	2+	Other method, specify:	Equivocal	Not Evaluated	1	Negative	0	YES	WHITE
TCGA-AO-A0JI	FEMALE	1528	Infiltrating Ductal Carcinoma	Alive	T1c	N1	M0	Stage IIA	0	1528	TUMOR FREE	56	Left Upper Outer Quadrant;Left	Sentinel lymph node biopsy plus axillary dissection	Positive	Negative	Modified Radical Mastectomy	YES	NOT HISPANIC OR LATINO	1+	Core needle biopsy	Negative	Not Evaluated	10	Negative	0	Not Available	WHITE
TCGA-BH-A0AY	FEMALE	777	Infiltrating Ductal Carcinoma	Alive	T2	N0 (i-)	M0	Stage IIA	0	777	TUMOR FREE	62	Left Lower Outer Quadrant;Left	Sentinel node biopsy alone	Positive	Positive	Simple Mastectomy	NO	Not Available	0	Core needle biopsy	Negative	Not Evaluated	1	Negative	0	Not Available	WHITE
TCGA-BH-A0HU	FEMALE	392	Infiltrating Ductal Carcinoma	Alive	T1c	N0 (i-)	M0	Stage IA	0	392	TUMOR FREE	52	Right Upper Outer Quadrant;Right	Sentinel node biopsy alone	Positive	Positive	Other	NO	Not Available	1+	Core needle biopsy	Negative	Not Evaluated	1	Negative	0	Not Available	WHITE
TCGA-E2-A106	FEMALE	2541	Infiltrating Ductal Carcinoma	Alive	T1c	N1mi	M0	Stage IB	0	2541	TUMOR FREE	34	Right Upper Outer Quadrant	Sentinel lymph node biopsy plus axillary dissection	Positive	Positive	Simple Mastectomy	NO	NOT HISPANIC OR LATINO	2+	Core needle biopsy	Equivocal	Negative	16	Close	1	Not Available	ASIAN
TCGA-E2-A14Y	FEMALE	2109	Infiltrating Ductal Carcinoma	Alive	T2	N0	M0	Stage IIA	0	2109	TUMOR FREE	35	Right	Sentinel node biopsy alone	Positive	Positive	Simple Mastectomy	NO	NOT HISPANIC OR LATINO	2+	Tumor resection	Equivocal	Positive	5	Negative	0	YES	WHITE
TCGA-A7-A425	FEMALE	447	Infiltrating Lobular Carcinoma	Alive	T3	N3a	MX	Stage IIIC	1	419	Unknown	70	Right	Sentinel lymph node biopsy plus axillary dissection	Positive	Positive	Modified Radical Mastectomy	YES	NOT HISPANIC OR LATINO	3+	Core needle biopsy	Indeterminate	Negative	19	Negative	12	YES	WHITE
TCGA-AC-A8OS	FEMALE	70	Infiltrating Lobular Carcinoma	Alive	T2	N0 (i-)	MX	Stage IIA	0	70	TUMOR FREE	71	Right Upper Outer Quadrant	Sentinel node biopsy alone	Positive	Positive	Simple Mastectomy	YES	NOT HISPANIC OR LATINO	1+	Core needle biopsy	Positive	Not Evaluated	2	Negative	0	YES	WHITE
TCGA-A2-A0CL	FEMALE	3015	Infiltrating Ductal Carcinoma	Alive	T3	N2a	M0	Stage IIIA	0	3015	TUMOR FREE	37	Right Lower Outer Quadrant	Axillary lymph node dissection alone	Positive	Positive	Modified Radical Mastectomy	NO	NOT HISPANIC OR LATINO	1+	Core needle biopsy	Negative	Negative	14	Positive	9	Not Available	BLACK OR AFRICAN AMERICAN
TCGA-AN-A041	FEMALE	7	Infiltrating Ductal Carcinoma	Alive	T2	N1a	M0	Stage IIB	0	7	Not Available	29	Left Upper Outer Quadrant	Not Available	Positive	Negative	Not Available	Not Available	NOT HISPANIC OR LATINO	2+	Tumor resection	Positive	Not Evaluated	18	Negative	1	YES	WHITE
TCGA-AR-A255	FEMALE	2161	Infiltrating Ductal Carcinoma	Alive	T1	N0	M0	Stage I	0	2161	Not Available	62	Right Lower Inner Quadrant	Sentinel lymph node biopsy plus axillary dissection	Positive	Positive	Other	YES	NOT HISPANIC OR LATINO	3+	Core needle biopsy	Positive	Not Evaluated	2	Negative	0	YES	WHITE
TCGA-A8-A07B	FEMALE	1308	Infiltrating Ductal Carcinoma	Alive	T2	N0	M0	Stage IIA	0	1308	TUMOR FREE	69	Left Lower Outer Quadrant	Not Available	Positive	Positive	Other	Not Available	Not Available	3+	Not Available	Positive	Positive	Not Available	Negative	Not Available	Not Available	Not Available
TCGA-AO-A0JG	FEMALE	798	Other, specify	Alive	T2	N2a	M0	Stage IIIA	0	798	TUMOR FREE	49	Right Lower Outer Quadrant;Right	Axillary lymph node dissection alone	Positive	Positive	Modified Radical Mastectomy	NO	NOT HISPANIC OR LATINO	1+	Core needle biopsy	Negative	Not Evaluated	19	Close	4	Not Available	WHITE
TCGA-LQ-A4E4	FEMALE	849	Infiltrating Lobular Carcinoma	Alive	T3	N1a	MX	Stage IIIA	1	681	TUMOR FREE	73	Right Upper Outer Quadrant	Sentinel lymph node biopsy plus axillary dissection	Positive	Positive	Modified Radical Mastectomy	NO	NOT HISPANIC OR LATINO	Not Available	Core needle biopsy	Not Evaluated	Negative	26	Positive	3	YES	WHITE
TCGA-A8-A0AB	FEMALE	518	Infiltrating Lobular Carcinoma	Alive	T2	N0	M0	Stage IIA	0	518	TUMOR FREE	54	Left Upper Outer Quadrant	Not Available	Positive	Positive	Other	Not Available	Not Available	2+	Not Available	Positive	Positive	Not Available	Negative	Not Available	Not Available	Not Available
TCGA-AO-A0J9	FEMALE	1613	Infiltrating Lobular Carcinoma	Alive	T2	N3	M0	Stage IIIC	1	1066	WITH TUMOR	61	Right Upper Inner Quadrant;Right Upper Outer Quadrant;Right	Sentinel lymph node biopsy plus axillary dissection	Positive	Positive	Lumpectomy	NO	NOT HISPANIC OR LATINO	Not Available	Core needle biopsy	Not Evaluated	Negative	32	Positive	15	Not Available	WHITE
TCGA-A2-A0YJ	FEMALE	566	Infiltrating Ductal Carcinoma	Alive	T3	N2a	M0	Stage IIIA	1	559	TUMOR FREE	39	Left	Axillary lymph node dissection alone	Positive	Negative	Modified Radical Mastectomy	NO	NOT HISPANIC OR LATINO	0	Core needle biopsy	Negative	Not Evaluated	18	Negative	5	Not Available	WHITE
TCGA-BH-A1ET	FEMALE	2520	Infiltrating Ductal Carcinoma	Dead	T1	N0	M0	Stage I	0	2520	TUMOR FREE	55	Left	Not Available	Positive	Positive	Other	Not Available	NOT HISPANIC OR LATINO	Not Available	Fine needle aspiration biopsy	Negative	Not Evaluated	19	Not Available	1	YES	WHITE
TCGA-A2-A0T6	FEMALE	575	Infiltrating Lobular Carcinoma	Alive	T3	N0 (i-)	M0	Stage IIB	0	575	TUMOR FREE	50	Left	Sentinel node biopsy alone	Positive	Positive	Simple Mastectomy	YES	NOT HISPANIC OR LATINO	1+	Core needle biopsy	Negative	Not Evaluated	3	Negative	0	Not Available	WHITE
TCGA-B6-A0WW	FEMALE	558	Infiltrating Ductal Carcinoma	Dead	T2	N1b	MX	Stage X	1	447	WITH TUMOR	58	Right Upper Inner Quadrant;Right	Axillary lymph node dissection alone	Positive	Positive	Modified Radical Mastectomy	NO	NOT HISPANIC OR LATINO	Not Available	Incisional Biopsy	Not Evaluated	Not Evaluated	18	Negative	5	Not Available	BLACK OR AFRICAN AMERICAN
TCGA-AR-A0TZ	FEMALE	3262	Infiltrating Ductal Carcinoma	Dead	T2	N2	M1		1	1313	Not Available	43	Left Upper Outer Quadrant	Not Available	Positive	Positive	Modified Radical Mastectomy	Not Available	NOT HISPANIC OR LATINO	2+	Core needle biopsy	Equivocal	Negative	30	Negative	6	Not Available	WHITE
TCGA-BH-A0HI	FEMALE	620	Infiltrating Ductal Carcinoma	Alive	T1c	N0 (i-)	M0	Stage IA	0	620	TUMOR FREE	78	Right Upper Inner Quadrant;Right Lower Inner Quadrant;Right	Sentinel node biopsy alone	Positive	Positive	Other	YES	Not Available	1+	Core needle biopsy	Negative	Not Evaluated	1	Negative	0	Not Available	WHITE
TCGA-EW-A423	FEMALE	533	Infiltrating Lobular Carcinoma	Alive	T2	N0	MX	Stage IIA	0	533	TUMOR FREE	75	Left Upper Inner Quadrant	Sentinel node biopsy alone	Positive	Positive	Lumpectomy	NO	HISPANIC OR LATINO	Not Available	Core needle biopsy	Negative	Not Evaluated	2	Negative	0	YES	WHITE
TCGA-GM-A2DO	FEMALE	2596	Infiltrating Lobular Carcinoma	Alive	T1c	N0 (i-)	M0	Stage I	0	2596	TUMOR FREE	54	Right Upper Outer Quadrant	Sentinel node biopsy alone	Positive	Positive	Lumpectomy	YES	NOT HISPANIC OR LATINO	Not Available	Core needle biopsy	Negative	Not Evaluated	3	Negative	0	YES	BLACK OR AFRICAN AMERICAN
TCGA-B6-A40B	FEMALE	3152	Infiltrating Lobular Carcinoma	Alive	T1b	N0 (i-)	M0	Stage I	0	3152	TUMOR FREE	76	Left Upper Outer Quadrant	Sentinel node biopsy alone	Positive	Positive	Lumpectomy	YES	NOT HISPANIC OR LATINO	1+	Core needle biopsy	Negative	Not Evaluated	3	Negative	0	YES	WHITE
TCGA-BH-A0BO	FEMALE	2197	Infiltrating Ductal Carcinoma	Alive	T1b	N0	M0	Stage I	0	2197	TUMOR FREE	54	Left Upper Inner Quadrant	Not Available	Positive	Positive	Other	Not Available	NOT HISPANIC OR LATINO	Not Available	Core needle biopsy	Negative	Not Available	3	Negative	0	YES	WHITE
TCGA-EW-A1J1	FEMALE	575	Infiltrating Ductal Carcinoma	Alive	T2	N1a	M0	Stage IIB	0	575	TUMOR FREE	38	Right Upper Inner Quadrant	Sentinel lymph node biopsy plus axillary dissection	Positive	Positive	Lumpectomy	YES	HISPANIC OR LATINO	Not Available	Core needle biopsy	Negative	Not Evaluated	17	Negative	1	YES	WHITE
TCGA-BH-A0HF	FEMALE	727	Infiltrating Ductal Carcinoma	Alive	T1c	N0 (i-)	M0	Stage IA	0	727	TUMOR FREE	77	Right Upper Outer Quadrant;Right	Sentinel node biopsy alone	Positive	Positive	Other	NO	Not Available	0	Core needle biopsy	Negative	Not Evaluated	2	Negative	0	Not Available	WHITE
TCGA-A2-A0T7	FEMALE	631	Infiltrating Ductal Carcinoma	Alive	T2	N0 (i+)	M0	Stage IIA	0	631	TUMOR FREE	51	Right Upper Inner Quadrant	Sentinel node biopsy alone	Positive	Positive	Modified Radical Mastectomy	YES	NOT HISPANIC OR LATINO	1+	Core needle biopsy	Negative	Not Evaluated	2	Positive	0	Not Available	WHITE
TCGA-E2-A14O	FEMALE	1359	Infiltrating Ductal Carcinoma	Alive	T3	N1a	M0	Stage IIIA	0	1359	TUMOR FREE	76	Left Upper Outer Quadrant	Sentinel lymph node biopsy plus axillary dissection	Positive	Positive	Modified Radical Mastectomy	NO	NOT HISPANIC OR LATINO	2+	Tumor resection	Equivocal	Negative	18	Negative	2	YES	WHITE
TCGA-B6-A0WV	FEMALE	2417	Infiltrating Ductal Carcinoma	Dead	T2	N1b	M0	Stage IIB	0	2417	TUMOR FREE	67	Right	Axillary lymph node dissection alone	Positive	Positive	Modified Radical Mastectomy	NO	NOT HISPANIC OR LATINO	Not Available	Incisional Biopsy	Not Evaluated	Not Evaluated	7	Negative	4	Not Available	WHITE
TCGA-AN-A0FD	FEMALE	196	Infiltrating Ductal Carcinoma	Alive	T2	N0	M0	Stage IIA	0	196	TUMOR FREE	71	Left Upper Outer Quadrant	Axillary lymph node dissection alone	Positive	Positive	Modified Radical Mastectomy	NO	NOT HISPANIC OR LATINO	2+	Tumor resection	Positive	Positive	14	Negative	0	Not Available	WHITE
TCGA-AN-A0FN	FEMALE	218	Infiltrating Lobular Carcinoma	Alive	T1c	N0	M0	Stage IA	0	218	TUMOR FREE	61	Right Lower Outer Quadrant	Axillary lymph node dissection alone	Positive	Positive	Modified Radical Mastectomy	NO	NOT HISPANIC OR LATINO	1+	Tumor resection	Positive	Not Evaluated	10	Negative	0	Not Available	WHITE
TCGA-AO-A0JA	FEMALE	655	Infiltrating Ductal Carcinoma	Alive	T2	N3	M0	Stage IIIC	1	143	WITH TUMOR	36	Right Upper Inner Quadrant;Right Lower Inner Quadrant;Right	Sentinel lymph node biopsy plus axillary dissection	Positive	Positive	Modified Radical Mastectomy	NO	NOT HISPANIC OR LATINO	1+	Core needle biopsy	Negative	Not Evaluated	11	Negative	11	Not Available	BLACK OR AFRICAN AMERICAN
TCGA-AR-A5QM	FEMALE	2231	Infiltrating Lobular Carcinoma	Alive	T2	N0	M0	Stage IIA	1	968	TUMOR FREE	62	Left	Sentinel lymph node biopsy plus axillary dissection	Positive	Positive	Other	Not Available	NOT HISPANIC OR LATINO	2+	Core needle biopsy	Equivocal	Not Available	9	Not Available	0	YES	WHITE
TCGA-A1-A0SI	FEMALE	635	Infiltrating Ductal Carcinoma	Alive	T2	N1a	M0	Stage IIB	0	635	TUMOR FREE	52	Right	Sentinel lymph node biopsy plus axillary dissection	Positive	Positive	Lumpectomy	Not Available	NOT HISPANIC OR LATINO	Not Available	Fine needle aspiration biopsy	Negative	Not Evaluated	23	Negative	1	YES	WHITE
TCGA-A2-A0ER	FEMALE	2263	Infiltrating Ductal Carcinoma	Alive	T1c	N1mi	M0	Stage IB	0	2263	TUMOR FREE	63	Right Lower Inner Quadrant	Sentinel lymph node biopsy plus axillary dissection	Positive	Positive	Lumpectomy	YES	NOT HISPANIC OR LATINO	2+	Core needle biopsy	Equivocal	Negative	14	Positive	1	Not Available	WHITE
TCGA-BH-A0DK	FEMALE	423	Infiltrating Ductal Carcinoma	Alive	T2	N0 (i-)	M0	Stage IIA	0	423	TUMOR FREE	49	Left Upper Outer Quadrant;Left	Sentinel node biopsy alone	Positive	Positive	Simple Mastectomy	NO	Not Available	0	Excisional Biopsy	Negative	Not Evaluated	3	Negative	0	Not Available	WHITE
TCGA-BH-A0BF	FEMALE	1324	Infiltrating Ductal Carcinoma	Dead	T2	N1mi	M0	Stage IIB	0	1324	TUMOR FREE	56	Right Upper Outer Quadrant	Not Available	Positive	Positive	Other	Not Available	NOT HISPANIC OR LATINO	Not Available	Core needle biopsy	Negative	Not Available	3	Negative	1	YES	WHITE
TCGA-S3-A6ZF	FEMALE	572	Infiltrating Ductal Carcinoma	Alive	T2	N0	M0	Stage IIA	0	572	TUMOR FREE	64	Right;Right Upper Outer Quadrant	Sentinel node biopsy alone	Positive	Positive	Simple Mastectomy	YES	NOT HISPANIC OR LATINO	2+	Fine needle aspiration biopsy	Equivocal	Negative	1	Negative	0	YES	BLACK OR AFRICAN AMERICAN
TCGA-A8-A07Z	FEMALE	1371	Infiltrating Ductal Carcinoma	Alive	T2	N0	M0	Stage IIA	0	1371	TUMOR FREE	85	Left	Not Available	Positive	Positive	Other	Not Available	Not Available	Not Available	Not Available	Negative	Negative	Not Available	Negative	Not Available	Not Available	Not Available
TCGA-AC-A3HN	FEMALE	496	Infiltrating Lobular Carcinoma	Alive	T2	N1a	MX	Stage IIB	0	496	TUMOR FREE	87	Left Upper Inner Quadrant	Sentinel node biopsy alone	Positive	Positive	Simple Mastectomy	YES	NOT HISPANIC OR LATINO	Not Available	Core needle biopsy	Negative	Not Evaluated	3	Negative	2	YES	WHITE
TCGA-AC-A5XU	FEMALE	455	Infiltrating Ductal Carcinoma	Alive	T3	N0 (i-)	MX	Stage IIB	0	455	TUMOR FREE	74	Left Upper Outer Quadrant	Sentinel node biopsy alone	Positive	Positive	Lumpectomy	Unknown	NOT HISPANIC OR LATINO	Not Available	Core needle biopsy	Negative	Not Evaluated	2	Negative	0	YES	BLACK OR AFRICAN AMERICAN
TCGA-BH-A1EY	FEMALE	538	Infiltrating Ductal Carcinoma	Dead	T2	N0	M0	Stage IIA	1	396	WITH TUMOR	79	Left Upper Outer Quadrant	Not Available	Positive	Positive	Modified Radical Mastectomy	Not Available	NOT HISPANIC OR LATINO	Not Available	Core needle biopsy	Negative	Not Available	12	Not Available	0	YES	WHITE
TCGA-E2-A10B	FEMALE	1141	Infiltrating Ductal Carcinoma	Alive	T2	N1a	M0	Stage IIB	1	195	TUMOR FREE	67	Left Lower Outer Quadrant	Sentinel lymph node biopsy plus axillary dissection	Positive	Positive	Lumpectomy	NO	NOT HISPANIC OR LATINO	2+	Core needle biopsy	Equivocal	Negative	28	Close	2	Not Available	WHITE
TCGA-AR-A24V	FEMALE	3203	Infiltrating Ductal Carcinoma	Alive	T2	N1	M0	Stage IIB	0	3203	Not Available	52	Right Upper Outer Quadrant	Sentinel lymph node biopsy plus axillary dissection	Positive	Positive	Other	YES	NOT HISPANIC OR LATINO	Not Available	Core needle biopsy	Negative	Not Evaluated	2	Negative	1	YES	WHITE
TCGA-E2-A107	FEMALE	1047	Infiltrating Lobular Carcinoma	Alive	T3	N2a	M0	Stage IIIA	0	1047	WITH TUMOR	54	Right Upper Inner Quadrant	Sentinel lymph node biopsy plus axillary dissection	Positive	Negative	Simple Mastectomy	NO	NOT HISPANIC OR LATINO	2+	Core needle biopsy	Equivocal	Negative	27	Negative	4	Not Available	WHITE
TCGA-XX-A899	FEMALE	467	Infiltrating Lobular Carcinoma	Alive	T1c	N2a	MX	Stage IIIA	0	467	TUMOR FREE	46	Right Lower Outer Quadrant	Sentinel lymph node biopsy plus axillary dissection	Positive	Positive	Modified Radical Mastectomy	NO	NOT HISPANIC OR LATINO	Not Available	Core needle biopsy	Negative	Not Evaluated	22	Negative	5	YES	WHITE
TCGA-E9-A1NG	FEMALE	786	Infiltrating Ductal Carcinoma	Dead	T2	N0	M0	Stage IIA	0	786	TUMOR FREE	62	Right Upper Outer Quadrant	Axillary lymph node dissection alone	Positive	Positive	Not Available	YES	NOT HISPANIC OR LATINO	Not Available	Tumor resection	Negative	Not Evaluated	5	Negative	0	YES	WHITE
TCGA-AC-A23C	FEMALE	585	Infiltrating Ductal Carcinoma	Alive	T2	N1	MX	Stage IIB	0	585	Not Available	62	Left	Not Available	Positive	Positive	Modified Radical Mastectomy	Not Available	Not Available	Not Available	Core needle biopsy	Positive	Positive	1	Negative	1	YES	WHITE
TCGA-A2-A0EX	FEMALE	752	Infiltrating Lobular Carcinoma	Alive	T3	N0 (i+)	M0	Stage IIB	0	752	TUMOR FREE	46	Left Upper Outer Quadrant	Sentinel node biopsy alone	Positive	Positive	Lumpectomy	YES	NOT HISPANIC OR LATINO	1+	Core needle biopsy	Negative	Negative	1	Positive	0	Not Available	WHITE
TCGA-BH-A0EB	FEMALE	745	Infiltrating Ductal Carcinoma	Alive	T1c	N0 (i-)	M0	Stage IA	0	745	TUMOR FREE	69	Right Lower Inner Quadrant;Right	Sentinel lymph node biopsy plus axillary dissection	Positive	Positive	Other	NO	Not Available	2+	Core needle biopsy	Equivocal	Negative	4	Negative	0	Not Available	WHITE
TCGA-D8-A27P	FEMALE	49	Infiltrating Ductal Carcinoma	Alive	T1c	N0	M0	Stage IA	0	49	TUMOR FREE	64	Right Upper Inner Quadrant	Sentinel node biopsy alone	Positive	Positive	Modified Radical Mastectomy	NO	NOT HISPANIC OR LATINO	1+	Other method, specify:	Negative	Not Evaluated	1	Negative	0	YES	WHITE
TCGA-AQ-A1H3	FEMALE	989	Infiltrating Ductal Carcinoma	Alive	T2	N3a	MX	Stage IIIC	0	989	TUMOR FREE	49	Right Upper Outer Quadrant	Sentinel lymph node biopsy plus axillary dissection	Positive	Positive	Modified Radical Mastectomy	NO	NOT HISPANIC OR LATINO	1+	Core needle biopsy	Negative	Not Evaluated	23	Negative	14	YES	WHITE
TCGA-BH-A0GZ	FEMALE	328	Infiltrating Ductal Carcinoma	Alive	T1c	N1a	M0	Stage IIA	0	328	TUMOR FREE	62	Left Upper Inner Quadrant;Left	Sentinel lymph node biopsy plus axillary dissection	Positive	Positive	Other	NO	Not Available	2+	Core needle biopsy	Equivocal	Negative	14	Negative	1	Not Available	WHITE
TCGA-BH-A0BC	FEMALE	974	Infiltrating Ductal Carcinoma	Alive	T2	N3	M0	Stage IIIC	0	974	TUMOR FREE	60	Right Upper Inner Quadrant;Right Upper Outer Quadrant;Right	Sentinel lymph node biopsy plus axillary dissection	Positive	Positive	Other	NO	Not Available	0	Core needle biopsy	Negative	Not Evaluated	18	Negative	12	Not Available	WHITE
TCGA-BH-A5J0	FEMALE	715	Infiltrating Ductal Carcinoma	Alive	T1c	N0	M0	Stage IA	0	715	TUMOR FREE	63	Left	Not Available	Positive	Positive	Simple Mastectomy	Not Available	NOT HISPANIC OR LATINO	Not Available	Core needle biopsy	Negative	Not Evaluated	5	Negative	0	YES	BLACK OR AFRICAN AMERICAN
TCGA-A2-A0D3	FEMALE	1873	Infiltrating Ductal Carcinoma	Alive	T1c	N0 (i-)	M0	Stage IA	0	1873	TUMOR FREE	42	Left Lower Outer Quadrant	Sentinel node biopsy alone	Positive	Positive	Simple Mastectomy	YES	NOT HISPANIC OR LATINO	1+	Core needle biopsy	Negative	Negative	1	Negative	0	Not Available	WHITE
TCGA-GM-A3XG	FEMALE	1330	Infiltrating Lobular Carcinoma	Alive	T3	N1a	M0	Stage IIIA	0	1330	TUMOR FREE	46	Right;Right Upper Outer Quadrant	Sentinel lymph node biopsy plus axillary dissection	Positive	Positive	Modified Radical Mastectomy	YES	NOT HISPANIC OR LATINO	1+	Core needle biopsy	Negative	Negative	26	Negative	3	YES	WHITE
TCGA-AO-A03V	FEMALE	1351	Infiltrating Ductal Carcinoma	Alive	T1c	N0 (i-)	M0	Stage I	0	1351	TUMOR FREE	41	Left Upper Inner Quadrant;Left	Sentinel node biopsy alone	Positive	Positive	Simple Mastectomy	YES	NOT HISPANIC OR LATINO	0	Core needle biopsy	Negative	Not Evaluated	2	Negative	0	Not Available	WHITE
TCGA-E2-A570	FEMALE	931	Infiltrating Ductal Carcinoma	Alive	T1c	N1mi	M0	Stage IB	0	931	TUMOR FREE	47	Right Lower Inner Quadrant	Sentinel node biopsy alone	Positive	Positive	Simple Mastectomy	NO	NOT HISPANIC OR LATINO	2+	Core needle biopsy	Equivocal	Negative	7	Negative	1	YES	BLACK OR AFRICAN AMERICAN
TCGA-OL-A5D8	FEMALE	973	Infiltrating Ductal Carcinoma	Alive	T3	N0	MX	Stage IIB	0	973	TUMOR FREE	40	Left Lower Outer Quadrant	Other (specify)	Positive	Positive	Simple Mastectomy	NO	NOT HISPANIC OR LATINO	Not Available	Core needle biopsy	Not Evaluated	Negative	2	Unknown	Not Available	YES	BLACK OR AFRICAN AMERICAN
TCGA-EW-A6SC	FEMALE	952	Infiltrating Lobular Carcinoma	Alive	T2	N0	M0	Stage IIA	0	952	TUMOR FREE	60	Left;Left Upper Outer Quadrant	Sentinel node biopsy alone	Positive	Positive	Lumpectomy	YES	NOT HISPANIC OR LATINO	Not Available	Core needle biopsy	Negative	Not Evaluated	2	Negative	0	YES	BLACK OR AFRICAN AMERICAN
TCGA-AN-A0FT	FEMALE	214	Infiltrating Ductal Carcinoma	Alive	T2	N1	M0	Stage IIB	0	214	TUMOR FREE	63	Right Lower Outer Quadrant	Axillary lymph node dissection alone	Positive	Positive	Modified Radical Mastectomy	NO	NOT HISPANIC OR LATINO	3+	Tumor resection	Positive	Not Evaluated	7	Negative	1	Not Available	WHITE
TCGA-B6-A0X7	FEMALE	1781	Mixed Histology (please specify)	Dead	T1c	NX	MX	Stage X	1	1104	Not Available	62	Right	No axillary staging	Positive	Positive	Not Available	NO	NOT HISPANIC OR LATINO	Not Available	Excisional Biopsy	Not Evaluated	Not Evaluated	0	Not Available	Not Available	Not Available	WHITE
TCGA-AN-A0XO	FEMALE	375	Infiltrating Ductal Carcinoma	Alive	T2	N2	M0	Stage IIIA	0	375	TUMOR FREE	59	Left Upper Outer Quadrant	Not Available	Positive	Negative	Not Available	Not Available	NOT HISPANIC OR LATINO	1+	Tumor resection	Negative	Not Evaluated	12	Negative	2	YES	WHITE
TCGA-E9-A1N5	FEMALE	1120	Mixed Histology (please specify)	Alive	T2	N1	M0	Stage IIB	0	1120	TUMOR FREE	45	Left Upper Outer Quadrant	Axillary lymph node dissection alone	Positive	Positive	Not Available	NO	NOT HISPANIC OR LATINO	Not Available	Tumor resection	Positive	Not Evaluated	11	Negative	2	YES	WHITE
TCGA-D8-A1XJ	FEMALE	664	Other, specify	Alive	T3	N1a	MX	Stage IIIA	0	664	TUMOR FREE	76	Left Upper Outer Quadrant;Left Lower Outer Quadrant	Axillary lymph node dissection alone	Positive	Positive	Modified Radical Mastectomy	Not Available	NOT HISPANIC OR LATINO	3+	Fine needle aspiration biopsy	Positive	Not Evaluated	43	Negative	2	YES	WHITE
TCGA-B6-A2IU	FEMALE	5176	Infiltrating Lobular Carcinoma	Alive	T2	N0	M0	Stage IIA	1	4224	Not Available	62	Right	Axillary lymph node dissection alone	Positive	Positive	Modified Radical Mastectomy	NO	HISPANIC OR LATINO	Not Available	Core needle biopsy	Not Evaluated	Not Evaluated	28	Negative	0	YES	WHITE
TCGA-E9-A22A	FEMALE	1189	Infiltrating Ductal Carcinoma	Alive	T2	N0	M0	Stage IIA	0	1189	TUMOR FREE	74	Right Lower Outer Quadrant	Axillary lymph node dissection alone	Positive	Negative	Not Available	YES	NOT HISPANIC OR LATINO	Not Available	Tumor resection	Negative	Not Evaluated	2	Negative	0	YES	WHITE
TCGA-LL-A5YM	FEMALE	394	Infiltrating Ductal Carcinoma	Alive	T4b	NX	M0	Stage IIIB	1	258	WITH TUMOR	88	Left;Left Upper Inner Quadrant	No axillary staging	Positive	Positive	Other	Not Available	NOT HISPANIC OR LATINO	2+	Core needle biopsy	Equivocal	Positive	Not Available	Positive	Not Available	NO	BLACK OR AFRICAN AMERICAN
TCGA-AR-A2LE	FEMALE	5062	Infiltrating Lobular Carcinoma	Alive	T1	N0	M0	Stage I	1	4203	Not Available	69	Right	Sentinel node biopsy alone	Positive	Negative	Other	YES	NOT HISPANIC OR LATINO	Not Available	Core needle biopsy	Not Evaluated	Not Evaluated	2	Negative	0	YES	WHITE
TCGA-AO-A03T	FEMALE	2124	Infiltrating Ductal Carcinoma	Alive	T2	N1a	M0	Stage IIB	0	2124	TUMOR FREE	42	Left Upper Outer Quadrant;Left	Sentinel lymph node biopsy plus axillary dissection	Positive	Positive	Modified Radical Mastectomy	NO	NOT HISPANIC OR LATINO	0	Core needle biopsy	Negative	Not Evaluated	12	Negative	2	Not Available	WHITE
TCGA-E2-A1IJ	FEMALE	865	Infiltrating Lobular Carcinoma	Alive	T1c	N0	M0	Stage I	0	865	TUMOR FREE	57	Right Upper Outer Quadrant	Sentinel node biopsy alone	Positive	Positive	Lumpectomy	NO	NOT HISPANIC OR LATINO	2+	Tumor resection	Equivocal	Negative	3	Negative	0	YES	WHITE
TCGA-BH-A201	FEMALE	856	Infiltrating Ductal Carcinoma	Alive	T1	N0	M0	Stage IA	0	856	TUMOR FREE	64	Left	Not Available	Positive	Positive	Other	Not Available	NOT HISPANIC OR LATINO	Not Available	Core needle biopsy	Negative	Not Evaluated	2	Not Available	0	YES	WHITE
TCGA-OK-A5Q2	FEMALE	64	Infiltrating Lobular Carcinoma	Alive	T2	N1a	MX	Stage II	0	64	Unknown	59	Right	Axillary lymph node dissection alone	Positive	Positive	Modified Radical Mastectomy	YES	Not Evaluated	Not Available	Not Available	Negative	Not Evaluated	13	Negative	2	YES	Not Evaluated
TCGA-C8-A26V	FEMALE	616	Infiltrating Ductal Carcinoma	Alive	T3	N2	M0	Stage IIIA	0	616	TUMOR FREE	47	Right	Not Available	Positive	Positive	Modified Radical Mastectomy	Not Available	NOT HISPANIC OR LATINO	Not Available	Other method, specify:	Negative	Not Evaluated	Not Available	Negative	Not Available	NO	ASIAN
TCGA-A8-A092	FEMALE	942	Infiltrating Ductal Carcinoma	Alive	T2	N2a	M0	Stage IIIA	0	942	TUMOR FREE	48	Left	Not Available	Positive	Positive	Other	Not Available	Not Available	1+	Not Available	Negative	Negative	Not Available	Negative	Not Available	Not Available	Not Available
TCGA-B6-A1KC	FEMALE	1326	Infiltrating Ductal Carcinoma	Alive	T2	N1	M0	Stage IIB	0	1326	TUMOR FREE	67	Right Lower Outer Quadrant	Sentinel node biopsy alone	Positive	Negative	Lumpectomy	NO	NOT HISPANIC OR LATINO	Not Available	Core needle biopsy	Negative	Not Evaluated	2	Negative	1	YES	WHITE
TCGA-E2-A15E	FEMALE	630	Infiltrating Ductal Carcinoma	Alive	T1c	N1a	M0	Stage IIA	0	630	TUMOR FREE	40	Left	Sentinel lymph node biopsy plus axillary dissection	Positive	Positive	Lumpectomy	NO	NOT HISPANIC OR LATINO	Not Available	Tumor resection	Not Evaluated	Positive	9	Negative	1	YES	WHITE
TCGA-D8-A27V	FEMALE	381	Infiltrating Lobular Carcinoma	Alive	T2	N0	M0	Stage IIA	0	381	TUMOR FREE	62	Right Upper Outer Quadrant;Right Lower Outer Quadrant	Sentinel node biopsy alone	Positive	Positive	Simple Mastectomy	NO	NOT HISPANIC OR LATINO	1+	Fine needle aspiration biopsy	Negative	Not Evaluated	2	Negative	0	YES	WHITE
TCGA-E2-A1IK	FEMALE	1800	Infiltrating Ductal Carcinoma	Alive	T1c	N1mi	M0	Stage IIA	0	1800	TUMOR FREE	71	Left	Sentinel node biopsy alone	Positive	Positive	Lumpectomy	NO	NOT HISPANIC OR LATINO	Not Available	Tumor resection	Negative	Not Evaluated	6	Negative	1	YES	WHITE
TCGA-A2-A3XV	FEMALE	996	Infiltrating Ductal Carcinoma	Alive	T2	N0	M0	Stage IIA	0	996	TUMOR FREE	46	Right	Sentinel node biopsy alone	Positive	Negative	Lumpectomy	YES	NOT HISPANIC OR LATINO	2+	Core needle biopsy	Equivocal	Positive	4	Negative	0	YES	BLACK OR AFRICAN AMERICAN
TCGA-A8-A06U	FEMALE	883	Infiltrating Ductal Carcinoma	Dead	T2	N1a	M0	Stage IIB	0	883	TUMOR FREE	80	Right Upper Outer Quadrant	Not Available	Positive	Positive	Other	Not Available	Not Available	2+	Not Available	Positive	Positive	Not Available	Negative	Not Available	Not Available	Not Available
TCGA-C8-A12O	FEMALE	385	Infiltrating Ductal Carcinoma	Alive	T2	N0 (i-)	M0	Stage IIA	0	385	TUMOR FREE	50	Left	Axillary lymph node dissection alone	Positive	Positive	Other	Not Available	NOT HISPANIC OR LATINO	Not Available	Other method, specify:	Negative	Not Evaluated	10	Negative	Not Available	Not Available	ASIAN
TCGA-BH-A2L8	FEMALE	612	Infiltrating Lobular Carcinoma	Alive	T2	N0 (i-)	M0	Stage IIA	0	612	TUMOR FREE	45	Right Upper Outer Quadrant	Sentinel node biopsy alone	Positive	Positive	Other	NO	NOT HISPANIC OR LATINO	Not Available	Core needle biopsy	Negative	Negative	1	Negative	0	YES	WHITE
TCGA-AC-A6NO	FEMALE	51	Infiltrating Ductal Carcinoma	Alive	T2	N1a	MX	Stage IIB	0	51	TUMOR FREE	43	Right	Axillary lymph node dissection alone	Positive	Positive	Modified Radical Mastectomy	NO	NOT HISPANIC OR LATINO	Not Available	Fine needle aspiration biopsy	Negative	Not Evaluated	16	Negative	2	YES	BLACK OR AFRICAN AMERICAN
TCGA-A2-A0ET	FEMALE	1066	Infiltrating Ductal Carcinoma	Alive	T2	N2a	M0	Stage IIIA	0	1066	TUMOR FREE	58	Right Upper Outer Quadrant	Axillary lymph node dissection alone	Positive	Positive	Lumpectomy	NO	NOT HISPANIC OR LATINO	2+	Core needle biopsy	Equivocal	Negative	15	Negative	5	Not Available	WHITE
TCGA-LL-A440	FEMALE	759	Infiltrating Lobular Carcinoma	Alive	T1c	N0 (i-)	MX	Stage IA	0	759	TUMOR FREE	61	Left Upper Outer Quadrant	Sentinel node biopsy alone	Positive	Positive	Simple Mastectomy	YES	NOT HISPANIC OR LATINO	2+	Core needle biopsy	Equivocal	Negative	4	Negative	0	YES	WHITE
TCGA-AN-A0AJ	FEMALE	303	Infiltrating Ductal Carcinoma	Alive	T3	N0	M0	Stage IIB	0	303	TUMOR FREE	79	Left Upper Outer Quadrant	Axillary lymph node dissection alone	Positive	Positive	Modified Radical Mastectomy	NO	NOT HISPANIC OR LATINO	3+	Tumor resection	Positive	Not Evaluated	9	Negative	0	Not Available	WHITE
TCGA-E2-A14T	FEMALE	2311	Infiltrating Ductal Carcinoma	Alive	T2	N0	M0	Stage IIA	0	2311	TUMOR FREE	52	Left Upper Inner Quadrant	Sentinel node biopsy alone	Positive	Positive	Simple Mastectomy	NO	NOT HISPANIC OR LATINO	1+	Tumor resection	Negative	Negative	7	Negative	0	YES	WHITE
TCGA-E2-A3DX	FEMALE	1325	Infiltrating Lobular Carcinoma	Alive	T2	N3	M0	Stage IIIC	0	1325	TUMOR FREE	43	Right	Axillary lymph node dissection alone	Positive	Positive	Modified Radical Mastectomy	NO	NOT HISPANIC OR LATINO	Not Available	Core needle biopsy	Not Evaluated	Positive	36	Positive	25	YES	WHITE
TCGA-EW-A1J2	FEMALE	403	Infiltrating Lobular Carcinoma	Alive	T1c	N1mi	MX		0	403	TUMOR FREE	50	Right Lower Inner Quadrant	Sentinel lymph node biopsy plus axillary dissection	Positive	Positive	Other	YES	NOT HISPANIC OR LATINO	Not Available	Core needle biopsy	Negative	Not Evaluated	21	Negative	1	YES	BLACK OR AFRICAN AMERICAN
TCGA-BH-A0DO	FEMALE	1644	Infiltrating Ductal Carcinoma	Alive	T1c	N0	M0	Stage I	0	1644	TUMOR FREE	78	Left Upper Inner Quadrant	Not Available	Positive	Positive	Simple Mastectomy	Not Available	NOT HISPANIC OR LATINO	Not Available	Core needle biopsy	Negative	Not Available	2	Negative	0	YES	WHITE
TCGA-AN-A0XW	FEMALE	170	Infiltrating Ductal Carcinoma	Alive	T2	N2	M0	Stage IIIA	0	170	Not Available	36	Left Upper Outer Quadrant	Sentinel node biopsy alone	Positive	Positive	Not Available	NO	NOT HISPANIC OR LATINO	2+	Tumor resection	Positive	Negative	14	Negative	1	YES	WHITE
TCGA-BH-A18N	FEMALE	468	Infiltrating Ductal Carcinoma	Dead	T2	N1b	M0	Stage IIA	0	468	Not Available	88	Left	Axillary lymph node dissection alone	Positive	Positive	Modified Radical Mastectomy	Not Available	NOT HISPANIC OR LATINO	Not Available	Fine needle aspiration biopsy	Negative	Not Available	26	Negative	2	YES	WHITE
TCGA-BH-A0BZ	FEMALE	2255	Infiltrating Ductal Carcinoma	Alive	T3	N1a	M0	Stage IIIA	0	2255	TUMOR FREE	59	Left	Not Available	Positive	Positive	Modified Radical Mastectomy	Not Available	NOT HISPANIC OR LATINO	Not Available	Fine needle aspiration biopsy	Negative	Not Available	23	Negative	1	YES	WHITE
TCGA-E2-A1BD	FEMALE	1133	Infiltrating Ductal Carcinoma	Alive	T2	N0	M0	Stage IIA	0	1133	TUMOR FREE	53	Right Upper Outer Quadrant	Sentinel node biopsy alone	Positive	Positive	Lumpectomy	NO	NOT HISPANIC OR LATINO	2+	Tumor resection	Equivocal	Negative	1	Negative	0	YES	WHITE
TCGA-BH-A0B6	FEMALE	2483	Infiltrating Ductal Carcinoma	Alive	T1c	N0	M0	Stage I	0	2483	TUMOR FREE	47	Left Upper Outer Quadrant	Not Available	Positive	Positive	Other	Not Available	NOT HISPANIC OR LATINO	Not Available	Fine needle aspiration biopsy	Positive	Not Available	4	Negative	0	YES	WHITE
TCGA-AR-A5QN	FEMALE	1013	Infiltrating Lobular Carcinoma	Alive	T2	N3	M0	Stage IIIC	0	1013	TUMOR FREE	68	Left	Axillary lymph node dissection alone	Positive	Positive	Modified Radical Mastectomy	Not Available	NOT HISPANIC OR LATINO	3+	Core needle biopsy	Positive	Not Available	19	Not Available	10	YES	WHITE
TCGA-C8-A274	FEMALE	508	Infiltrating Ductal Carcinoma	Alive	T2	N0	M0	Stage IIA	0	508	TUMOR FREE	63	Right	Not Available	Positive	Positive	Other	Not Available	NOT HISPANIC OR LATINO	1+	Other method, specify:	Negative	Not Evaluated	Not Available	Negative	Not Available	NO	ASIAN
TCGA-BH-A0BA	FEMALE	1132	Mixed Histology (please specify)	Alive	T3	N3a	M0	Stage IIIC	0	1132	TUMOR FREE	51	Left Upper Inner Quadrant;Left Upper Outer Quadrant;Left Lower Inner Quadrant;Left Lower Outer Quadrant;Left	Sentinel lymph node biopsy plus axillary dissection	Positive	Positive	Modified Radical Mastectomy	NO	Not Available	1+	Core needle biopsy	Negative	Not Evaluated	27	Negative	27	Not Available	WHITE
TCGA-D8-A1JD	FEMALE	552	Infiltrating Ductal Carcinoma	Alive	T2	N1a	M0	Stage IIB	0	552	TUMOR FREE	41	Left Upper Outer Quadrant	Axillary lymph node dissection alone	Positive	Positive	Modified Radical Mastectomy	Not Available	NOT HISPANIC OR LATINO	1+	Core needle biopsy	Negative	Not Evaluated	14	Negative	3	Not Available	WHITE
TCGA-BH-A0BT	FEMALE	2365	Infiltrating Ductal Carcinoma	Alive	T1c	N1mi	M0	Stage IIA	0	2365	TUMOR FREE	56	Right Upper Inner Quadrant	Not Available	Positive	Positive	Other	Not Available	NOT HISPANIC OR LATINO	Not Available	Core needle biopsy	Negative	Not Available	Not Available	Negative	Not Available	Not Available	WHITE
TCGA-AC-A62Y	FEMALE	530	Infiltrating Lobular Carcinoma	Alive	T2	N1	MX	Stage IIB	0	530	TUMOR FREE	79	Right	Sentinel node biopsy alone	Positive	Positive	Modified Radical Mastectomy	NO	NOT HISPANIC OR LATINO	1+	Core needle biopsy	Negative	Not Evaluated	1	Positive	1	YES	WHITE
TCGA-E2-A15T	FEMALE	1563	Infiltrating Ductal Carcinoma	Alive	T2	N0	M0	Stage IIA	0	1563	TUMOR FREE	65	Left Upper Outer Quadrant	Sentinel node biopsy alone	Positive	Positive	Simple Mastectomy	NO	NOT HISPANIC OR LATINO	2+	Tumor resection	Equivocal	Negative	2	Negative	0	YES	WHITE
TCGA-D8-A27N	FEMALE	519	Infiltrating Ductal Carcinoma	Alive	T2	N2a	M0	Stage IIIA	0	519	TUMOR FREE	36	Right Upper Outer Quadrant	Axillary lymph node dissection alone	Positive	Positive	Modified Radical Mastectomy	NO	NOT HISPANIC OR LATINO	3+	Core needle biopsy	Positive	Not Evaluated	19	Negative	4	YES	WHITE
TCGA-E2-A10F	FEMALE	878	Infiltrating Lobular Carcinoma	Alive	T2	N0 (i-)	M0	Stage IIA	0	878	TUMOR FREE	47	Left Upper Outer Quadrant	Sentinel node biopsy alone	Positive	Positive	Lumpectomy	NO	NOT HISPANIC OR LATINO	2+	Core needle biopsy	Equivocal	Negative	2	Negative	0	Not Available	WHITE
TCGA-AR-A1AL	FEMALE	2971	Infiltrating Lobular Carcinoma	Alive	T3	N1	M0	Stage IIIA	0	2971	TUMOR FREE	60	Left Upper Inner Quadrant;Left Upper Outer Quadrant	Sentinel lymph node biopsy plus axillary dissection	Positive	Positive	Simple Mastectomy	YES	NOT HISPANIC OR LATINO	1+	Core needle biopsy	Negative	Not Evaluated	15	Negative	3	YES	WHITE
TCGA-D8-A1J9	FEMALE	532	Infiltrating Ductal Carcinoma	Alive	T1c	N0	M0	Stage IA	0	532	TUMOR FREE	48	Left Upper Outer Quadrant	Axillary lymph node dissection alone	Positive	Negative	Modified Radical Mastectomy	Not Available	NOT HISPANIC OR LATINO	3+	Fine needle aspiration biopsy	Positive	Not Evaluated	6	Negative	0	Not Available	WHITE
TCGA-AC-A5EH	FEMALE	511	Infiltrating Ductal Carcinoma	Alive	T2	N1mi	MX	Stage IIB	0	511	TUMOR FREE	76	Left Upper Outer Quadrant	Axillary lymph node dissection alone	Positive	Negative	Modified Radical Mastectomy	NO	NOT HISPANIC OR LATINO	Not Available	Core needle biopsy	Negative	Not Evaluated	14	Negative	1	YES	BLACK OR AFRICAN AMERICAN
TCGA-C8-A3M8	FEMALE	394	Infiltrating Lobular Carcinoma	Alive	T1c	N0	M0	Stage IA	0	394	TUMOR FREE	68	Right Upper Outer Quadrant	Axillary lymph node dissection alone	Positive	Positive	Modified Radical Mastectomy	NO	NOT HISPANIC OR LATINO	3+	Tumor resection	Positive	Not Evaluated	Not Available	Negative	Not Available	YES	ASIAN
TCGA-C8-A138	FEMALE	380	Infiltrating Ductal Carcinoma	Alive	T2	N2	M0	Stage IIIA	0	380	TUMOR FREE	54	Left	Axillary lymph node dissection alone	Positive	Negative	Modified Radical Mastectomy	Not Available	NOT HISPANIC OR LATINO	2+	Core needle biopsy	Equivocal	Not Evaluated	2	Negative	Not Available	YES	ASIAN
TCGA-E2-A1IE	FEMALE	2362	Infiltrating Ductal Carcinoma	Alive	T2	N1	M0	Stage IIB	1	1810	TUMOR FREE	61	Right	Sentinel node biopsy alone	Positive	Positive	Lumpectomy	NO	NOT HISPANIC OR LATINO	2+	Tumor resection	Equivocal	Negative	3	Negative	1	YES	WHITE
TCGA-LL-A7SZ	FEMALE	594	Infiltrating Ductal Carcinoma	Alive	T2	N1a	MX	Stage IIB	0	594	TUMOR FREE	49	Left Upper Outer Quadrant	Axillary lymph node dissection alone	Positive	Positive	Other	YES	NOT HISPANIC OR LATINO	1+	Core needle biopsy	Negative	Not Evaluated	11	Negative	2	YES	BLACK OR AFRICAN AMERICAN
TCGA-LL-A73Z	FEMALE	227	Infiltrating Ductal Carcinoma	Dead	T1c	NX	M1	Stage IV	1	192	WITH TUMOR	55	Left;Left Lower Inner Quadrant	No axillary staging	Positive	Positive	Lumpectomy	NO	NOT HISPANIC OR LATINO	2+	Excisional Biopsy	Equivocal	Negative	Not Available	Positive	Not Available	NO	BLACK OR AFRICAN AMERICAN
TCGA-A1-A0SE	FEMALE	1321	Mixed Histology (please specify)	Alive	T1c	N0 (i-)	M0	Stage I	0	1321	TUMOR FREE	56	Left Upper Outer Quadrant	Sentinel lymph node biopsy plus axillary dissection	Positive	Positive	Modified Radical Mastectomy	Not Available	NOT HISPANIC OR LATINO	1+	Core needle biopsy	Negative	Negative	8	Negative	0	Not Available	WHITE
TCGA-A2-A0YK	FEMALE	588	Infiltrating Lobular Carcinoma	Alive	T2	N0 (i-)	M0	Stage IIA	0	588	TUMOR FREE	61	Left Upper Inner Quadrant;Left Upper Outer Quadrant;Left Lower Inner Quadrant;Left Lower Outer Quadrant	Sentinel node biopsy alone	Positive	Negative	Simple Mastectomy	YES	NOT HISPANIC OR LATINO	1+	Core needle biopsy	Negative	Not Evaluated	3	Close	0	Not Available	WHITE
TCGA-AC-A3YJ	FEMALE	754	Other, specify	Alive	T2	N0 (i-)	MX	Stage IIA	0	754	TUMOR FREE	66	Right	Sentinel node biopsy alone	Positive	Positive	Modified Radical Mastectomy	YES	NOT HISPANIC OR LATINO	Not Available	Core needle biopsy	Not Available	Not Available	1	Negative	0	YES	WHITE
TCGA-A7-A4SA	FEMALE	454	Infiltrating Lobular Carcinoma	Alive	T2	N1a	M0	Stage IIB	0	454	TUMOR FREE	40	Left Lower Outer Quadrant	Sentinel lymph node biopsy plus axillary dissection	Positive	Negative	Simple Mastectomy	YES	NOT HISPANIC OR LATINO	1+	Core needle biopsy	Negative	Not Evaluated	10	Negative	1	YES	WHITE
TCGA-B6-A0WS	FEMALE	2965	Infiltrating Ductal Carcinoma	Dead	T1c	NX	MX	Stage X	0	2965	TUMOR FREE	58	Left Upper Outer Quadrant;Left	No axillary staging	Positive	Positive	Lumpectomy	NO	NOT HISPANIC OR LATINO	Not Available	Fine needle aspiration biopsy	Not Evaluated	Not Evaluated	Not Available	Positive	Not Available	NO	BLACK OR AFRICAN AMERICAN
TCGA-A2-A0SU	FEMALE	1662	Infiltrating Ductal Carcinoma	Alive	T2	N0 (i+)	M0	Stage IIA	0	1662	TUMOR FREE	66	Left	Sentinel node biopsy alone	Positive	Positive	Simple Mastectomy	YES	NOT HISPANIC OR LATINO	1+	Core needle biopsy	Negative	Not Evaluated	7	Negative	0	Not Available	WHITE
TCGA-BH-A1F5	FEMALE	2712	Infiltrating Ductal Carcinoma	Dead	T1c	N1a	M0	Stage IIA	0	2712	TUMOR FREE	62	Right	Not Available	Positive	Positive	Not Available	Not Available	NOT HISPANIC OR LATINO	Not Available	Core needle biopsy	Negative	Not Evaluated	4	Not Available	1	YES	WHITE
TCGA-A1-A0SD	FEMALE	437	Infiltrating Ductal Carcinoma	Alive	T2	N0	M0	Stage IIA	0	437	Not Available	59	Left	Sentinel lymph node biopsy plus axillary dissection	Positive	Positive	Lumpectomy	Not Available	NOT HISPANIC OR LATINO	Not Available	Core needle biopsy	Negative	Not Evaluated	3	Positive	0	YES	WHITE
TCGA-BH-A0AW	FEMALE	622	Infiltrating Ductal Carcinoma	Alive	T1c	N1a	M0	Stage IIA	0	622	TUMOR FREE	56	Left Upper Inner Quadrant;Left Upper Outer Quadrant;Left	Axillary lymph node dissection alone	Positive	Negative	Lumpectomy	NO	Not Available	3+	Core needle biopsy	Positive	Not Evaluated	12	Negative	2	Not Available	WHITE
TCGA-BH-A0DG	FEMALE	2041	Infiltrating Ductal Carcinoma	Alive	T2	N0	M0	Stage IIA	0	2041	TUMOR FREE	30	Right Upper Outer Quadrant	Not Available	Positive	Negative	Other	Not Available	NOT HISPANIC OR LATINO	Not Available	Core needle biopsy	Negative	Not Available	3	Negative	0	YES	BLACK OR AFRICAN AMERICAN
TCGA-D8-A1XB	FEMALE	552	Infiltrating Ductal Carcinoma	Alive	T2	N1a	M0	Stage IIB	0	552	TUMOR FREE	62	Right Upper Outer Quadrant	Axillary lymph node dissection alone	Positive	Positive	Modified Radical Mastectomy	NO	NOT HISPANIC OR LATINO	1+	Core needle biopsy	Negative	Not Evaluated	10	Negative	1	YES	WHITE
TCGA-A7-A3IY	FEMALE	345	Mucinous Carcinoma	Alive	T1c	N0	M0	Stage I	0	345	TUMOR FREE	71	Right Upper Outer Quadrant	Sentinel node biopsy alone	Positive	Positive	Lumpectomy	NO	NOT HISPANIC OR LATINO	Not Available	Core needle biopsy	Negative	Not Evaluated	1	Close	0	YES	WHITE
TCGA-LD-A66U	FEMALE	646	Infiltrating Lobular Carcinoma	Alive	T2	N1mi	MX	Stage IIB	0	646	TUMOR FREE	44	Right Upper Outer Quadrant	Sentinel lymph node biopsy plus axillary dissection	Positive	Positive	Modified Radical Mastectomy	NO	NOT HISPANIC OR LATINO	Not Available	Core needle biopsy	Negative	Not Evaluated	15	Negative	2	YES	WHITE
TCGA-EW-A2FV	FEMALE	788	Other, specify	Alive	T3	N3a	MX	Stage IIIC	0	788	TUMOR FREE	39	Left Upper Inner Quadrant	Axillary lymph node dissection alone	Positive	Positive	Modified Radical Mastectomy	NO	HISPANIC OR LATINO	1+	Excisional Biopsy	Negative	Not Evaluated	32	Negative	29	Not Available	WHITE
TCGA-V7-A7HQ	FEMALE	2033	Infiltrating Ductal Carcinoma	Alive	T1c	N2a	M0	Stage IIIA	0	2033	TUMOR FREE	75	Right Lower Outer Quadrant	Sentinel lymph node biopsy plus axillary dissection	Positive	Positive	Modified Radical Mastectomy	NO	NOT HISPANIC OR LATINO	Not Available	Tumor resection	Not Evaluated	Negative	18	Positive	5	YES	BLACK OR AFRICAN AMERICAN
TCGA-B6-A0IG	FEMALE	4456	Infiltrating Ductal Carcinoma	Dead	T2	N1b	M0	Stage IIB	0	4456	WITH TUMOR	50	Left	Axillary lymph node dissection alone	Positive	Positive	Modified Radical Mastectomy	NO	NOT HISPANIC OR LATINO	Not Available	Other method, specify:	Not Evaluated	Not Available	16	Negative	4	Not Available	WHITE
TCGA-AR-A1AO	FEMALE	2618	Infiltrating Ductal Carcinoma	Alive	T1	N1	M0	Stage IIA	0	2618	TUMOR FREE	47	Left Upper Inner Quadrant	Sentinel lymph node biopsy plus axillary dissection	Positive	Negative	Other	YES	NOT HISPANIC OR LATINO	1+	Core needle biopsy	Negative	Not Evaluated	39	Negative	2	YES	WHITE
TCGA-E9-A54Y	FEMALE	725	Infiltrating Lobular Carcinoma	Alive	T2	N2	M0	Stage IIIA	0	725	TUMOR FREE	63	Right	Axillary lymph node dissection alone	Positive	Positive	Modified Radical Mastectomy	NO	NOT HISPANIC OR LATINO	1+	Fine needle aspiration biopsy	Negative	Not Evaluated	10	Negative	8	YES	WHITE
TCGA-A8-A07P	FEMALE	334	Infiltrating Ductal Carcinoma	Alive	T2	N1	M0	Stage IIB	0	334	TUMOR FREE	68	Left Upper Outer Quadrant	Not Available	Positive	Positive	Other	Not Available	Not Available	2+	Not Available	Positive	Positive	Not Available	Negative	Not Available	Not Available	Not Available
TCGA-AR-A0TV	FEMALE	2288	Infiltrating Ductal Carcinoma	Alive	T2	N0	M0	Stage IIA	0	2288	TUMOR FREE	66	Left Upper Outer Quadrant	Sentinel lymph node biopsy plus axillary dissection	Positive	Positive	Simple Mastectomy	YES	Not Available	2+	Core needle biopsy	Equivocal	Negative	3	Negative	0	Not Available	Not Available
TCGA-AO-A0JC	FEMALE	1547	Infiltrating Ductal Carcinoma	Alive	T2	N0 (i-)	M0	Stage IIA	0	1547	TUMOR FREE	64	Right Upper Outer Quadrant;Right Lower Outer Quadrant;Right	Sentinel lymph node biopsy plus axillary dissection	Positive	Positive	Modified Radical Mastectomy	YES	NOT HISPANIC OR LATINO	0	Core needle biopsy	Negative	Not Evaluated	12	Negative	0	Not Available	WHITE
TCGA-C8-A26Z	FEMALE	470	Infiltrating Ductal Carcinoma	Alive	T2	N0	M0	Stage IIA	0	470	TUMOR FREE	59	Right Upper Inner Quadrant	Not Available	Positive	Positive	Other	Not Available	NOT HISPANIC OR LATINO	1+	Other method, specify:	Negative	Not Evaluated	Not Available	Negative	Not Available	NO	ASIAN
TCGA-BH-A1FM	FEMALE	1388	Infiltrating Ductal Carcinoma	Dead	T2	N2	M0	Stage IIIA	0	1388	Not Available	44	Right Upper Outer Quadrant	Not Available	Positive	Negative	Modified Radical Mastectomy	Not Available	NOT HISPANIC OR LATINO	Not Available	Core needle biopsy	Not Evaluated	Not Evaluated	10	Not Available	8	YES	WHITE
TCGA-AR-A5QP	FEMALE	1185	Infiltrating Lobular Carcinoma	Alive	T2	N1	M0	Stage IIB	0	1185	TUMOR FREE	54	Left	Sentinel lymph node biopsy plus axillary dissection	Positive	Positive	Lumpectomy	Not Available	NOT HISPANIC OR LATINO	2+	Not Available	Equivocal	Not Available	40	Not Available	1	YES	WHITE
TCGA-D8-A1XL	FEMALE	606	Infiltrating Ductal Carcinoma	Alive	T2	N1a	MX	Stage IIB	0	606	TUMOR FREE	34	Left Upper Outer Quadrant	Axillary lymph node dissection alone	Positive	Positive	Lumpectomy	Not Available	NOT HISPANIC OR LATINO	2+	Fine needle aspiration biopsy	Equivocal	Negative	13	Negative	2	YES	WHITE
TCGA-E9-A5FK	FEMALE	812	Infiltrating Lobular Carcinoma	Alive	T2	N3	M0	Stage IIIC	0	812	TUMOR FREE	60	Right Upper Outer Quadrant	Axillary lymph node dissection alone	Positive	Positive	Modified Radical Mastectomy	NO	NOT HISPANIC OR LATINO	Not Available	Cytology (e.g. Peritoneal or pleural fluid)	Negative	Not Evaluated	10	Negative	10	YES	WHITE
TCGA-BH-A0B0	FEMALE	2477	Infiltrating Ductal Carcinoma	Alive	T1c	N0	M0	Stage I	0	2477	TUMOR FREE	56	Left Upper Outer Quadrant	Not Available	Positive	Positive	Other	Not Available	Not Available	Not Available	Fine needle aspiration biopsy	Negative	Not Available	2	Negative	0	YES	BLACK OR AFRICAN AMERICAN
TCGA-A8-A09M	FEMALE	1006	Infiltrating Ductal Carcinoma	Alive	T2	N3a	M0	Stage IIIC	0	1006	TUMOR FREE	75	Right Lower Outer Quadrant	Not Available	Positive	Positive	Other	Not Available	Not Available	1+	Not Available	Negative	Negative	Not Available	Negative	Not Available	Not Available	Not Available
TCGA-A8-A085	MALE	1124	Infiltrating Ductal Carcinoma	Alive	T2	N1a	M0	Stage IIB	0	1124	TUMOR FREE	44	Left	Not Available	Positive	Positive	Other	Not Available	Not Available	1+	Not Available	Negative	Negative	Not Available	Negative	Not Available	Not Available	Not Available
TCGA-AC-A6IX	FEMALE	373	Infiltrating Lobular Carcinoma	Alive	T2	N3a	MX	Stage IIIC	0	373	TUMOR FREE	49	Left Upper Outer Quadrant	Axillary lymph node dissection alone	Positive	Positive	Modified Radical Mastectomy	NO	NOT HISPANIC OR LATINO	Not Available	Core needle biopsy	Not Evaluated	Not Evaluated	21	Negative	19	YES	WHITE
TCGA-AO-A0JF	FEMALE	1980	Infiltrating Ductal Carcinoma	Alive	T1c	N1a	M0	Stage IIA	0	1980	TUMOR FREE	68	Left Upper Outer Quadrant;Left	Sentinel lymph node biopsy plus axillary dissection	Positive	Positive	Lumpectomy	NO	NOT HISPANIC OR LATINO	1+	Core needle biopsy	Negative	Not Evaluated	14	Negative	2	Not Available	WHITE
TCGA-5L-AAT1	FEMALE	1471	Infiltrating Lobular Carcinoma	Alive	T2	N0	M1	Stage IV	0	1471	WITH TUMOR	63	Left	Other (specify)	Positive	Positive	Simple Mastectomy	NO	HISPANIC OR LATINO	2+	Tumor resection	Equivocal	Not Evaluated	1	Negative	0	YES	WHITE
TCGA-3C-AAAU	FEMALE	4047	Infiltrating Lobular Carcinoma	Alive	TX	NX	MX	Stage X	1	1808	WITH TUMOR	55	Left Lower Outer Quadrant	Sentinel lymph node biopsy plus axillary dissection	Positive	Positive	Modified Radical Mastectomy	YES	NOT HISPANIC OR LATINO	Not Available	Not Available	Negative	Not Evaluated	13	Negative	4	YES	WHITE
TCGA-A7-A0CG	FEMALE	1043	Mixed Histology (please specify)	Alive	T2	N0 (i-)	M0	Stage IIA	0	1043	TUMOR FREE	78	Right Upper Outer Quadrant;Right	Sentinel lymph node biopsy plus axillary dissection	Positive	Negative	Lumpectomy	YES	NOT HISPANIC OR LATINO	1+	Core needle biopsy	Negative	Not Evaluated	5	Close	0	Not Available	WHITE
TCGA-A8-A0A2	FEMALE	579	Infiltrating Lobular Carcinoma	Alive	T2	N0	M0	Stage IIA	0	579	TUMOR FREE	66	Right Lower Outer Quadrant	Not Available	Positive	Positive	Other	Not Available	Not Available	0	Not Available	Negative	Negative	Not Available	Negative	Not Available	Not Available	Not Available
TCGA-BH-A0C3	FEMALE	2709	Mixed Histology (please specify)	Alive	T1c	N0	M0	Stage I	1	2674	TUMOR FREE	47	Left	Not Available	Positive	Negative	Other	Not Available	Not Available	Not Available	Core needle biopsy	Negative	Not Available	4	Negative	0	YES	WHITE
TCGA-EW-A424	FEMALE	715	Infiltrating Lobular Carcinoma	Alive	T3	N1	MX	Stage IIIA	0	715	TUMOR FREE	51	Right	Sentinel node biopsy alone	Positive	Positive	Simple Mastectomy	YES	HISPANIC OR LATINO	Not Available	Core needle biopsy	Positive	Not Evaluated	1	Negative	0	YES	WHITE
TCGA-BH-A0E2	FEMALE	435	Infiltrating Ductal Carcinoma	Alive	T2	N2a	M0	Stage IIIA	0	435	TUMOR FREE	49	Right Upper Inner Quadrant;Right	Axillary lymph node dissection alone	Positive	Positive	Modified Radical Mastectomy	NO	Not Available	1+	Core needle biopsy	Negative	Not Evaluated	26	Negative	4	Not Available	BLACK OR AFRICAN AMERICAN
TCGA-LL-A6FQ	FEMALE	80	Infiltrating Ductal Carcinoma	Alive	T2	N2a	MX	Stage IIIA	0	80	Unknown	77	Right Upper Outer Quadrant	Axillary lymph node dissection alone	Positive	Positive	Modified Radical Mastectomy	YES	NOT HISPANIC OR LATINO	1+	Core needle biopsy	Negative	Not Evaluated	18	Negative	7	YES	BLACK OR AFRICAN AMERICAN
TCGA-BH-A0AU	FEMALE	1914	Infiltrating Ductal Carcinoma	Alive	T2	N0	M0	Stage IIA	0	1914	TUMOR FREE	45	Left Upper Inner Quadrant	Not Available	Positive	Positive	Other	Not Available	NOT HISPANIC OR LATINO	Not Available	Core needle biopsy	Positive	Negative	2	Negative	0	YES	WHITE
TCGA-EW-A1J5	FEMALE	477	Infiltrating Lobular Carcinoma	Alive	T3	N0 (i-)	M0	Stage IIB	0	477	TUMOR FREE	59	Left	Sentinel node biopsy alone	Positive	Positive	Other	YES	NOT HISPANIC OR LATINO	Not Available	Core needle biopsy	Negative	Not Evaluated	1	Negative	0	YES	WHITE
TCGA-E2-A572	FEMALE	1208	Infiltrating Ductal Carcinoma	Alive	T2	N2	M0	Stage IIIA	0	1208	TUMOR FREE	72	Left	Axillary lymph node dissection alone	Positive	Positive	Modified Radical Mastectomy	YES	NOT HISPANIC OR LATINO	Not Available	Core needle biopsy	Equivocal	Negative	13	Negative	0	YES	BLACK OR AFRICAN AMERICAN
TCGA-BH-A18S	FEMALE	2009	Mucinous Carcinoma	Dead	T1c	N0	M0	Stage I	0	2009	TUMOR FREE	79	Right Lower Inner Quadrant	Sentinel node biopsy alone	Positive	Positive	Other	Not Available	NOT HISPANIC OR LATINO	Not Available	Core needle biopsy	Negative	Not Available	2	Negative	0	YES	WHITE
TCGA-AQ-A7U7	FEMALE	584	Infiltrating Lobular Carcinoma	Dead	T2	N2a	M0	Stage IIIA	0	584	TUMOR FREE	55	Left	Sentinel lymph node biopsy plus axillary dissection	Positive	Positive	Other	YES	NOT HISPANIC OR LATINO	Not Available	Core needle biopsy	Negative	Not Evaluated	14	Negative	4	YES	WHITE
TCGA-GM-A3XN	FEMALE	2019	Infiltrating Lobular Carcinoma	Alive	T1c	N2a	M0	Stage IIIA	0	2019	TUMOR FREE	44	Left;Left Upper Outer Quadrant	Sentinel lymph node biopsy plus axillary dissection	Positive	Positive	Lumpectomy	NO	NOT HISPANIC OR LATINO	1+	Incisional Biopsy	Negative	Negative	34	Negative	5	YES	WHITE
TCGA-AC-A3W6	FEMALE	0	Infiltrating Lobular Carcinoma	Alive	T3	N1	MX	Stage IIIA	0	0	TUMOR FREE	90	Right	Sentinel node biopsy alone	Positive	Positive	Modified Radical Mastectomy	YES	NOT HISPANIC OR LATINO	3+	Core needle biopsy	Negative	Not Evaluated	3	Negative	3	YES	WHITE
TCGA-LL-A5YL	FEMALE	519	Infiltrating Lobular Carcinoma	Alive	T2	N1a	MX	Stage IIB	0	519	Unknown	64	Right;Right Upper Inner Quadrant	Sentinel lymph node biopsy plus axillary dissection	Positive	Negative	Simple Mastectomy	Not Available	NOT HISPANIC OR LATINO	3+	Core needle biopsy	Positive	Negative	23	Negative	3	YES	WHITE
TCGA-A8-A07E	FEMALE	608	Infiltrating Ductal Carcinoma	Alive	T4b	N3a	MX	Stage X	0	608	TUMOR FREE	81	Left Upper Outer Quadrant	Not Available	Positive	Positive	Other	Not Available	Not Available	1+	Not Available	Negative	Negative	Not Available	Negative	Not Available	Not Available	Not Available
TCGA-C8-A12M	FEMALE	358	Infiltrating Ductal Carcinoma	Alive	T2	N0 (i-)	M0	Stage IIA	0	358	TUMOR FREE	70	Left	Axillary lymph node dissection alone	Positive	Negative	Other	Not Available	NOT HISPANIC OR LATINO	Not Available	Other method, specify:	Negative	Not Evaluated	10	Negative	Not Available	Not Available	ASIAN
TCGA-A8-A08I	FEMALE	365	Infiltrating Ductal Carcinoma	Alive	T2	N0	M0	Stage IIA	0	365	TUMOR FREE	53	Right Upper Inner Quadrant	Not Available	Positive	Positive	Other	Not Available	Not Available	1+	Not Available	Negative	Negative	Not Available	Negative	Not Available	Not Available	Not Available
TCGA-AC-A8OP	FEMALE	614	Infiltrating Ductal Carcinoma	Alive	T1c	N0 (i-)	MX	Stage IA	0	614	TUMOR FREE	72	Right Lower Inner Quadrant	Sentinel node biopsy alone	Positive	Positive	Simple Mastectomy	YES	NOT HISPANIC OR LATINO	1+	Core needle biopsy	Indeterminate	Not Evaluated	6	Negative	0	YES	BLACK OR AFRICAN AMERICAN
TCGA-A8-A08F	FEMALE	1004	Infiltrating Ductal Carcinoma	Alive	T2	N3a	M0	Stage IIIC	0	1004	TUMOR FREE	59	Right Upper Inner Quadrant	Not Available	Positive	Positive	Other	Not Available	Not Available	1+	Not Available	Negative	Negative	Not Available	Negative	Not Available	Not Available	Not Available
TCGA-E2-A15C	FEMALE	694	Infiltrating Ductal Carcinoma	Alive	T1c	N0	M0	Stage I	0	694	TUMOR FREE	61	Right Lower Outer Quadrant	Sentinel node biopsy alone	Positive	Positive	Lumpectomy	NO	NOT HISPANIC OR LATINO	2+	Tumor resection	Equivocal	Negative	4	Negative	0	YES	WHITE
TCGA-A7-A13G	FEMALE	718	Infiltrating Ductal Carcinoma	Alive	T2	N0	MX	Stage IIA	1	586	TUMOR FREE	79	Left	Sentinel node biopsy alone	Positive	Positive	Simple Mastectomy	NO	NOT HISPANIC OR LATINO	1+	Core needle biopsy	Negative	Not Evaluated	1	Negative	0	YES	WHITE
TCGA-BH-A0DL	FEMALE	2381	Other, specify	Alive	T2	N0	M0	Stage IIA	0	2381	TUMOR FREE	64	Left	Not Available	Positive	Negative	Other	Not Available	NOT HISPANIC OR LATINO	Not Available	Core needle biopsy	Negative	Not Available	3	Negative	0	YES	WHITE
TCGA-BH-A0H3	FEMALE	1928	Infiltrating Ductal Carcinoma	Alive	T1c	N0	M0	Stage I	0	1928	TUMOR FREE	46	Left Upper Outer Quadrant	Not Available	Positive	Positive	Other	Not Available	NOT HISPANIC OR LATINO	Not Available	Core needle biopsy	Not Available	Negative	2	Negative	0	YES	WHITE
TCGA-E2-A1BC	FEMALE	501	Infiltrating Ductal Carcinoma	Alive	T1c	N0	M0	Stage IA	0	501	TUMOR FREE	63	Right	Sentinel node biopsy alone	Positive	Positive	Simple Mastectomy	NO	Not Available	Not Available	Tumor resection	Negative	Not Evaluated	4	Positive	0	YES	Not Available
TCGA-BH-A18I	FEMALE	1093	Infiltrating Ductal Carcinoma	Alive	T1c	N1a		Stage IIA	0	1093	TUMOR FREE	53	Left Upper Outer Quadrant	Sentinel node biopsy alone	Positive	Positive	Other	Not Available	NOT HISPANIC OR LATINO	Not Available	Core needle biopsy	Positive	Not Available	3	Positive	1	YES	WHITE
TCGA-A2-A1G4	FEMALE	595	Infiltrating Ductal Carcinoma	Alive	T3	N1a	M0	Stage IIIA	0	595	TUMOR FREE	71	Right Lower Outer Quadrant	Axillary lymph node dissection alone	Positive	Positive	Modified Radical Mastectomy	NO	NOT HISPANIC OR LATINO	Not Available	Core needle biopsy	Negative	Not Evaluated	15	Negative	2	YES	WHITE
TCGA-C8-A12X	FEMALE	385	Mucinous Carcinoma	Alive	T2	N1	M0	Stage IIB	0	385	TUMOR FREE	62	Left	Axillary lymph node dissection alone	Positive	Positive	Other	Not Available	NOT HISPANIC OR LATINO	1+	Other method, specify:	Negative	Not Evaluated	6	Negative	Not Available	YES	ASIAN
TCGA-AR-A24X	FEMALE	3004	Mixed Histology (please specify)	Alive	T2	N0	M0	Stage IIA	0	3004	Not Available	52	Right Upper Inner Quadrant	Sentinel lymph node biopsy plus axillary dissection	Positive	Positive	Simple Mastectomy	YES	Not Available	2+	Core needle biopsy	Equivocal	Negative	7	Negative	0	YES	WHITE
TCGA-E2-A1IO	FEMALE	1855	Infiltrating Ductal Carcinoma	Alive	T1c	N0	M0	Stage I	0	1855	TUMOR FREE	37	Right	Sentinel node biopsy alone	Positive	Positive	Lumpectomy	NO	NOT HISPANIC OR LATINO	2+	Core needle biopsy	Equivocal	Negative	1	Negative	0	YES	WHITE
TCGA-E2-A2P5	FEMALE	821	Infiltrating Lobular Carcinoma	Dead	T2	N3	M0	Stage IIIC	1	597	TUMOR FREE	78	Left	Axillary lymph node dissection alone	Positive	Positive	Modified Radical Mastectomy	NO	NOT HISPANIC OR LATINO	Not Available	Core needle biopsy	Not Evaluated	Negative	25	Negative	21	YES	BLACK OR AFRICAN AMERICAN
TCGA-A8-A06O	FEMALE	396	Infiltrating Ductal Carcinoma	Alive	T1c	N0	M0	Stage I	0	396	TUMOR FREE	60	Left	Not Available	Positive	Positive	Other	Not Available	Not Available	1+	Not Available	Negative	Negative	Not Available	Negative	Not Available	Not Available	Not Available
TCGA-AC-A3OD	FEMALE	451	Infiltrating Lobular Carcinoma	Alive	T2	N1mi	MX	Stage IIB	0	451	TUMOR FREE	68	Left	Sentinel lymph node biopsy plus axillary dissection	Positive	Positive	Modified Radical Mastectomy	YES	NOT HISPANIC OR LATINO	1+	Core needle biopsy	Negative	Not Evaluated	3	Negative	1	YES	WHITE
TCGA-S3-AA17	FEMALE	424	Infiltrating Ductal Carcinoma	Alive	T2	N1mi		Stage IIB	0	424	TUMOR FREE	64	Right;Right Lower Outer Quadrant	Sentinel node biopsy alone	Positive	Positive	Simple Mastectomy	YES	NOT HISPANIC OR LATINO	2+	Core needle biopsy	Equivocal	Negative	2	Negative	0	YES	BLACK OR AFRICAN AMERICAN
TCGA-A2-A25A	FEMALE	3276	Infiltrating Lobular Carcinoma	Alive	T2	N0 (i-)	M0	Stage IIA	0	3276	TUMOR FREE	44	Left Upper Inner Quadrant	Axillary lymph node dissection alone	Positive	Positive	Simple Mastectomy	YES	NOT HISPANIC OR LATINO	2+	Core needle biopsy	Equivocal	Negative	14	Negative	0	YES	WHITE
TCGA-B6-A0IM	FEMALE	3873	Other, specify	Dead	T3	N0 (i-)	M0	Stage IIB	0	3873	TUMOR FREE	75	Right Upper Outer Quadrant;Right	Axillary lymph node dissection alone	Positive	Positive	Lumpectomy	NO	NOT HISPANIC OR LATINO	Not Available	Fine needle aspiration biopsy	Not Evaluated	Not Available	9	Positive	0	Not Available	BLACK OR AFRICAN AMERICAN
TCGA-EW-A1PE	FEMALE	320	Infiltrating Ductal Carcinoma	Alive	T1c	N1a	M0	Stage IIA	0	320	TUMOR FREE	56	Left Upper Outer Quadrant	Axillary lymph node dissection alone	Positive	Positive	Lumpectomy	NO	HISPANIC OR LATINO	Not Available	Discrepancy	Negative	Not Evaluated	23	Negative	1	YES	WHITE
TCGA-A2-A0CU	FEMALE	158	Infiltrating Ductal Carcinoma	Dead	T2	N0 (i+)	M0	Stage IIA	0	158	TUMOR FREE	73	Right Lower Outer Quadrant	Sentinel node biopsy alone	Positive	Positive	Simple Mastectomy	YES	NOT HISPANIC OR LATINO	2+	Core needle biopsy	Equivocal	Negative	1	Close	0	Not Available	WHITE
TCGA-S3-A6ZG	FEMALE	562	Mixed Histology (please specify)	Alive	T2	N1	M0	Stage IIB	0	562	TUMOR FREE	71	Left;Left Upper Outer Quadrant	Sentinel node biopsy alone	Positive	Positive	Lumpectomy	YES	NOT HISPANIC OR LATINO	Not Available	Excisional Biopsy	Negative	Not Evaluated	3	Negative	1	YES	BLACK OR AFRICAN AMERICAN
TCGA-E9-A1NF	FEMALE	1072	Mixed Histology (please specify)	Dead	T2	N0	M0	Stage IIA	1	90	TUMOR FREE	60	Right Upper Outer Quadrant	Axillary lymph node dissection alone	Positive	Positive	Not Available	YES	NOT HISPANIC OR LATINO	Not Available	Tumor resection	Negative	Not Evaluated	9	Negative	0	YES	WHITE
TCGA-A2-A25C	FEMALE	523	Infiltrating Ductal Carcinoma	Alive	T2	N1a	M0	Stage IIB	0	523	TUMOR FREE	50	Left Lower Outer Quadrant	Sentinel lymph node biopsy plus axillary dissection	Positive	Positive	Simple Mastectomy	NO	NOT HISPANIC OR LATINO	1+	Core needle biopsy	Negative	Not Evaluated	14	Negative	3	YES	WHITE
TCGA-AN-A04A	FEMALE	90	Infiltrating Ductal Carcinoma	Alive	T2	N2	M0	Stage IIIA	0	90	TUMOR FREE	36	Left Lower Inner Quadrant;Left Lower Outer Quadrant	No axillary staging	Positive	Positive	Simple Mastectomy	NO	NOT HISPANIC OR LATINO	0	Tumor resection	Negative	Not Evaluated	7	Positive	4	Not Available	WHITE
TCGA-A2-A0YD	FEMALE	769	Infiltrating Lobular Carcinoma	Alive	T3	N0 (i+)	M0	Stage IIB	0	769	TUMOR FREE	63	Left Upper Outer Quadrant	Sentinel node biopsy alone	Positive	Positive	Simple Mastectomy	YES	NOT HISPANIC OR LATINO	Not Available	Core needle biopsy	Not Evaluated	Negative	2	Negative	0	Not Available	WHITE
TCGA-B6-A0RM	FEMALE	2373	Infiltrating Ductal Carcinoma	Dead	TX	NX	MX	Stage X	0	2373	TUMOR FREE	57	Left	No axillary staging	Positive	Positive	Not Available	NO	NOT HISPANIC OR LATINO	Not Available	Other method, specify:	Not Evaluated	Not Available	0	Not Available	Not Available	Not Available	BLACK OR AFRICAN AMERICAN
TCGA-EW-A1P6	FEMALE	562	Infiltrating Ductal Carcinoma	Alive	T2	N1a	M0	Stage IIB	0	562	TUMOR FREE	64	Right Upper Outer Quadrant	Sentinel lymph node biopsy plus axillary dissection	Positive	Positive	Lumpectomy	YES	HISPANIC OR LATINO	Not Available	Core needle biopsy	Negative	Not Evaluated	25	Close	2	YES	WHITE
TCGA-D8-A1Y2	FEMALE	433	Infiltrating Ductal Carcinoma	Alive	T2	N0	MX	Stage IIA	0	433	TUMOR FREE	71	Right Lower Outer Quadrant	Axillary lymph node dissection alone	Positive	Positive	Modified Radical Mastectomy	Not Available	NOT HISPANIC OR LATINO	2+	Fine needle aspiration biopsy	Indeterminate	Negative	7	Negative	0	YES	WHITE
TCGA-BH-A0BJ	FEMALE	660	Infiltrating Ductal Carcinoma	Alive	T2	N1a	M0	Stage IIB	0	660	TUMOR FREE	41	Left Upper Outer Quadrant;Left	Sentinel lymph node biopsy plus axillary dissection	Positive	Positive	Other	NO	Not Available	1+	Core needle biopsy	Negative	Not Evaluated	18	Negative	2	Not Available	WHITE
TCGA-D8-A1JI	FEMALE	577	Infiltrating Ductal Carcinoma	Alive	T1c	N1a	MX	Stage IIA	0	577	TUMOR FREE	54	Right Upper Outer Quadrant	Axillary lymph node dissection alone	Positive	Positive	Modified Radical Mastectomy	NO	NOT HISPANIC OR LATINO	Not Available	Fine needle aspiration biopsy	Negative	Not Evaluated	22	Negative	2	YES	WHITE
TCGA-AO-A03P	FEMALE	2911	Infiltrating Ductal Carcinoma	Dead	T2	N1	M0	Stage IIB	1	1922	WITH TUMOR	54	Right Upper Outer Quadrant;Right	Sentinel lymph node biopsy plus axillary dissection	Positive	Positive	Lumpectomy	YES	NOT HISPANIC OR LATINO	0	Core needle biopsy	Negative	Not Evaluated	26	Close	0	Not Available	BLACK OR AFRICAN AMERICAN
TCGA-EW-A1J6	FEMALE	875	Infiltrating Ductal Carcinoma	Alive	T1c	N0 (i-)	M0	Stage I	0	875	TUMOR FREE	70	Right Upper Inner Quadrant	Sentinel node biopsy alone	Positive	Positive	Lumpectomy	YES	HISPANIC OR LATINO	Not Available	Core needle biopsy	Negative	Not Evaluated	3	Negative	0	YES	WHITE
TCGA-A2-A0CQ	FEMALE	2695	Infiltrating Ductal Carcinoma	Alive	T1	N0 (i-)	M0	Stage IA	0	2695	TUMOR FREE	62	Right	Sentinel node biopsy alone	Positive	Positive	Lumpectomy	YES	NOT HISPANIC OR LATINO	2+	Core needle biopsy	Equivocal	Negative	1	Positive	0	Not Available	BLACK OR AFRICAN AMERICAN
TCGA-BH-A0EA	FEMALE	991	Infiltrating Ductal Carcinoma	Dead	T1c	N1a	M0	Stage IIA	0	991	TUMOR FREE	72	Left	Not Available	Positive	Positive	Other	Not Available	NOT HISPANIC OR LATINO	Not Available	Core needle biopsy	Negative	Not Available	4	Negative	2	YES	WHITE
TCGA-BH-A0W7	FEMALE	1363	Infiltrating Ductal Carcinoma	Alive	T1c	N0 (i-)	M0	Stage I	0	1363	TUMOR FREE	49	Left Upper Outer Quadrant	Sentinel node biopsy alone	Positive	Positive	Other	Not Available	NOT HISPANIC OR LATINO	Not Available	Core needle biopsy	Negative	Not Evaluated	2	Negative	0	Not Available	WHITE
TCGA-D8-A27R	FEMALE	307	Infiltrating Ductal Carcinoma	Alive	T2	N3a	M0	Stage IIIC	0	307	TUMOR FREE	41	Right Upper Outer Quadrant	Axillary lymph node dissection alone	Positive	Positive	Modified Radical Mastectomy	NO	NOT HISPANIC OR LATINO	2+	Core needle biopsy	Equivocal	Negative	11	Negative	11	YES	WHITE
TCGA-BH-A0HB	FEMALE	806	Infiltrating Ductal Carcinoma	Alive	T1c	N0 (i-)	M0	Stage IA	0	806	TUMOR FREE	55	Right Upper Outer Quadrant;Right	Sentinel node biopsy alone	Positive	Positive	Other	NO	Not Available	2+	Core needle biopsy	Equivocal	Negative	2	Negative	0	Not Available	WHITE
TCGA-D8-A145	FEMALE	410	Infiltrating Ductal Carcinoma	Alive	T1c	N1a	M0	Stage IIA	0	410	TUMOR FREE	80	Right Upper Inner Quadrant;Right	Sentinel lymph node biopsy plus axillary dissection	Positive	Positive	Simple Mastectomy	NO	NOT HISPANIC OR LATINO	2+	Core needle biopsy	Equivocal	Negative	7	Negative	1	YES	WHITE
TCGA-BH-A0AZ	FEMALE	1919	Infiltrating Ductal Carcinoma	Alive	T3	N1a		Stage IIIA	0	1919	TUMOR FREE	47	Right	Not Available	Positive	Positive	Other	Not Available	NOT HISPANIC OR LATINO	Not Available	Core needle biopsy	Negative	Not Available	13	Negative	1	YES	WHITE
TCGA-S3-AA0Z	FEMALE	629	Infiltrating Ductal Carcinoma	Alive	T2	N1a	M0	Stage IIB	0	629	TUMOR FREE	63	Left;Left Upper Outer Quadrant	Sentinel lymph node biopsy plus axillary dissection	Positive	Positive	Modified Radical Mastectomy	YES	NOT HISPANIC OR LATINO	1+	Core needle biopsy	Equivocal	Negative	12	Negative	2	YES	BLACK OR AFRICAN AMERICAN
TCGA-EW-A1IX	FEMALE	1208	Other, specify	Alive	T1b	N1a	MX	Stage IIA	0	1208	TUMOR FREE	48	Right Upper Outer Quadrant	Sentinel lymph node biopsy plus axillary dissection	Positive	Positive	Other	YES	HISPANIC OR LATINO	Not Available	Core needle biopsy	Negative	Not Evaluated	27	Negative	1	YES	ASIAN
TCGA-AO-A125	FEMALE	3456	Other, specify	Alive	T2	N0 (i-)	M0	Stage IIA	0	3456	TUMOR FREE	72	Left Upper Inner Quadrant;Left Upper Outer Quadrant;Left	Sentinel node biopsy alone	Positive	Positive	Simple Mastectomy	YES	NOT HISPANIC OR LATINO	0	Core needle biopsy	Negative	Negative	5	Negative	0	Not Available	BLACK OR AFRICAN AMERICAN
TCGA-AR-A0TQ	FEMALE	2991	Infiltrating Ductal Carcinoma	Alive	T3	N1	M0	Stage IIIA	0	2991	TUMOR FREE	27	Right Upper Outer Quadrant	Axillary lymph node dissection alone	Positive	Negative	Simple Mastectomy	NO	NOT HISPANIC OR LATINO	2+	Core needle biopsy	Equivocal	Positive	15	Negative	2	Not Available	WHITE
TCGA-A2-A0CS	FEMALE	2348	Infiltrating Ductal Carcinoma	Dead	T4b	N3a	M1	Stage IV	0	2348	TUMOR FREE	73	Left	Axillary lymph node dissection alone	Positive	Positive	Modified Radical Mastectomy	NO	NOT HISPANIC OR LATINO	2+	Other method, specify:	Equivocal	Negative	15	Positive	12	Not Available	WHITE
TCGA-A2-A0CW	FEMALE	3283	Infiltrating Ductal Carcinoma	Alive	T2	N1a	M0	Stage IIB	0	3283	TUMOR FREE	67	Right	Sentinel lymph node biopsy plus axillary dissection	Positive	Positive	Lumpectomy	YES	NOT HISPANIC OR LATINO	2+	Core needle biopsy	Equivocal	Negative	19	Negative	2	Not Available	WHITE
TCGA-AC-A2FG	FEMALE	1853	Infiltrating Lobular Carcinoma	Alive	T2	N1a	MX	Stage IIB	0	1853	TUMOR FREE	79	Left Upper Outer Quadrant	Sentinel lymph node biopsy plus axillary dissection	Positive	Negative	Modified Radical Mastectomy	YES	Not Available	Not Available	Core needle biopsy	Not Evaluated	Negative	11	Negative	1	YES	WHITE
TCGA-GM-A5PX	FEMALE	551	Infiltrating Lobular Carcinoma	Alive	T2	N1mi	M0	Stage IIB	0	551	TUMOR FREE	65	Left	Sentinel lymph node biopsy plus axillary dissection	Positive	Positive	Simple Mastectomy	YES	NOT HISPANIC OR LATINO	1+	Core needle biopsy	Negative	Negative	13	Negative	1	YES	WHITE
TCGA-BH-A0HL	FEMALE	72	Infiltrating Ductal Carcinoma	Alive	T2	N1a	M0	Stage IIB	0	72	TUMOR FREE	56	Right Lower Inner Quadrant;Right Lower Outer Quadrant;Right	Sentinel lymph node biopsy plus axillary dissection	Positive	Positive	Modified Radical Mastectomy	NO	Not Available	2+	Core needle biopsy	Equivocal	Negative	17	Negative	2	Not Available	WHITE
TCGA-A8-A079	FEMALE	274	Infiltrating Ductal Carcinoma	Alive	T4b	N3	M0	Stage IIIB	0	274	TUMOR FREE	69	Left Upper Outer Quadrant	Not Available	Positive	Positive	Other	Not Available	Not Available	1+	Not Available	Negative	Negative	Not Available	Negative	Not Available	Not Available	Not Available
TCGA-A8-A08H	FEMALE	0	Infiltrating Ductal Carcinoma	Alive	T2	N0	M0	Stage IIA	0	0	TUMOR FREE	66	Left Upper Inner Quadrant	Not Available	Positive	Positive	Other	Not Available	Not Available	3+	Not Available	Positive	Positive	Not Available	Negative	Not Available	Not Available	Not Available
TCGA-BH-A6R8	FEMALE	293	Infiltrating Ductal Carcinoma	Alive	T2	N0	M0	Stage IIA	0	293	TUMOR FREE	46	Left	Not Available	Positive	Positive	Lumpectomy	Not Available	NOT HISPANIC OR LATINO	Not Available	Core needle biopsy	Not Evaluated	Negative	4	Negative	0	YES	BLACK OR AFRICAN AMERICAN
TCGA-D8-A1X5	FEMALE	565	Infiltrating Ductal Carcinoma	Alive	T2	N3a	MX	Stage IIIC	0	565	TUMOR FREE	81	Right Upper Outer Quadrant;Right Lower Inner Quadrant;Right Lower Outer Quadrant	Axillary lymph node dissection alone	Positive	Positive	Modified Radical Mastectomy	Not Available	NOT HISPANIC OR LATINO	3+	Fine needle aspiration biopsy	Positive	Not Evaluated	16	Negative	14	YES	WHITE
TCGA-E2-A1IH	FEMALE	1026	Infiltrating Lobular Carcinoma	Alive	T1c	N0	M0	Stage I	0	1026	TUMOR FREE	80	Right Upper Inner Quadrant	Sentinel node biopsy alone	Positive	Positive	Lumpectomy	NO	NOT HISPANIC OR LATINO	2+	Tumor resection	Equivocal	Not Evaluated	2	Negative	0	YES	WHITE
TCGA-AR-A24Z	FEMALE	3001	Infiltrating Ductal Carcinoma	Alive	T2	N0	M0	Stage IIA	0	3001	Not Available	57	Left Upper Outer Quadrant	Sentinel lymph node biopsy plus axillary dissection	Positive	Positive	Other	YES	Not Available	Not Available	Core needle biopsy	Negative	Not Evaluated	8	Negative	0	YES	WHITE
TCGA-A8-A07I	FEMALE	426	Infiltrating Ductal Carcinoma	Alive	T2	N2a	M0	Stage IIIA	0	426	TUMOR FREE	69	Left Upper Outer Quadrant	Not Available	Positive	Negative	Other	Not Available	Not Available	3+	Not Available	Positive	Positive	Not Available	Negative	Not Available	Not Available	Not Available
TCGA-AR-A0TY	FEMALE	1699	Infiltrating Ductal Carcinoma	Dead	T2	N0	M0	Stage IIA	1	544	Not Available	54	Right Upper Outer Quadrant	Sentinel lymph node biopsy plus axillary dissection	Positive	Negative	Simple Mastectomy	YES	NOT HISPANIC OR LATINO	Not Available	Core needle biopsy	Negative	Not Evaluated	15	Negative	0	Not Available	WHITE
TCGA-AR-A1AU	FEMALE	2868	Infiltrating Ductal Carcinoma	Alive	T2	N2	M0	Stage IIIA	0	2868	Not Available	39	Right Upper Inner Quadrant;Right Upper Outer Quadrant	Sentinel lymph node biopsy plus axillary dissection	Positive	Positive	Other	Not Available	NOT HISPANIC OR LATINO	2+	Core needle biopsy	Equivocal	Negative	37	Negative	4	YES	WHITE
TCGA-A8-A075	FEMALE	518	Infiltrating Ductal Carcinoma	Alive	T2	N1a	M0	Stage IIB	0	518	TUMOR FREE	42	Left Upper Outer Quadrant	Not Available	Positive	Positive	Other	Not Available	Not Available	2+	Not Available	Positive	Positive	Not Available	Negative	Not Available	Not Available	Not Available
TCGA-AR-A1AJ	FEMALE	2383	Infiltrating Ductal Carcinoma	Alive	T1	N0	M0	Stage I	0	2383	TUMOR FREE	83	Right	Sentinel lymph node biopsy plus axillary dissection	Positive	Negative	Other	YES	NOT HISPANIC OR LATINO	Not Available	Core needle biopsy	Negative	Not Evaluated	8	Negative	0	YES	WHITE
TCGA-A8-A09K	FEMALE	912	Infiltrating Ductal Carcinoma	Alive	T1c	N1	M0	Stage IIA	0	912	TUMOR FREE	68	Left Lower Outer Quadrant	Not Available	Positive	Positive	Other	Not Available	Not Available	0	Not Available	Negative	Negative	Not Available	Negative	Not Available	Not Available	Not Available
TCGA-D8-A1JT	FEMALE	405	Other, specify	Alive	T2	N0	M0	Stage IIA	0	405	TUMOR FREE	70	Left Lower Outer Quadrant	Axillary lymph node dissection alone	Positive	Positive	Modified Radical Mastectomy	NO	NOT HISPANIC OR LATINO	2+	Fine needle aspiration biopsy	Equivocal	Negative	15	Negative	0	YES	WHITE
TCGA-BH-A0GY	FEMALE	923	Infiltrating Ductal Carcinoma	Alive	T2	N1	M0	Stage IIA	0	923	TUMOR FREE	67	Left Lower Outer Quadrant;Left	Sentinel lymph node biopsy plus axillary dissection	Positive	Positive	Other	NO	Not Available	1+	Core needle biopsy	Negative	Not Evaluated	26	Negative	3	Not Available	WHITE
TCGA-AC-A2FK	FEMALE	2650	Infiltrating Lobular Carcinoma	Alive	T2	N3a	M0	Stage IIIC	0	2650	TUMOR FREE	45	Left Upper Outer Quadrant	Not Available	Positive	Positive	Modified Radical Mastectomy	Not Available	HISPANIC OR LATINO	Not Available	Core needle biopsy	Not Evaluated	Negative	3	Negative	3	YES	WHITE
TCGA-OL-A66K	FEMALE	1275	Infiltrating Lobular Carcinoma	Dead	T2	N0	MX	Stage IIA	0	1275	TUMOR FREE	72	Right Upper Outer Quadrant	Sentinel node biopsy alone	Positive	Positive	Simple Mastectomy	Unknown	NOT HISPANIC OR LATINO	2+	Core needle biopsy	Equivocal	Negative	2	Negative	Not Available	YES	WHITE
TCGA-EW-A1P3	FEMALE	1611	Infiltrating Ductal Carcinoma	Alive	T2	N0	MX	Stage IIA	0	1611	TUMOR FREE	48	Right Lower Outer Quadrant	Other (specify)	Positive	Positive	Simple Mastectomy	YES	NOT HISPANIC OR LATINO	Not Available	Core needle biopsy	Negative	Not Evaluated	4	Negative	0	YES	WHITE
TCGA-AR-A24K	FEMALE	1548	Infiltrating Ductal Carcinoma	Alive	T2	N0	M0	Stage IIA	0	1548	Not Available	46	Left Upper Outer Quadrant	Sentinel lymph node biopsy plus axillary dissection	Positive	Positive	Other	YES	Not Available	2+	Core needle biopsy	Equivocal	Negative	2	Negative	0	YES	WHITE
TCGA-D8-A27G	FEMALE	409	Infiltrating Lobular Carcinoma	Alive	T2	N0	M0	Stage IIA	0	409	TUMOR FREE	75	Left Lower Outer Quadrant	Axillary lymph node dissection alone	Positive	Positive	Modified Radical Mastectomy	NO	NOT HISPANIC OR LATINO	2+	Core needle biopsy	Equivocal	Negative	31	Negative	0	YES	WHITE
TCGA-BH-A0DT	FEMALE	2403	Infiltrating Ductal Carcinoma	Alive	T1c	N1a	M0	Stage IIA	0	2403	TUMOR FREE	41	Right	Not Available	Positive	Positive	Other	Not Available	Not Available	Not Available	Core needle biopsy	Negative	Not Available	18	Negative	1	YES	WHITE
TCGA-B6-A0RL	FEMALE	2469	Infiltrating Ductal Carcinoma	Dead	T2	N0 (i-)	M0	Stage IIA	0	2469	TUMOR FREE	60	Left	Axillary lymph node dissection alone	Positive	Positive	Modified Radical Mastectomy	NO	NOT HISPANIC OR LATINO	Not Available	Fine needle aspiration biopsy	Not Evaluated	Not Available	16	Negative	0	Not Available	BLACK OR AFRICAN AMERICAN
TCGA-AR-A2LO	FEMALE	1198	Infiltrating Lobular Carcinoma	Alive	T2	N1	M0	Stage IIB	0	1198	Not Available	46	Left Lower Outer Quadrant	Sentinel lymph node biopsy plus axillary dissection	Positive	Positive	Simple Mastectomy	Not Available	NOT HISPANIC OR LATINO	2+	Core needle biopsy	Equivocal	Negative	16	Negative	1	YES	WHITE
TCGA-AN-A0FF	FEMALE	172	Infiltrating Ductal Carcinoma	Alive	T1b	N0	M0	Stage IA	0	172	TUMOR FREE	32	Left Upper Outer Quadrant	Axillary lymph node dissection alone	Positive	Positive	Modified Radical Mastectomy	NO	NOT HISPANIC OR LATINO	0	Tumor resection	Negative	Not Evaluated	14	Negative	0	Not Available	WHITE
TCGA-WT-AB44	FEMALE	883	Infiltrating Lobular Carcinoma	Alive	T1c	N0 (i-)	MX	Stage IA	0	883	TUMOR FREE	77	Left	No axillary staging	Positive	Positive	Lumpectomy	Not Available	NOT HISPANIC OR LATINO	1+	Core needle biopsy	Negative	Not Evaluated	4	Negative	0	YES	WHITE
TCGA-AC-A2FB	FEMALE	1234	Infiltrating Lobular Carcinoma	Alive	T2	N0	MX	Stage IIA	0	1234	TUMOR FREE	65	Left Upper Inner Quadrant	Sentinel node biopsy alone	Positive	Positive	Simple Mastectomy	NO	NOT HISPANIC OR LATINO	3+	Core needle biopsy	Positive	Not Evaluated	1	Negative	0	YES	WHITE
TCGA-A2-A0YT	FEMALE	723	Infiltrating Ductal Carcinoma	Dead	T4b	N2a	M0	Stage IIIB	0	723	TUMOR FREE	56	Left Upper Outer Quadrant	Axillary lymph node dissection alone	Positive	Negative	Modified Radical Mastectomy	NO	NOT HISPANIC OR LATINO	Not Available	Core needle biopsy	Not Evaluated	Negative	5	Negative	5	Not Available	WHITE
TCGA-E9-A22H	FEMALE	1232	Infiltrating Ductal Carcinoma	Alive	T2	N1	M0	Stage IIB	0	1232	TUMOR FREE	42	Left Upper Outer Quadrant	Axillary lymph node dissection alone	Positive	Positive	Modified Radical Mastectomy	YES	NOT HISPANIC OR LATINO	Not Available	Tumor resection	Positive	Not Evaluated	8	Negative	1	YES	WHITE
TCGA-BH-A1FE	FEMALE	2273	Infiltrating Ductal Carcinoma	Dead	T2	N1	M0	Stage IIB	0	2273	WITH TUMOR	31	Left	Not Available	Positive	Positive	Modified Radical Mastectomy	Not Available	NOT HISPANIC OR LATINO	Not Available	Core needle biopsy	Not Evaluated	Not Evaluated	12	Not Available	1	YES	WHITE
TCGA-EW-A1OZ	FEMALE	1229	Infiltrating Ductal Carcinoma	Alive	T2	N0 (i-)	M0	Stage IIA	0	1229	TUMOR FREE	56	Left Upper Outer Quadrant	Sentinel node biopsy alone	Positive	Negative	Other	YES	NOT HISPANIC OR LATINO	2+	Core needle biopsy	Equivocal	Positive	4	Negative	0	YES	BLACK OR AFRICAN AMERICAN
TCGA-EW-A1OX	FEMALE	911	Mucinous Carcinoma	Alive	T2	N0	MX	Stage IIA	0	911	TUMOR FREE	43	Right Upper Inner Quadrant	Other (specify)	Positive	Positive	Lumpectomy	YES	HISPANIC OR LATINO	Not Available	Core needle biopsy	Negative	Not Evaluated	4	Negative	0	YES	WHITE
TCGA-E2-A14U	FEMALE	1318	Infiltrating Lobular Carcinoma	Alive	T1c	N0	M0	Stage I	0	1318	TUMOR FREE	74	Right Upper Outer Quadrant	Other (specify)	Positive	Positive	Lumpectomy	NO	NOT HISPANIC OR LATINO	2+	Tumor resection	Equivocal	Negative	8	Negative	0	YES	WHITE
TCGA-E2-A1B5	FEMALE	984	Infiltrating Lobular Carcinoma	Alive	T2	N0	M0	Stage IIA	0	984	TUMOR FREE	46	Left	Sentinel node biopsy alone	Positive	Positive	Lumpectomy	NO	NOT HISPANIC OR LATINO	Not Available	Tumor resection	Negative	Not Evaluated	5	Negative	0	YES	WHITE
TCGA-GM-A2DC	FEMALE	2535	Infiltrating Ductal Carcinoma	Alive	T1c	N1a	M0	Stage IIA	0	2535	TUMOR FREE	57	Right Upper Outer Quadrant	Axillary lymph node dissection alone	Positive	Positive	Lumpectomy	NO	NOT HISPANIC OR LATINO	Not Available	Core needle biopsy	Not Evaluated	Negative	21	Negative	1	YES	WHITE
TCGA-BH-A0DZ	FEMALE	495	Infiltrating Ductal Carcinoma	Alive	T2	N1a	M0	Stage IIB	0	495	TUMOR FREE	43	Right Upper Inner Quadrant;Right Upper Outer Quadrant;Right Lower Inner Quadrant;Right Lower Outer Quadrant;Right	Sentinel lymph node biopsy plus axillary dissection	Positive	Positive	Simple Mastectomy	NO	Not Available	3+	Core needle biopsy	Positive	Not Evaluated	5	Negative	1	Not Available	WHITE
TCGA-E2-A15R	FEMALE	1732	Infiltrating Ductal Carcinoma	Alive	T1c	N1a	M0	Stage IIA	0	1732	TUMOR FREE	64	Right Upper Outer Quadrant	Sentinel node biopsy alone	Positive	Positive	Lumpectomy	NO	NOT HISPANIC OR LATINO	2+	Tumor resection	Equivocal	Negative	4	Negative	3	YES	WHITE
TCGA-C8-A27A	FEMALE	747	Infiltrating Ductal Carcinoma	Alive	T2	N1	M0	Stage IIB	0	747	TUMOR FREE	48	Right Upper Outer Quadrant	Not Available	Positive	Positive	Modified Radical Mastectomy	Not Available	NOT HISPANIC OR LATINO	1+	Tumor resection	Negative	Not Evaluated	Not Available	Negative	Not Available	NO	ASIAN
TCGA-A8-A09T	FEMALE	579	Infiltrating Lobular Carcinoma	Alive	T1c	N0	MX		0	579	TUMOR FREE	68	Left	Not Available	Positive	Positive	Other	Not Available	Not Available	Not Available	Not Available	Negative	Negative	Not Available	Negative	Not Available	Not Available	Not Available
TCGA-A7-A13F	FEMALE	765	Infiltrating Ductal Carcinoma	Alive	T3	N1a	M0	Stage IIIA	0	765	TUMOR FREE	44	Right Upper Outer Quadrant	Sentinel lymph node biopsy plus axillary dissection	Positive	Positive	Modified Radical Mastectomy	NO	NOT HISPANIC OR LATINO	2+	Core needle biopsy	Equivocal	Negative	11	Negative	3	Not Available	WHITE
TCGA-E2-A1LA	FEMALE	748	Infiltrating Ductal Carcinoma	Alive	T1c	N1a	M0	Stage IIA	0	748	TUMOR FREE	59	Right Upper Inner Quadrant	Sentinel lymph node biopsy plus axillary dissection	Positive	Positive	Simple Mastectomy	NO	NOT HISPANIC OR LATINO	2+	Tumor resection	Equivocal	Negative	35	Negative	1	YES	Not Available
TCGA-E2-A155	FEMALE	640	Infiltrating Ductal Carcinoma	Alive	T2	N1a	M0	Stage IIB	0	640	TUMOR FREE	58	Left Upper Inner Quadrant;Left Lower Inner Quadrant	Axillary lymph node dissection alone	Positive	Negative	Modified Radical Mastectomy	NO	NOT HISPANIC OR LATINO	Not Available	Tumor resection	Negative	Not Evaluated	15	Negative	2	YES	WHITE
TCGA-AR-A1AK	FEMALE	3159	Infiltrating Lobular Carcinoma	Alive	T1	N0	M0	Stage I	0	3159	TUMOR FREE	70	Right	Sentinel lymph node biopsy plus axillary dissection	Positive	Positive	Simple Mastectomy	YES	NOT HISPANIC OR LATINO	1+	Core needle biopsy	Negative	Not Evaluated	5	Negative	0	YES	WHITE
TCGA-AR-A24R	FEMALE	3430	Infiltrating Ductal Carcinoma	Alive	T1	N2	M0	Stage IIIA	0	3430	Not Available	45	Right Upper Inner Quadrant;Right Upper Outer Quadrant	Sentinel lymph node biopsy plus axillary dissection	Positive	Positive	Other	Not Available	NOT HISPANIC OR LATINO	1+	Core needle biopsy	Negative	Negative	28	Negative	6	YES	WHITE
TCGA-BH-A0BD	FEMALE	554	Infiltrating Ductal Carcinoma	Alive	T1c	N1a	M0	Stage IIA	0	554	TUMOR FREE	47	Left Upper Inner Quadrant;Left Upper Outer Quadrant;Left	Sentinel lymph node biopsy plus axillary dissection	Positive	Positive	Other	NO	Not Available	1+	Core needle biopsy	Negative	Not Evaluated	9	Negative	2	Not Available	WHITE
TCGA-OL-A5RX	FEMALE	878	Infiltrating Ductal Carcinoma	Alive	T1c	N0	MX	Stage IA	0	878	TUMOR FREE	51	Right Upper Outer Quadrant	Sentinel node biopsy alone	Positive	Positive	Simple Mastectomy	Unknown	Unknown	Not Available	Core needle biopsy	Not Evaluated	Negative	4	Negative	Not Available	YES	BLACK OR AFRICAN AMERICAN
TCGA-AR-A2LQ	FEMALE	1233	Infiltrating Lobular Carcinoma	Alive	T3	N0	M0	Stage IIB	0	1233	Not Available	59	Right Upper Inner Quadrant;Right Upper Outer Quadrant	Sentinel lymph node biopsy plus axillary dissection	Positive	Positive	Simple Mastectomy	Not Available	NOT HISPANIC OR LATINO	1+	Core needle biopsy	Negative	Not Evaluated	3	Negative	0	YES	WHITE
TCGA-D8-A1XS	MALE	496	Other, specify	Alive	T2	N3a	M0	Stage IIIC	0	496	TUMOR FREE	48	Left Upper Outer Quadrant	Axillary lymph node dissection alone	Positive	Positive	Modified Radical Mastectomy	NO	NOT HISPANIC OR LATINO	3+	Core needle biopsy	Positive	Not Evaluated	28	Negative	25	YES	WHITE
TCGA-S3-AA12	FEMALE	574	Infiltrating Ductal Carcinoma	Alive	T3	N1a	MX	Stage IIIA	0	574	TUMOR FREE	82	Left;Left Upper Inner Quadrant;Left Lower Inner Quadrant	Sentinel lymph node biopsy plus axillary dissection	Positive	Negative	Simple Mastectomy	NO	NOT HISPANIC OR LATINO	1+	Core needle biopsy	Negative	Negative	16	Negative	2	YES	BLACK OR AFRICAN AMERICAN
TCGA-C8-A1HG	FEMALE	345	Infiltrating Ductal Carcinoma	Alive	T2	N0	M0	Stage IIA	0	345	TUMOR FREE	50	Right	Axillary lymph node dissection alone	Positive	Positive	Other	NO	NOT HISPANIC OR LATINO	1+	Other method, specify:	Negative	Not Evaluated	Not Available	Negative	Not Available	NO	ASIAN
TCGA-A2-A25D	FEMALE	0	Infiltrating Lobular Carcinoma	Alive	T2	N3a	M0	Stage IIIC	0	0	TUMOR FREE	90	Right Upper Outer Quadrant	Axillary lymph node dissection alone	Positive	Negative	Lumpectomy	NO	NOT HISPANIC OR LATINO	1+	Core needle biopsy	Negative	Negative	24	Positive	22	YES	WHITE
TCGA-D8-A27T	FEMALE	398	Infiltrating Lobular Carcinoma	Alive	T2	N3a	M0	Stage IIIC	0	398	TUMOR FREE	53	Right Upper Outer Quadrant;Right Lower Outer Quadrant	Sentinel lymph node biopsy plus axillary dissection	Positive	Positive	Simple Mastectomy	NO	NOT HISPANIC OR LATINO	1+	Core needle biopsy	Negative	Not Evaluated	12	Negative	12	YES	WHITE
TCGA-BH-A0B8	FEMALE	1569	Infiltrating Ductal Carcinoma	Alive	T1b	N0 (i-)	M0	Stage I	0	1569	TUMOR FREE	64	Right Upper Inner Quadrant;Right	Sentinel node biopsy alone	Positive	Positive	Lumpectomy	NO	Not Available	2+	Core needle biopsy	Equivocal	Negative	2	Negative	0	Not Available	WHITE
TCGA-BH-A0HA	FEMALE	1611	Infiltrating Ductal Carcinoma	Alive	T1c	N0 (i-)	M0	Stage I	0	1611	TUMOR FREE	31	Right	Not Available	Positive	Positive	Other	Not Available	NOT HISPANIC OR LATINO	Not Available	Core needle biopsy	Not Available	Negative	4	Negative	0	YES	WHITE
TCGA-AN-A0FS	FEMALE	210	Infiltrating Lobular Carcinoma	Alive	T1c	N0	M0	Stage IA	0	210	TUMOR FREE	55	Right Lower Outer Quadrant	Axillary lymph node dissection alone	Positive	Negative	Modified Radical Mastectomy	NO	NOT HISPANIC OR LATINO	1+	Tumor resection	Positive	Not Evaluated	14	Negative	0	Not Available	WHITE
TCGA-BH-A0BM	FEMALE	1876	Infiltrating Ductal Carcinoma	Alive	T2	N1a	M0	Stage IIB	0	1876	TUMOR FREE	54	Right Upper Inner Quadrant;Right Upper Outer Quadrant;Right	Sentinel lymph node biopsy plus axillary dissection	Positive	Negative	Lumpectomy	NO	Not Available	0	Core needle biopsy	Negative	Not Evaluated	24	Negative	3	Not Available	WHITE
TCGA-C8-A1HI	FEMALE	343	Infiltrating Ductal Carcinoma	Alive	T2	N2	M0	Stage IIIA	0	343	TUMOR FREE	40	Right	Axillary lymph node dissection alone	Positive	Positive	Other	Not Available	NOT HISPANIC OR LATINO	1+	Other method, specify:	Negative	Not Evaluated	6	Negative	Not Available	YES	ASIAN
TCGA-GM-A2DM	FEMALE	3226	Infiltrating Ductal Carcinoma	Alive	T2	N0 (i-)	M0	Stage IIA	0	3226	TUMOR FREE	57	Right Lower Outer Quadrant	Sentinel node biopsy alone	Positive	Positive	Lumpectomy	YES	HISPANIC OR LATINO	1+	Core needle biopsy	Negative	Not Evaluated	2	Negative	0	YES	WHITE
TCGA-A2-A0SY	FEMALE	1347	Infiltrating Lobular Carcinoma	Alive	T3	N1	M0	Stage IIIA	0	1347	TUMOR FREE	62	Left Upper Outer Quadrant	Sentinel lymph node biopsy plus axillary dissection	Positive	Positive	Modified Radical Mastectomy	YES	NOT HISPANIC OR LATINO	Not Available	Core needle biopsy	Not Evaluated	Positive	14	Negative	1	Not Available	WHITE
TCGA-AQ-A54O	MALE	1001	Infiltrating Ductal Carcinoma	Alive	T2	N0	M0	Stage IIA	0	1001	TUMOR FREE	51	Right Upper Outer Quadrant	Sentinel lymph node biopsy plus axillary dissection	Positive	Positive	Simple Mastectomy	YES	NOT HISPANIC OR LATINO	1+	Fine needle aspiration biopsy	Negative	Not Evaluated	14	Negative	0	YES	BLACK OR AFRICAN AMERICAN
TCGA-E2-A14W	MALE	974	Infiltrating Ductal Carcinoma	Alive	T2	N0	M0	Stage IIA	0	974	TUMOR FREE	78	Left Upper Outer Quadrant	Sentinel node biopsy alone	Positive	Positive	Simple Mastectomy	NO	NOT HISPANIC OR LATINO	Not Available	Tumor resection	Not Evaluated	Positive	5	Negative	0	YES	WHITE
TCGA-LL-A5YN	FEMALE	447	Infiltrating Ductal Carcinoma	Alive	T2	N0 (i-)	M0	Stage IIA	0	447	Unknown	46	Right;Right Upper Inner Quadrant	Sentinel node biopsy alone	Positive	Positive	Lumpectomy	NO	NOT HISPANIC OR LATINO	2+	Core needle biopsy	Equivocal	Positive	5	Negative	0	YES	BLACK OR AFRICAN AMERICAN
TCGA-EW-A1P0	FEMALE	1251	Other, specify	Alive	T2	N1b	MX	Stage IIB	1	1094	WITH TUMOR	55	Left Upper Outer Quadrant	Axillary lymph node dissection alone	Positive	Negative	Modified Radical Mastectomy	NO	NOT HISPANIC OR LATINO	Not Available	Core needle biopsy	Negative	Not Evaluated	21	Negative	1	YES	WHITE
TCGA-BH-A209	FEMALE	3959	Medullary Carcinoma	Dead	T1c	N0	M0	Stage I	0	3959	TUMOR FREE	77	Left Upper Outer Quadrant	Not Available	Positive	Positive	Lumpectomy	Not Available	NOT HISPANIC OR LATINO	Not Available	Fine needle aspiration biopsy	Not Evaluated	Not Evaluated	12	Not Available	0	YES	BLACK OR AFRICAN AMERICAN
TCGA-E2-A1IG	FEMALE	2140	Infiltrating Ductal Carcinoma	Alive	T2	N1mi	M0	Stage IIB	0	2140	TUMOR FREE	45	Right Upper Inner Quadrant	Sentinel node biopsy alone	Positive	Positive	Simple Mastectomy	NO	NOT HISPANIC OR LATINO	Not Available	Tumor resection	Negative	Not Evaluated	3	Negative	1	YES	WHITE
TCGA-BH-A0BR	FEMALE	2330	Infiltrating Ductal Carcinoma	Alive	T1c	N0	M0	Stage I	0	2330	TUMOR FREE	59	Left Lower Inner Quadrant	Not Available	Positive	Positive	Other	Not Available	NOT HISPANIC OR LATINO	Not Available	Core needle biopsy	Negative	Not Available	3	Negative	0	YES	WHITE
TCGA-D8-A1Y3	FEMALE	430	Infiltrating Ductal Carcinoma	Alive	T2	N2a	MX	Stage IIIA	0	430	TUMOR FREE	61	Right Upper Outer Quadrant	Axillary lymph node dissection alone	Positive	Positive	Modified Radical Mastectomy	Not Available	NOT HISPANIC OR LATINO	2+	Fine needle aspiration biopsy	Indeterminate	Negative	8	Negative	5	YES	WHITE
TCGA-BH-A0B5	FEMALE	2136	Infiltrating Lobular Carcinoma	Alive	T2	N2a	M0	Stage IIIA	0	2136	TUMOR FREE	40	Left	Not Available	Positive	Positive	Modified Radical Mastectomy	Not Available	NOT HISPANIC OR LATINO	Not Available	Fine needle aspiration biopsy	Negative	Not Available	24	Positive	5	YES	WHITE
TCGA-BH-A42V	FEMALE	635	Infiltrating Ductal Carcinoma	Alive	T1c	N1mi	M0	Stage IB	0	635	TUMOR FREE	41	Left Lower Outer Quadrant	Sentinel node biopsy alone	Positive	Positive	Modified Radical Mastectomy	Not Available	NOT HISPANIC OR LATINO	Not Available	Core needle biopsy	Negative	Not Evaluated	3	Positive	1	YES	BLACK OR AFRICAN AMERICAN
TCGA-A2-A1FW	FEMALE	528	Infiltrating Ductal Carcinoma	Alive	T3	N2a	M0	Stage IIIA	0	528	TUMOR FREE	62	Right Upper Outer Quadrant	Sentinel lymph node biopsy plus axillary dissection	Positive	Negative	Modified Radical Mastectomy	NO	NOT HISPANIC OR LATINO	Not Available	Core needle biopsy	Negative	Not Evaluated	19	Negative	5	YES	WHITE
TCGA-D8-A1XU	FEMALE	395	Infiltrating Ductal Carcinoma	Alive	T1c	N0	M0	Stage IA	0	395	TUMOR FREE	56	Left Upper Outer Quadrant	Sentinel node biopsy alone	Positive	Positive	Modified Radical Mastectomy	NO	NOT HISPANIC OR LATINO	1+	Core needle biopsy	Negative	Not Evaluated	1	Negative	0	YES	WHITE
TCGA-D8-A1XV	FEMALE	461	Mucinous Carcinoma	Alive	T2	N0	M0	Stage IIA	0	461	TUMOR FREE	84	Right Lower Inner Quadrant	Sentinel node biopsy alone	Positive	Positive	Modified Radical Mastectomy	NO	NOT HISPANIC OR LATINO	2+	Fine needle aspiration biopsy	Equivocal	Negative	1	Negative	0	YES	WHITE
TCGA-AR-A24L	FEMALE	2866	Infiltrating Ductal Carcinoma	Dead	T2	N1	M0	Stage IIB	1	1414	Not Available	26	Right	Sentinel lymph node biopsy plus axillary dissection	Positive	Positive	Other	Not Available	NOT HISPANIC OR LATINO	2+	Core needle biopsy	Equivocal	Negative	12	Negative	2	YES	WHITE
TCGA-A2-A0EP	FEMALE	3603	Infiltrating Lobular Carcinoma	Alive	T1	N0 (i+)	M0	Stage I	0	3603	TUMOR FREE	56	Right Lower Inner Quadrant	Sentinel node biopsy alone	Positive	Negative	Simple Mastectomy	YES	NOT HISPANIC OR LATINO	Not Available	Core needle biopsy	Negative	Negative	1	Negative	0	YES	WHITE
TCGA-BH-A1EX	FEMALE	1508	Infiltrating Ductal Carcinoma	Dead	T2	N1b	M0	Stage IIB	0	1508	WITH TUMOR	67	Right Lower Inner Quadrant	Not Available	Positive	Positive	Other	Not Available	NOT HISPANIC OR LATINO	Not Available	Core needle biopsy	Positive	Negative	24	Not Available	2	YES	WHITE
TCGA-BH-A8FY	FEMALE	295	Infiltrating Lobular Carcinoma	Dead	T1c	N0 (i+)	M0	Stage IA	0	295	TUMOR FREE	87	Left;Left Upper Outer Quadrant;Left Lower Outer Quadrant	Not Available	Positive	Positive	Simple Mastectomy	Not Available	NOT HISPANIC OR LATINO	Not Available	Not Available	Negative	Not Evaluated	2	Negative	0	YES	WHITE
TCGA-AO-A12G	FEMALE	1639	Other, specify	Alive	T2	N0 (i+)	M0	Stage IIA	0	1639	TUMOR FREE	75	Right Upper Outer Quadrant;Right	Sentinel node biopsy alone	Positive	Positive	Simple Mastectomy	YES	NOT HISPANIC OR LATINO	2+	Core needle biopsy	Positive	Negative	4	Negative	0	Not Available	WHITE
TCGA-BH-A0BV	FEMALE	1519	Infiltrating Ductal Carcinoma	Alive	T2	N1a	M0	Stage IIB	0	1519	TUMOR FREE	78	Right Upper Inner Quadrant;Right	Sentinel lymph node biopsy plus axillary dissection	Positive	Positive	Modified Radical Mastectomy	NO	Not Available	0	Core needle biopsy	Negative	Not Evaluated	25	Negative	2	Not Available	WHITE
TCGA-UL-AAZ6	FEMALE	518	Infiltrating Ductal Carcinoma	Alive	T2	N0	MX	Stage IIA	0	518	TUMOR FREE	73	Right	Not Available	Positive	Positive	Not Available	Not Available	NOT HISPANIC OR LATINO	Not Available	Not Available	Positive	Not Evaluated	Not Available	Not Available	Not Available	Not Available	BLACK OR AFRICAN AMERICAN
TCGA-A2-A0ES	FEMALE	2190	Infiltrating Lobular Carcinoma	Alive	T2	N0 (i-)	M0	Stage IIA	0	2190	TUMOR FREE	52	Left Upper Outer Quadrant	Sentinel node biopsy alone	Positive	Positive	Simple Mastectomy	YES	NOT HISPANIC OR LATINO	1+	Core needle biopsy	Negative	Negative	1	Negative	0	Not Available	WHITE
TCGA-AC-A62X	FEMALE	417	Infiltrating Ductal Carcinoma	Alive	T2	N0	MX	Stage IIA	0	417	TUMOR FREE	72	Left Upper Inner Quadrant	Axillary lymph node dissection alone	Positive	Negative	Modified Radical Mastectomy	NO	NOT HISPANIC OR LATINO	Not Available	Core needle biopsy	Not Evaluated	Not Evaluated	10	Negative	0	YES	BLACK OR AFRICAN AMERICAN
TCGA-B6-A0WT	FEMALE	5739	Infiltrating Ductal Carcinoma	Alive	T2	N1	M0	Stage IIB	1	3862	TUMOR FREE	61	Left Lower Inner Quadrant;Left	Axillary lymph node dissection alone	Positive	Positive	Modified Radical Mastectomy	NO	NOT HISPANIC OR LATINO	Not Available	Fine needle aspiration biopsy	Not Evaluated	Not Evaluated	15	Negative	1	Not Available	WHITE
TCGA-AC-A2FF	FEMALE	2759	Infiltrating Lobular Carcinoma	Alive	T2	N1	MX	Stage IIB	0	2759	TUMOR FREE	40	Right	Sentinel lymph node biopsy plus axillary dissection	Positive	Positive	Lumpectomy	YES	NOT HISPANIC OR LATINO	Not Available	Core needle biopsy	Not Evaluated	Negative	7	Negative	3	YES	ASIAN
TCGA-A2-A0CK	FEMALE	4159	Infiltrating Lobular Carcinoma	Alive	T3	N2a	M0	Stage IIIA	1	1364	TUMOR FREE	60	Right	Sentinel lymph node biopsy plus axillary dissection	Positive	Positive	Lumpectomy	NO	NOT HISPANIC OR LATINO	Not Available	Excisional Biopsy	Negative	Negative	20	Positive	4	YES	WHITE
TCGA-B6-A40C	FEMALE	2164	Infiltrating Lobular Carcinoma	Alive	T3	N0 (i-)	M0	Stage IIB	0	2164	TUMOR FREE	51	Left Upper Outer Quadrant	Sentinel node biopsy alone	Positive	Positive	Simple Mastectomy	YES	NOT HISPANIC OR LATINO	1+	Core needle biopsy	Negative	Not Evaluated	3	Negative	0	YES	WHITE
TCGA-A8-A09D	FEMALE	1522	Infiltrating Ductal Carcinoma	Alive	T2	N1	M0	Stage IIB	0	1522	TUMOR FREE	47	Right Lower Outer Quadrant	Not Available	Positive	Positive	Other	Not Available	Not Available	1+	Not Available	Negative	Negative	Not Available	Negative	Not Available	Not Available	Not Available
TCGA-OL-A5RY	FEMALE	752	Infiltrating Ductal Carcinoma	Alive	T1c	N1	MX	Stage IIA	0	752	WITH TUMOR	52	Right	Sentinel node biopsy alone	Positive	Negative	Lumpectomy	Unknown	Unknown	Not Available	Other method, specify:	Not Evaluated	Positive	25	Positive	1	YES	BLACK OR AFRICAN AMERICAN
TCGA-D8-A146	FEMALE	643	Infiltrating Ductal Carcinoma	Alive	T2	N0	MX	Stage IIA	0	643	Not Available	57	Right Upper Outer Quadrant;Right	Axillary lymph node dissection alone	Positive	Positive	Modified Radical Mastectomy	NO	NOT HISPANIC OR LATINO	1+	Fine needle aspiration biopsy	Negative	Not Evaluated	11	Negative	0	YES	WHITE
TCGA-AC-A3QP	FEMALE	675	Infiltrating Lobular Carcinoma	Alive	T2	N1mi	MX	Stage IIB	0	675	TUMOR FREE	79	Right	Sentinel node biopsy alone	Positive	Positive	Lumpectomy	Not Available	NOT HISPANIC OR LATINO	2+	Core needle biopsy	Equivocal	Negative	2	Negative	1	YES	WHITE
TCGA-AC-A6IV	FEMALE	568	Infiltrating Lobular Carcinoma	Alive	T2	N1	MX	Stage IIB	0	568	TUMOR FREE	47	Right	Sentinel node biopsy alone	Positive	Positive	Modified Radical Mastectomy	YES	NOT HISPANIC OR LATINO	2+	Core needle biopsy	Equivocal	Not Evaluated	1	Negative	1	YES	WHITE
TCGA-MS-A51U	FEMALE	681	Infiltrating Lobular Carcinoma	Alive	T2	N1	M0	Stage IIB	0	681	WITH TUMOR	44	Left Upper Outer Quadrant;Left Lower Outer Quadrant;Left	Not Available	Positive	Positive	Modified Radical Mastectomy	Not Available	NOT HISPANIC OR LATINO	Not Available	Not Available	Negative	Negative	18	Negative	2	YES	WHITE
TCGA-E2-A14Q	FEMALE	1163	Infiltrating Ductal Carcinoma	Alive	T2	N1mi	M0	Stage IIB	0	1163	TUMOR FREE	50	Left Upper Outer Quadrant	Sentinel lymph node biopsy plus axillary dissection	Positive	Positive	Lumpectomy	NO	NOT HISPANIC OR LATINO	1+	Tumor resection	Negative	Not Evaluated	7	Negative	1	YES	WHITE
TCGA-JL-A3YX	FEMALE	352	Infiltrating Lobular Carcinoma	Alive	T2	N0	M0	Stage IIA	0	352	Unknown	46	Left	Axillary lymph node dissection alone	Positive	Positive	Modified Radical Mastectomy	Unknown	NOT HISPANIC OR LATINO	3+	Tumor resection	Positive	Not Evaluated	16	Negative	0	YES	ASIAN
TCGA-A8-A07G	FEMALE	577	Infiltrating Ductal Carcinoma	Alive	T1c	N1a	M0	Stage IIA	0	577	TUMOR FREE	65	Right Upper Outer Quadrant	Not Available	Positive	Positive	Other	Not Available	Not Available	1+	Not Available	Negative	Negative	Not Available	Negative	Not Available	Not Available	Not Available
TCGA-D8-A27I	FEMALE	439	Infiltrating Lobular Carcinoma	Alive	T1c	N2a	M0	Stage IIIA	0	439	TUMOR FREE	58	Right Upper Outer Quadrant	Axillary lymph node dissection alone	Positive	Positive	Modified Radical Mastectomy	NO	NOT HISPANIC OR LATINO	1+	Core needle biopsy	Negative	Not Evaluated	10	Negative	4	YES	WHITE
TCGA-B6-A0WZ	FEMALE	6292	Infiltrating Ductal Carcinoma	Alive	T2	N1b	M0	Stage II	1	5117	TUMOR FREE	50	Right Upper Inner Quadrant;Right	Axillary lymph node dissection alone	Positive	Positive	Other	NO	NOT HISPANIC OR LATINO	Not Available	Fine needle aspiration biopsy	Not Evaluated	Not Evaluated	21	Negative	11	Not Available	BLACK OR AFRICAN AMERICAN
TCGA-AO-A0J8	FEMALE	680	Infiltrating Lobular Carcinoma	Alive	T2	N0 (i+)	M0	Stage IIA	0	680	TUMOR FREE	61	Right Upper Outer Quadrant;Right	Sentinel node biopsy alone	Positive	Positive	Lumpectomy	YES	NOT HISPANIC OR LATINO	1+	Core needle biopsy	Negative	Not Evaluated	2	Negative	0	Not Available	WHITE
TCGA-E2-A1L9	FEMALE	598	Infiltrating Ductal Carcinoma	Alive	T1c	N1mi	M0	Stage IIA	0	598	TUMOR FREE	40	Right	Sentinel node biopsy alone	Positive	Positive	Lumpectomy	NO	NOT HISPANIC OR LATINO	Not Available	Tumor resection	Negative	Not Evaluated	2	Negative	1	YES	WHITE
TCGA-AN-A049	FEMALE	19	Infiltrating Ductal Carcinoma	Alive	T2	N0	M0	Stage IIA	0	19	TUMOR FREE	62	Left Upper Outer Quadrant	No axillary staging	Positive	Positive	Simple Mastectomy	NO	NOT HISPANIC OR LATINO	0	Tumor resection	Negative	Not Evaluated	9	Positive	0	Not Available	WHITE
TCGA-GM-A4E0	FEMALE	2191	Infiltrating Lobular Carcinoma	Alive	T3	N3a	M0	Stage IIIC	0	2191	TUMOR FREE	67	Left;Left Upper Inner Quadrant;Left Upper Outer Quadrant;Left Lower Inner Quadrant;Left Lower Outer Quadrant	Sentinel lymph node biopsy plus axillary dissection	Positive	Positive	Modified Radical Mastectomy	YES	NOT HISPANIC OR LATINO	Not Available	Core needle biopsy	Not Evaluated	Negative	22	Negative	10	YES	WHITE
TCGA-S3-AA14	FEMALE	529	Infiltrating Ductal Carcinoma	Alive	T1	N0 (i+)		Stage I	0	529	TUMOR FREE	47	Right	Sentinel node biopsy alone	Positive	Positive	Other	YES	NOT HISPANIC OR LATINO	3+	Core needle biopsy	Positive	Not Evaluated	4	Negative	0	YES	BLACK OR AFRICAN AMERICAN
TCGA-D8-A1X8	FEMALE	783	Infiltrating Lobular Carcinoma	Alive	T1c	N2a	M0	Stage IIIA	0	783	TUMOR FREE	62	Left Lower Outer Quadrant	Axillary lymph node dissection alone	Positive	Indeterminate	Modified Radical Mastectomy	NO	NOT HISPANIC OR LATINO	Not Available	Fine needle aspiration biopsy	Negative	Not Evaluated	11	Negative	9	YES	WHITE
TCGA-E2-A15H	FEMALE	393	Infiltrating Ductal Carcinoma	Alive	T1c	N1mi	M0	Stage IIA	0	393	TUMOR FREE	38	Right Upper Outer Quadrant	Sentinel node biopsy alone	Positive	Positive	Lumpectomy	NO	NOT HISPANIC OR LATINO	2+	Tumor resection	Equivocal	Positive	4	Negative	1	YES	WHITE
TCGA-AO-A0JB	FEMALE	1542	Infiltrating Ductal Carcinoma	Alive	T3	N1a	M0	Stage IIIA	0	1542	TUMOR FREE	50	Left Upper Inner Quadrant;Left Upper Outer Quadrant;Left Lower Outer Quadrant;Left	Axillary lymph node dissection alone	Positive	Positive	Modified Radical Mastectomy	NO	NOT HISPANIC OR LATINO	0	Core needle biopsy	Negative	Not Evaluated	14	Negative	1	Not Available	WHITE
TCGA-D8-A1JB	FEMALE	1688	Infiltrating Ductal Carcinoma	Alive	T2	N1a	M0	Stage IIB	0	1688	TUMOR FREE	54	Right Upper Outer Quadrant	Axillary lymph node dissection alone	Positive	Positive	Modified Radical Mastectomy	NO	NOT HISPANIC OR LATINO	2+	Fine needle aspiration biopsy	Equivocal	Positive	8	Negative	1	YES	WHITE
TCGA-BH-A0DE	FEMALE	2372	Infiltrating Ductal Carcinoma	Alive	T2	N0	M0	Stage IIA	0	2372	TUMOR FREE	62	Left Upper Outer Quadrant	Not Available	Positive	Positive	Other	Not Available	NOT HISPANIC OR LATINO	Not Available	Core needle biopsy	Negative	Not Available	2	Negative	0	YES	WHITE
TCGA-AR-A24S	FEMALE	2976	Infiltrating Ductal Carcinoma	Alive	T1	N0	M0	Stage I	0	2976	Not Available	61	Right Lower Outer Quadrant	Sentinel lymph node biopsy plus axillary dissection	Positive	Positive	Other	YES	NOT HISPANIC OR LATINO	Not Available	Core needle biopsy	Negative	Not Evaluated	4	Negative	0	YES	WHITE
TCGA-AQ-A04H	FEMALE	754	Infiltrating Ductal Carcinoma	Alive	T2	N2a	MX	Stage IIIA	0	754	TUMOR FREE	61	Left Lower Inner Quadrant	Axillary lymph node dissection alone	Positive	Positive	Modified Radical Mastectomy	NO	NOT HISPANIC OR LATINO	2+	Core needle biopsy	Indeterminate	Positive	15	Negative	4	Not Available	WHITE
TCGA-E2-A15M	FEMALE	336	Infiltrating Lobular Carcinoma	Dead	T2	N0	M0	Stage IIA	0	336	TUMOR FREE	66	Right Lower Outer Quadrant	Sentinel node biopsy alone	Positive	Positive	Lumpectomy	NO	NOT HISPANIC OR LATINO	Not Available	Tumor resection	Negative	Not Evaluated	5	Negative	0	YES	WHITE
TCGA-D8-A4Z1	FEMALE	659	Infiltrating Lobular Carcinoma	Alive	T1c	N0	M0	Stage IA	0	659	TUMOR FREE	68	Right;Right Upper Inner Quadrant	No axillary staging	Positive	Positive	Simple Mastectomy	NO	NOT HISPANIC OR LATINO	1+	Core needle biopsy	Negative	Not Evaluated	1	Negative	0	YES	WHITE
TCGA-BH-A5IZ	FEMALE	567	Infiltrating Ductal Carcinoma	Alive	T2	N1a		Stage IIB	0	567	TUMOR FREE	51	Left	Not Available	Positive	Negative	Lumpectomy	Not Available	NOT HISPANIC OR LATINO	Not Available	Core needle biopsy	Negative	Negative	6	Negative	1	YES	BLACK OR AFRICAN AMERICAN
TCGA-BH-A202	FEMALE	795	Infiltrating Ductal Carcinoma	Alive	T2	N0	M0	Stage II	0	795	Not Available	60	Left	Not Available	Positive	Positive	Other	Not Available	NOT HISPANIC OR LATINO	Not Available	Core needle biopsy	Positive	Not Evaluated	4	Not Available	0	YES	WHITE
TCGA-BH-A0E9	FEMALE	2489	Infiltrating Lobular Carcinoma	Alive	T2	N1a	M0	Stage IIB	0	2489	TUMOR FREE	53	Right	Not Available	Positive	Positive	Modified Radical Mastectomy	Not Available	Not Available	Not Available	Core needle biopsy	Negative	Not Available	12	Negative	3	YES	WHITE
TCGA-A8-A083	FEMALE	0	Infiltrating Ductal Carcinoma	Alive	T3	N0	M0	Stage IIB	0	0	TUMOR FREE	67	Left	Not Available	Positive	Positive	Other	Not Available	Not Available	1+	Not Available	Negative	Negative	Not Available	Negative	Not Available	Not Available	Not Available
TCGA-A7-A26E	FEMALE	954	Infiltrating Lobular Carcinoma	Alive	T3	N1a	MX	Stage IIIA	0	954	TUMOR FREE	71	Left	Sentinel lymph node biopsy plus axillary dissection	Positive	Positive	Simple Mastectomy	NO	NOT HISPANIC OR LATINO	1+	Core needle biopsy	Negative	Not Evaluated	16	Negative	0	YES	WHITE
TCGA-A7-A4SC	FEMALE	446	Infiltrating Lobular Carcinoma	Alive	T3	N0	MX	Stage IIB	0	446	TUMOR FREE	62	Right Upper Outer Quadrant	Not Available	Positive	Negative	Simple Mastectomy	YES	NOT HISPANIC OR LATINO	3+	Core needle biopsy	Equivocal	Negative	1	Negative	0	YES	WHITE
TCGA-A7-A13H	FEMALE	899	Infiltrating Lobular Carcinoma	Alive	T2	N1a	MX	Stage IIB	1	795	TUMOR FREE	61	Right	Sentinel lymph node biopsy plus axillary dissection	Positive	Positive	Simple Mastectomy	YES	NOT HISPANIC OR LATINO	2+	Core needle biopsy	Equivocal	Negative	12	Negative	2	YES	WHITE
TCGA-D8-A27L	FEMALE	499	Infiltrating Ductal Carcinoma	Alive	T1c	N2a	M0	Stage IIIA	0	499	TUMOR FREE	49	Right Upper Inner Quadrant	Sentinel lymph node biopsy plus axillary dissection	Positive	Positive	Modified Radical Mastectomy	NO	NOT HISPANIC OR LATINO	1+	Core needle biopsy	Negative	Not Evaluated	16	Negative	2	YES	WHITE
TCGA-AC-A2FO	FEMALE	2255	Infiltrating Lobular Carcinoma	Alive	T2	N1	MX	Stage IIB	0	2255	TUMOR FREE	65	Left Upper Outer Quadrant	Other (specify)	Positive	Negative	Simple Mastectomy	NO	NOT HISPANIC OR LATINO	Not Available	Core needle biopsy	Negative	Indeterminate	10	Negative	2	YES	WHITE
TCGA-A8-A08G	FEMALE	607	Infiltrating Ductal Carcinoma	Alive	T2	N0	M0	Stage IIA	0	607	TUMOR FREE	41	Left Upper Inner Quadrant	Not Available	Positive	Positive	Other	Not Available	Not Available	3+	Not Available	Positive	Positive	Not Available	Negative	Not Available	Not Available	Not Available
TCGA-B6-A0WY	FEMALE	3461	Infiltrating Ductal Carcinoma	Dead	T3	N1b	M0	Stage IIIA	1	2011	WITH TUMOR	40	Left Lower Inner Quadrant;Left	Axillary lymph node dissection alone	Positive	Negative	Lumpectomy	NO	NOT HISPANIC OR LATINO	Not Available	Core needle biopsy	Not Evaluated	Not Evaluated	21	Negative	3	Not Available	WHITE
TCGA-BH-A0EI	FEMALE	1926	Infiltrating Ductal Carcinoma	Alive	T1c	N1a	M0	Stage IIA	0	1926	TUMOR FREE	51	Right	Not Available	Positive	Positive	Other	Not Available	NOT HISPANIC OR LATINO	Not Available	Core needle biopsy	Negative	Not Available	2	Negative	2	YES	WHITE
TCGA-A7-A4SB	FEMALE	418	Infiltrating Lobular Carcinoma	Alive	T3	N1mi	M0	Stage IIIA	0	418	TUMOR FREE	56	Right Upper Outer Quadrant	Sentinel node biopsy alone	Positive	Positive	Lumpectomy	YES	NOT HISPANIC OR LATINO	Not Available	Core needle biopsy	Negative	Not Evaluated	2	Positive	0	YES	WHITE
TCGA-C8-A26W	FEMALE	381	Infiltrating Ductal Carcinoma	Alive	T2	N1	M0	Stage IIB	0	381	TUMOR FREE	58	Left Upper Outer Quadrant	Not Available	Positive	Positive	Modified Radical Mastectomy	Not Available	NOT HISPANIC OR LATINO	2+	Tumor resection	Equivocal	Not Evaluated	Not Available	Negative	Not Available	NO	ASIAN
TCGA-OL-A5RZ	FEMALE	679	Infiltrating Ductal Carcinoma	Alive	T1b	N0	MX	Stage IA	0	679	TUMOR FREE	57	Left Upper Outer Quadrant	Sentinel lymph node biopsy plus axillary dissection	Positive	Negative	Simple Mastectomy	Unknown	Unknown	Not Available	Core needle biopsy	Not Evaluated	Positive	3	Negative	Not Available	YES	BLACK OR AFRICAN AMERICAN
TCGA-BH-A0B4	MALE	1191	Infiltrating Ductal Carcinoma	Alive	T2	N2	M0	Stage IIIA	0	1191	TUMOR FREE	65	Left	Axillary lymph node dissection alone	Positive	Positive	Modified Radical Mastectomy	NO	Not Available	2+	Core needle biopsy	Equivocal	Positive	10	Negative	6	Not Available	WHITE
TCGA-AR-A0U3	FEMALE	4080	Infiltrating Ductal Carcinoma	Alive	T2	N1	M0	Stage IIB	0	4080	Not Available	59	Left Upper Inner Quadrant;Left Upper Outer Quadrant	Sentinel lymph node biopsy plus axillary dissection	Positive	Positive	Other	NO	HISPANIC OR LATINO	1+	Core needle biopsy	Negative	Not Evaluated	4	Negative	1	Not Available	WHITE
TCGA-OL-A6VR	FEMALE	1220	Infiltrating Ductal Carcinoma	Alive	T1b	N0	MX	Stage IA	0	1220	TUMOR FREE	48	Right	Sentinel lymph node biopsy plus axillary dissection	Positive	Positive	Simple Mastectomy	Not Available	NOT HISPANIC OR LATINO	Not Available	Core needle biopsy	Negative	Negative	2	Negative	0	YES	BLACK OR AFRICAN AMERICAN
TCGA-A2-A259	FEMALE	1596	Infiltrating Ductal Carcinoma	Alive	T1c	N0 (i-)	M0	Stage I	0	1596	TUMOR FREE	70	Left	Sentinel node biopsy alone	Positive	Positive	Lumpectomy	YES	NOT HISPANIC OR LATINO	Not Available	Core needle biopsy	Negative	Negative	2	Close	0	YES	BLACK OR AFRICAN AMERICAN
TCGA-BH-A0HQ	FEMALE	1121	Infiltrating Ductal Carcinoma	Alive	T2	N0 (i+)	M0	Stage IIA	0	1121	TUMOR FREE	56	Left Upper Outer Quadrant;Left	Sentinel node biopsy alone	Positive	Positive	Other	YES	Not Available	1+	Core needle biopsy	Negative	Not Evaluated	4	Negative	0	Not Available	WHITE
TCGA-A8-A094	FEMALE	0	Infiltrating Ductal Carcinoma	Alive	T2	N0	M0	Stage IIA	0	0	TUMOR FREE	75	Left	Not Available	Positive	Negative	Other	Not Available	Not Available	1+	Not Available	Negative	Negative	Not Available	Negative	Not Available	Not Available	Not Available
TCGA-A8-A06X	FEMALE	943	Infiltrating Ductal Carcinoma	Dead	T3	N0	M0	Stage IIB	0	943	TUMOR FREE	77	Right Upper Outer Quadrant	Not Available	Positive	Negative	Other	Not Available	Not Available	3+	Not Available	Positive	Positive	Not Available	Negative	Not Available	Not Available	Not Available
TCGA-A7-A426	FEMALE	364	Infiltrating Lobular Carcinoma	Alive	T3	N3a	MX	Stage IIIC	0	364	Unknown	50	Right	Sentinel lymph node biopsy plus axillary dissection	Positive	Positive	Simple Mastectomy	YES	NOT HISPANIC OR LATINO	Not Available	Core needle biopsy	Negative	Not Evaluated	20	Negative	13	YES	WHITE
TCGA-D8-A1JU	FEMALE	447	Infiltrating Ductal Carcinoma	Alive	T1c	N0	M0	Stage IA	0	447	TUMOR FREE	51	Left Upper Outer Quadrant	Sentinel node biopsy alone	Positive	Positive	Simple Mastectomy	Not Available	NOT HISPANIC OR LATINO	1+	Core needle biopsy	Negative	Not Evaluated	1	Negative	0	YES	WHITE
TCGA-D8-A1X9	FEMALE	727	Infiltrating Ductal Carcinoma	Alive	T2	N1a	M0	Stage IIB	0	727	TUMOR FREE	66	Left Lower Outer Quadrant	Axillary lymph node dissection alone	Positive	Positive	Modified Radical Mastectomy	NO	NOT HISPANIC OR LATINO	Not Available	Core needle biopsy	Indeterminate	Negative	23	Not Available	3	YES	WHITE
TCGA-AO-A03M	FEMALE	1866	Infiltrating Ductal Carcinoma	Alive	T1c	N0 (i-)	M0	Stage I	0	1866	TUMOR FREE	29	Left Upper Outer Quadrant;Left	Sentinel node biopsy alone	Positive	Positive	Simple Mastectomy	YES	NOT HISPANIC OR LATINO	2+	Core needle biopsy	Negative	Negative	2	Negative	0	Not Available	WHITE
TCGA-AR-A2LK	FEMALE	1649	Infiltrating Lobular Carcinoma	Dead	T3	N2	M0	Stage III	1	1304	Not Available	62	Right Upper Outer Quadrant;Right Lower Outer Quadrant	Sentinel lymph node biopsy plus axillary dissection	Positive	Positive	Other	Not Available	NOT HISPANIC OR LATINO	1+	Core needle biopsy	Equivocal	Negative	18	Positive	5	YES	WHITE
TCGA-GI-A2C8	FEMALE	225	Infiltrating Ductal Carcinoma	Alive	T4b	N0	MX	Stage IIIB	0	225	Not Available	63	Right	Sentinel node biopsy alone	Positive	Positive	Modified Radical Mastectomy	NO	NOT HISPANIC OR LATINO	Not Available	Not Available	Negative	Negative	10	Negative	0	YES	WHITE
TCGA-A2-A1G0	FEMALE	616	Other, specify	Alive	T2	N1a	M0	Stage IIB	0	616	Not Available	49	Left Upper Inner Quadrant	Sentinel lymph node biopsy plus axillary dissection	Positive	Positive	Simple Mastectomy	NO	NOT HISPANIC OR LATINO	2+	Core needle biopsy	Equivocal	Negative	19	Negative	2	YES	WHITE
TCGA-AR-A2LN	FEMALE	1161	Infiltrating Lobular Carcinoma	Alive	T2	N0	M0	Stage IIA	0	1161	Not Available	65	Right Upper Outer Quadrant	Sentinel lymph node biopsy plus axillary dissection	Positive	Positive	Other	Not Available	NOT HISPANIC OR LATINO	1+	Core needle biopsy	Negative	Not Evaluated	2	Negative	0	YES	WHITE
TCGA-E2-A15D	FEMALE	526	Infiltrating Ductal Carcinoma	Alive	T2	N0	M0	Stage IIA	0	526	TUMOR FREE	47	Right	Sentinel node biopsy alone	Positive	Positive	Lumpectomy	NO	NOT HISPANIC OR LATINO	2+	Tumor resection	Equivocal	Negative	4	Negative	0	YES	WHITE
TCGA-PE-A5DE	FEMALE	2645	Infiltrating Lobular Carcinoma	Alive	T2	N0	M0	Stage IIA	0	2645	TUMOR FREE	41	Left	Not Available	Positive	Positive	Other	Not Available	Unknown	Not Available	Core needle biopsy	Negative	Not Evaluated	1	Not Available	0	YES	WHITE
TCGA-AO-A1KT	FEMALE	541	Infiltrating Ductal Carcinoma	Alive	T1	N1	M0	Stage IIA	0	541	TUMOR FREE	78	Left Upper Outer Quadrant;Left	Sentinel node biopsy alone	Positive	Positive	Lumpectomy	YES	NOT HISPANIC OR LATINO	2+	Core needle biopsy	Equivocal	Negative	5	Negative	1	YES	WHITE
TCGA-A2-A0EY	FEMALE	1925	Infiltrating Ductal Carcinoma	Alive	T2	N1a	M0	Stage IIB	0	1925	TUMOR FREE	62	Right Upper Outer Quadrant	Sentinel lymph node biopsy plus axillary dissection	Positive	Negative	Lumpectomy	YES	NOT HISPANIC OR LATINO	3+	Core needle biopsy	Positive	Positive	23	Negative	1	Not Available	WHITE
TCGA-AO-A12E	FEMALE	2142	Infiltrating Lobular Carcinoma	Alive	T3	N0 (i+)	M0	Stage IIB	0	2142	TUMOR FREE	51	Right Lower Inner Quadrant;Right Lower Outer Quadrant;Right	Axillary lymph node dissection alone	Positive	Positive	Modified Radical Mastectomy	YES	NOT HISPANIC OR LATINO	0	Core needle biopsy	Negative	Not Evaluated	13	Negative	0	Not Available	WHITE
TCGA-EW-A3E8	FEMALE	1035	Infiltrating Lobular Carcinoma	Alive	T3	N0	MX	Stage IIB	0	1035	TUMOR FREE	60	Left;Left Upper Outer Quadrant	Sentinel lymph node biopsy plus axillary dissection	Positive	Negative	Simple Mastectomy	Not Available	HISPANIC OR LATINO	Not Available	Core needle biopsy	Negative	Not Evaluated	2	Negative	0	YES	WHITE
TCGA-E9-A6HE	FEMALE	847	Infiltrating Lobular Carcinoma	Alive	T3	N3	MX	Stage IIIC	0	847	Unknown	45	Right	Sentinel lymph node biopsy plus axillary dissection	Positive	Positive	Simple Mastectomy	NO	NOT HISPANIC OR LATINO	1+	Core needle biopsy	Negative	Negative	12	Negative	12	YES	WHITE
TCGA-A8-A0A9	FEMALE	822	Infiltrating Ductal Carcinoma	Alive	T2	N0	M0	Stage IIA	0	822	TUMOR FREE	80	Left Upper Outer Quadrant	Not Available	Positive	Positive	Other	Not Available	Not Available	Not Available	Not Available	Negative	Negative	Not Available	Negative	Not Available	Not Available	Not Available
TCGA-AC-A2QI	FEMALE	588	Infiltrating Lobular Carcinoma	Alive	T3	N1a	MX	Stage IIIA	0	588	TUMOR FREE	76	Right	Sentinel node biopsy alone	Positive	Negative	Other	Not Available	NOT HISPANIC OR LATINO	1+	Core needle biopsy	Negative	Not Evaluated	2	Negative	2	YES	WHITE
TCGA-EW-A1PF	FEMALE	439	Infiltrating Ductal Carcinoma	Alive	T1c	N0	M0	Stage IA	0	439	TUMOR FREE	50	Right Upper Outer Quadrant	Other (specify)	Positive	Positive	Other	YES	HISPANIC OR LATINO	Not Available	Core needle biopsy	Negative	Not Evaluated	11	Negative	0	YES	WHITE
TCGA-D8-A1JJ	FEMALE	611	Infiltrating Ductal Carcinoma	Alive	T2	N0	M0	Stage IIA	0	611	TUMOR FREE	54	Right Upper Inner Quadrant	Sentinel node biopsy alone	Positive	Positive	Other	Not Available	NOT HISPANIC OR LATINO	1+	Core needle biopsy	Negative	Not Evaluated	1	Negative	0	YES	WHITE
TCGA-E9-A1N6	FEMALE	678	Infiltrating Ductal Carcinoma	Dead	T2	N1	M0	Stage IIB	1	443	TUMOR FREE	52	Left Upper Outer Quadrant	Axillary lymph node dissection alone	Positive	Positive	Not Available	NO	NOT HISPANIC OR LATINO	Not Available	Tumor resection	Positive	Not Evaluated	10	Negative	2	YES	WHITE
TCGA-BH-A0C7	FEMALE	2767	Infiltrating Ductal Carcinoma	Alive	T2	N1mi	M0	Stage IIB	0	2767	TUMOR FREE	48	Left	Not Available	Positive	Negative	Simple Mastectomy	Not Available	NOT HISPANIC OR LATINO	Not Available	Core needle biopsy	Not Available	Positive	18	Negative	1	YES	WHITE
TCGA-AN-A0XV	FEMALE	162	Infiltrating Ductal Carcinoma	Alive	T2	N2	M0	Stage IIIA	0	162	Not Available	67	Right Upper Outer Quadrant	Axillary lymph node dissection alone	Positive	Positive	Not Available	NO	NOT HISPANIC OR LATINO	2+	Tumor resection	Positive	Negative	16	Negative	7	YES	WHITE
TCGA-AC-A3W5	FEMALE	504	Infiltrating Lobular Carcinoma	Alive	T2	N0	MX	Stage IIA	0	504	TUMOR FREE	65	Right	Sentinel node biopsy alone	Positive	Positive	Lumpectomy	YES	NOT HISPANIC OR LATINO	Not Available	Core needle biopsy	Not Evaluated	Positive	3	Close	0	YES	BLACK OR AFRICAN AMERICAN
TCGA-D8-A1XF	FEMALE	463	Infiltrating Ductal Carcinoma	Alive	T2	N0	M0	Stage IIA	0	463	TUMOR FREE	45	Left Upper Outer Quadrant	Axillary lymph node dissection alone	Positive	Positive	Modified Radical Mastectomy	NO	NOT HISPANIC OR LATINO	1+	Other method, specify:	Negative	Not Evaluated	8	Not Available	0	YES	WHITE
TCGA-D8-A1JP	FEMALE	639	Infiltrating Ductal Carcinoma	Alive	T1c	N0	M0	Stage IA	0	639	Not Available	73	Left Upper Inner Quadrant	Sentinel node biopsy alone	Positive	Positive	Lumpectomy	Not Available	NOT HISPANIC OR LATINO	1+	Fine needle aspiration biopsy	Negative	Not Evaluated	1	Negative	Not Available	YES	WHITE
TCGA-BH-A1F2	FEMALE	959	Infiltrating Ductal Carcinoma	Dead	T4b	N1b	M0	Stage IIIB	0	959	TUMOR FREE	53	Left	Not Available	Positive	Positive	Modified Radical Mastectomy	Not Available	NOT HISPANIC OR LATINO	Not Available	Core needle biopsy	Positive	Not Available	19	Not Available	6	YES	WHITE
TCGA-C8-A12T	FEMALE	0	Infiltrating Ductal Carcinoma	Alive	T2	N0	M0	Stage IIA	0	0	TUMOR FREE	43	Left	Axillary lymph node dissection alone	Positive	Positive	Other	NO	NOT HISPANIC OR LATINO	3+	Other method, specify:	Positive	Not Evaluated	5	Negative	0	YES	ASIAN
TCGA-B6-A0X0	FEMALE	3945	Other, specify	Dead	T1c	N0 (i-)	M0	Stage I	0	3945	Not Available	54	Right Upper Outer Quadrant;Right	Axillary lymph node dissection alone	Positive	Positive	Modified Radical Mastectomy	NO	NOT HISPANIC OR LATINO	Not Available	Fine needle aspiration biopsy	Not Evaluated	Not Evaluated	31	Negative	0	YES	WHITE
TCGA-AQ-A04L	FEMALE	3957	Infiltrating Ductal Carcinoma	Alive	T2	N0 (i-)	MX	Stage IIA	0	3957	TUMOR FREE	48	Right	Sentinel node biopsy alone	Positive	Negative	Modified Radical Mastectomy	NO	NOT HISPANIC OR LATINO	3+	Fine needle aspiration biopsy	Positive	Not Evaluated	2	Negative	0	Not Available	WHITE
TCGA-EW-A6SA	MALE	510	Infiltrating Ductal Carcinoma	Alive	T2	N0 (i+)	MX	Stage II	0	510	TUMOR FREE	59	Left;Left Lower Inner Quadrant	Sentinel node biopsy alone	Positive	Negative	Simple Mastectomy	YES	NOT HISPANIC OR LATINO	Not Available	Core needle biopsy	Negative	Not Evaluated	4	Negative	Not Available	YES	BLACK OR AFRICAN AMERICAN
TCGA-AC-A3TN	FEMALE	456	Infiltrating Lobular Carcinoma	Alive	T3	N0	MX	Stage IIB	0	456	TUMOR FREE	75	Right	Sentinel lymph node biopsy plus axillary dissection	Positive	Positive	Simple Mastectomy	Not Available	NOT HISPANIC OR LATINO	Not Available	Other method, specify:	Positive	Indeterminate	2	Negative	0	YES	WHITE
TCGA-E2-A15A	FEMALE	710	Infiltrating Ductal Carcinoma	Alive	T2	N3a	M0	Stage IIIC	0	710	TUMOR FREE	45	Left	Sentinel lymph node biopsy plus axillary dissection	Positive	Positive	Simple Mastectomy	NO	NOT HISPANIC OR LATINO	1+	Tumor resection	Negative	Not Evaluated	19	Negative	13	YES	WHITE
TCGA-E9-A1N4	FEMALE	1000	Mixed Histology (please specify)	Alive	T2	N2	M0	Stage IIIA	0	1000	TUMOR FREE	41	Left Upper Inner Quadrant	Axillary lymph node dissection alone	Positive	Positive	Not Available	NO	NOT HISPANIC OR LATINO	Not Available	Tumor resection	Positive	Not Evaluated	7	Negative	4	YES	WHITE
TCGA-AN-A0AM	FEMALE	5	Infiltrating Ductal Carcinoma	Alive	T2	N0	M0	Stage IIA	0	5	TUMOR FREE	56	Left Upper Outer Quadrant	No axillary staging	Positive	Negative	Modified Radical Mastectomy	NO	NOT HISPANIC OR LATINO	Not Available	Tumor resection	Negative	Not Evaluated	20	Negative	0	Not Available	WHITE
TCGA-3C-AALI	FEMALE	4005	Infiltrating Ductal Carcinoma	Alive	T2	N1a	M0	Stage IIB	0	4005	TUMOR FREE	50	Right Upper Outer Quadrant	Sentinel lymph node biopsy plus axillary dissection	Positive	Positive	Lumpectomy	Not Available	NOT HISPANIC OR LATINO	Not Available	Core needle biopsy	Positive	Not Evaluated	15	Negative	1	YES	BLACK OR AFRICAN AMERICAN
TCGA-AO-A1KQ	MALE	1882	Infiltrating Ductal Carcinoma	Alive	T4	N1	M0	Stage IIIB	0	1882	TUMOR FREE	84	Left Upper Inner Quadrant;Left Upper Outer Quadrant;Left Lower Inner Quadrant;Left	Sentinel lymph node biopsy plus axillary dissection	Positive	Positive	Modified Radical Mastectomy	NO	NOT HISPANIC OR LATINO	1+	Core needle biopsy	Negative	Not Evaluated	9	Negative	2	YES	WHITE
TCGA-A2-A0EU	FEMALE	1043	Infiltrating Ductal Carcinoma	Alive	T1c	N0 (i-)	M0	Stage IA	0	1043	TUMOR FREE	79	Right Lower Outer Quadrant	Sentinel node biopsy alone	Positive	Positive	Lumpectomy	YES	NOT HISPANIC OR LATINO	0	Core needle biopsy	Negative	Negative	1	Positive	0	Not Available	WHITE
TCGA-E2-A15F	FEMALE	658	Infiltrating Ductal Carcinoma	Alive	T1c	N0	M0	Stage I	0	658	TUMOR FREE	64	Left Upper Outer Quadrant	Sentinel node biopsy alone	Positive	Positive	Lumpectomy	NO	NOT HISPANIC OR LATINO	1+	Tumor resection	Negative	Not Evaluated	3	Negative	0	YES	WHITE
TCGA-B6-A0IH	FEMALE	2965	Infiltrating Lobular Carcinoma	Dead	T3	N1b	M0	Stage IIIA	0	2965	Not Available	81	Left Upper Outer Quadrant;Left	Axillary lymph node dissection alone	Positive	Positive	Other	NO	NOT HISPANIC OR LATINO	Not Available	Fine needle aspiration biopsy	Not Evaluated	Not Evaluated	27	Positive	25	YES	WHITE
TCGA-A8-A091	FEMALE	1004	Infiltrating Ductal Carcinoma	Alive	T2	N0	M0	Stage IIA	1	243	TUMOR FREE	61	Right	Not Available	Positive	Negative	Other	Not Available	Not Available	1+	Not Available	Negative	Negative	Not Available	Negative	Not Available	Not Available	Not Available
TCGA-AR-A1AT	FEMALE	1272	Infiltrating Lobular Carcinoma	Dead	T2	N0	M0	Stage IIA	0	1272	Not Available	62	Left Upper Outer Quadrant	Sentinel lymph node biopsy plus axillary dissection	Positive	Positive	Other	YES	NOT HISPANIC OR LATINO	3+	Core needle biopsy	Positive	Not Evaluated	3	Negative	1	YES	WHITE
TCGA-AR-A1AX	FEMALE	2629	Infiltrating Ductal Carcinoma	Alive	T1	N0	M0	Stage I	0	2629	Not Available	64	Left Upper Inner Quadrant;Left Upper Outer Quadrant	Sentinel lymph node biopsy plus axillary dissection	Positive	Positive	Other	YES	NOT HISPANIC OR LATINO	3+	Core needle biopsy	Positive	Not Evaluated	8	Negative	0	YES	WHITE
TCGA-D8-A1X6	FEMALE	541	Infiltrating Ductal Carcinoma	Alive	T3	N2a	MX	Stage IIIA	0	541	TUMOR FREE	80	Left Upper Inner Quadrant;Left Upper Outer Quadrant	Axillary lymph node dissection alone	Positive	Positive	Modified Radical Mastectomy	Not Available	NOT HISPANIC OR LATINO	1+	Fine needle aspiration biopsy	Negative	Not Evaluated	7	Negative	5	YES	WHITE
TCGA-E2-A576	FEMALE	1043	Infiltrating Lobular Carcinoma	Alive	T1c	N0	MX	Stage IA	0	1043	TUMOR FREE	69	Left Upper Outer Quadrant	Sentinel node biopsy alone	Positive	Positive	Lumpectomy	YES	NOT HISPANIC OR LATINO	2+	Fine needle aspiration biopsy	Equivocal	Negative	5	Negative	0	YES	BLACK OR AFRICAN AMERICAN
TCGA-AR-A1AN	FEMALE	2920	Infiltrating Ductal Carcinoma	Alive	T2	N0	M0	Stage IIA	0	2920	TUMOR FREE	46	Right Upper Outer Quadrant	Sentinel lymph node biopsy plus axillary dissection	Positive	Positive	Other	YES	HISPANIC OR LATINO	Not Available	Core needle biopsy	Negative	Not Evaluated	5	Negative	0	YES	WHITE
TCGA-A8-A08A	FEMALE	30	Infiltrating Ductal Carcinoma	Alive	T1c	N0	M0	Stage I	0	30	TUMOR FREE	89	Left Upper Inner Quadrant	Not Available	Positive	Positive	Other	Not Available	Not Available	1+	Not Available	Negative	Negative	Not Available	Negative	Not Available	Not Available	Not Available
TCGA-D8-A1XR	FEMALE	482	Infiltrating Ductal Carcinoma	Alive	T2	N1a	M0	Stage IIB	0	482	TUMOR FREE	56	Right Upper Outer Quadrant	Axillary lymph node dissection alone	Positive	Positive	Modified Radical Mastectomy	NO	NOT HISPANIC OR LATINO	1+	Core needle biopsy	Negative	Not Evaluated	7	Negative	2	YES	WHITE
TCGA-AC-A23G	FEMALE	2248	Infiltrating Lobular Carcinoma	Alive	T1c	N1	MX	Stage IIA	0	2248	TUMOR FREE	76	Right Upper Inner Quadrant	Not Available	Positive	Positive	Other	Not Available	Not Available	Not Available	Core needle biopsy	Positive	Positive	8	Negative	2	YES	WHITE
TCGA-A8-A08P	FEMALE	943	Infiltrating Ductal Carcinoma	Alive	T2	N2a	M0	Stage IIIA	0	943	TUMOR FREE	70	Right	Not Available	Positive	Positive	Other	Not Available	Not Available	3+	Not Available	Positive	Positive	Not Available	Negative	Not Available	Not Available	Not Available
TCGA-E2-A14Z	FEMALE	563	Infiltrating Ductal Carcinoma	Dead	T1c	N0	M0	Stage I	1	188	WITH TUMOR	64	Left Upper Outer Quadrant	Sentinel node biopsy alone	Positive	Positive	Lumpectomy	NO	NOT HISPANIC OR LATINO	1+	Tumor resection	Negative	Not Evaluated	1	Negative	0	YES	WHITE
TCGA-BH-A0W3	FEMALE	728	Infiltrating Ductal Carcinoma	Alive	T1c	N1a	M0	Stage IIA	0	728	TUMOR FREE	58	Left Upper Inner Quadrant	Not Available	Positive	Positive	Other	Not Available	NOT HISPANIC OR LATINO	Not Available	Core needle biopsy	Equivocal	Negative	4	Not Available	1	Not Available	WHITE
TCGA-AR-A24P	FEMALE	84	Infiltrating Ductal Carcinoma	Alive	T1	N0	M0	Stage I	0	84	Not Available	47	Left Upper Outer Quadrant	Sentinel lymph node biopsy plus axillary dissection	Positive	Positive	Other	YES	NOT HISPANIC OR LATINO	2+	Core needle biopsy	Equivocal	Negative	3	Negative	0	YES	WHITE
TCGA-S3-AA11	FEMALE	421	Infiltrating Ductal Carcinoma	Alive	T2	N0	M0	Stage IIA	0	421	TUMOR FREE	67	Right	Sentinel node biopsy alone	Positive	Positive	Lumpectomy	YES	NOT HISPANIC OR LATINO	2+	Core needle biopsy	Equivocal	Negative	1	Negative	0	YES	BLACK OR AFRICAN AMERICAN
TCGA-A1-A0SF	FEMALE	1463	Infiltrating Ductal Carcinoma	Alive	T2	N0	M0	Stage IIA	0	1463	TUMOR FREE	54	Left	Sentinel lymph node biopsy plus axillary dissection	Positive	Positive	Modified Radical Mastectomy	Not Available	NOT HISPANIC OR LATINO	Not Available	Fine needle aspiration biopsy	Negative	Not Evaluated	2	Negative	0	YES	WHITE
TCGA-A8-A086	FEMALE	396	Infiltrating Ductal Carcinoma	Alive	T1c	N1a	M0	Stage IIA	0	396	TUMOR FREE	59	Right	Not Available	Positive	Positive	Other	Not Available	Not Available	0	Not Available	Negative	Negative	Not Available	Negative	Not Available	Not Available	Not Available
TCGA-A2-A0EN	FEMALE	4088	Infiltrating Lobular Carcinoma	Alive	T2	N0 (i+)	M0	Stage IIA	0	4088	TUMOR FREE	70	Right	Sentinel node biopsy alone	Positive	Positive	Lumpectomy	YES	NOT HISPANIC OR LATINO	2+	Excisional Biopsy	Equivocal	Negative	4	Negative	0	Not Available	WHITE
TCGA-A8-A09G	FEMALE	0	Infiltrating Ductal Carcinoma	Alive	T3	N3a	M0	Stage IIIC	0	0	TUMOR FREE	79	Right Lower Outer Quadrant	Not Available	Positive	Negative	Other	Not Available	Not Available	2+	Not Available	Positive	Positive	Not Available	Negative	Not Available	Not Available	Not Available
TCGA-AR-A252	FEMALE	2838	Infiltrating Ductal Carcinoma	Alive	T1	N0	M0	Stage I	0	2838	Not Available	50	Left Upper Outer Quadrant;Left Lower Outer Quadrant	Sentinel lymph node biopsy plus axillary dissection	Positive	Positive	Other	YES	NOT HISPANIC OR LATINO	Not Available	Core needle biopsy	Negative	Not Evaluated	4	Negative	0	YES	WHITE
TCGA-BH-A1FL	FEMALE	1673	Infiltrating Ductal Carcinoma	Dead	T2	N1b	M0	Stage IIB	0	1673	WITH TUMOR	69	Left Upper Outer Quadrant	Not Available	Positive	Positive	Other	Not Available	NOT HISPANIC OR LATINO	Not Available	Fine needle aspiration biopsy	Not Evaluated	Not Evaluated	22	Not Available	4	YES	WHITE
TCGA-E2-A153	FEMALE	707	Infiltrating Ductal Carcinoma	Alive	T2	N1a	M0	Stage IIB	0	707	TUMOR FREE	51	Left	Sentinel lymph node biopsy plus axillary dissection	Positive	Positive	Modified Radical Mastectomy	NO	NOT HISPANIC OR LATINO	1+	Tumor resection	Negative	Not Evaluated	15	Negative	3	YES	WHITE
TCGA-BH-A0HK	FEMALE	178	Infiltrating Ductal Carcinoma	Alive	T2	N1	M0	Stage IIB	0	178	TUMOR FREE	81	Right Upper Inner Quadrant;Right	Axillary lymph node dissection alone	Positive	Negative	Modified Radical Mastectomy	NO	Not Available	0	Core needle biopsy	Negative	Not Evaluated	17	Negative	2	Not Available	WHITE
TCGA-BH-A18U	FEMALE	1563	Infiltrating Ductal Carcinoma	Dead	T2	N2a	M0	Stage IIIA	0	1563	TUMOR FREE	72	Left	Sentinel lymph node biopsy plus axillary dissection	Positive	Positive	Other	Not Available	NOT HISPANIC OR LATINO	3+	Core needle biopsy	Positive	Not Available	16	Negative	9	YES	WHITE
TCGA-A2-A0SW	FEMALE	1365	Infiltrating Ductal Carcinoma	Dead	T2	N2	M1	Stage IV	0	1365	WITH TUMOR	82	Right	Sentinel lymph node biopsy plus axillary dissection	Positive	Negative	Lumpectomy	NO	NOT HISPANIC OR LATINO	Not Available	Core needle biopsy	Not Evaluated	Negative	15	Negative	4	Not Available	WHITE
TCGA-AR-A1AM	FEMALE	2991	Infiltrating Lobular Carcinoma	Alive	T3	N1	M0	Stage IIIA	0	2991	TUMOR FREE	52	Right Upper Outer Quadrant	Not Available	Positive	Positive	Simple Mastectomy	Not Available	NOT HISPANIC OR LATINO	2+	Core needle biopsy	Equivocal	Negative	12	Negative	1	YES	WHITE
TCGA-OL-A5DA	FEMALE	1783	Infiltrating Lobular Carcinoma	Alive	T2	N0	MX	Stage IIA	0	1783	TUMOR FREE	61	Right Upper Outer Quadrant	Sentinel node biopsy alone	Positive	Positive	Other	Unknown	NOT HISPANIC OR LATINO	Not Available	Other method, specify:	Not Evaluated	Negative	1	Negative	Not Available	YES	WHITE
TCGA-A2-A4RX	FEMALE	742	Metaplastic Carcinoma	Alive	T2	N0	M0	Stage IIA	0	742	Unknown	67	Right Lower Outer Quadrant	Sentinel node biopsy alone	Positive	Positive	Simple Mastectomy	YES	NOT HISPANIC OR LATINO	1+	Core needle biopsy	Negative	Not Evaluated	3	Negative	0	YES	BLACK OR AFRICAN AMERICAN
TCGA-AR-A24H	FEMALE	4894	Infiltrating Lobular Carcinoma	Alive	T2	N0	M0	Stage IIA	0	4894	Not Available	65	Right Lower Inner Quadrant;Right Lower Outer Quadrant	Sentinel lymph node biopsy plus axillary dissection	Positive	Positive	Other	Not Available	NOT HISPANIC OR LATINO	1+	Core needle biopsy	Negative	Not Evaluated	4	Negative	0	YES	WHITE
TCGA-AR-A0TR	FEMALE	160	Infiltrating Ductal Carcinoma	Dead	T2	N1	M0	Stage IIB	0	160	Not Available	68	Left	Sentinel lymph node biopsy plus axillary dissection	Positive	Positive	Modified Radical Mastectomy	NO	NOT HISPANIC OR LATINO	2+	Other method, specify:	Equivocal	Negative	27	Negative	1	Not Available	WHITE
TCGA-BH-A18J	FEMALE	612	Infiltrating Ductal Carcinoma	Dead	T4b	N2	M1	Stage IV	0	612	WITH TUMOR	56	Right	Not Available	Positive	Positive	Modified Radical Mastectomy	Not Available	NOT HISPANIC OR LATINO	Not Available	Not Available	Negative	Not Available	Not Available	Negative	Not Available	Not Available	WHITE
TCGA-A2-A25B	FEMALE	1291	Infiltrating Ductal Carcinoma	Alive	T2	N1	M0	Stage IIB	1	1290	TUMOR FREE	39	Left Upper Outer Quadrant	Sentinel lymph node biopsy plus axillary dissection	Positive	Positive	Simple Mastectomy	NO	NOT HISPANIC OR LATINO	2+	Core needle biopsy	Equivocal	Negative	8	Close	2	YES	BLACK OR AFRICAN AMERICAN
TCGA-A8-A06N	FEMALE	0	Infiltrating Ductal Carcinoma	Alive	T4b	N0	M0	Stage IIIB	0	0	TUMOR FREE	66	Left	Not Available	Positive	Negative	Other	Not Available	Not Available	0	Not Available	Negative	Negative	Not Available	Negative	Not Available	Not Available	Not Available
TCGA-A2-A25E	FEMALE	3204	Infiltrating Ductal Carcinoma	Alive	T2	N2a	M0	Stage IIIA	1	2989	TUMOR FREE	34	Left Upper Outer Quadrant	Axillary lymph node dissection alone	Positive	Positive	Modified Radical Mastectomy	NO	NOT HISPANIC OR LATINO	2+	Excisional Biopsy	Equivocal	Equivocal	10	Negative	6	YES	BLACK OR AFRICAN AMERICAN
TCGA-AN-A0FY	FEMALE	10	Infiltrating Ductal Carcinoma	Alive	T1c	N0	M0	Stage IA	0	10	TUMOR FREE	55	Left Upper Outer Quadrant	No axillary staging	Positive	Positive	Modified Radical Mastectomy	NO	NOT HISPANIC OR LATINO	0	Tumor resection	Negative	Not Evaluated	11	Negative	0	Not Available	WHITE
TCGA-A2-A0CR	FEMALE	3283	Infiltrating Lobular Carcinoma	Alive	T3	N0	M0	Stage IIB	0	3283	TUMOR FREE	54	Left Upper Inner Quadrant	Axillary lymph node dissection alone	Positive	Positive	Modified Radical Mastectomy	NO	NOT HISPANIC OR LATINO	Not Available	Core needle biopsy	Negative	Negative	16	Close	0	YES	ASIAN
TCGA-AQ-A0Y5	FEMALE	172	Infiltrating Ductal Carcinoma	Dead	T2	N2a	MX	Stage IIIA	0	172	TUMOR FREE	70	Right	Sentinel lymph node biopsy plus axillary dissection	Positive	Positive	Modified Radical Mastectomy	NO	NOT HISPANIC OR LATINO	2+	Core needle biopsy	Positive	Positive	17	Negative	5	YES	WHITE
TCGA-A2-A04X	FEMALE	1686	Infiltrating Ductal Carcinoma	Alive	T2	N0 (i-)	M0	Stage IIA	0	1686	TUMOR FREE	34	Left	Sentinel node biopsy alone	Positive	Positive	Simple Mastectomy	YES	Not Available	3+	Core needle biopsy	Positive	Positive	3	Negative	0	Not Available	WHITE
TCGA-A8-A0A1	FEMALE	365	Infiltrating Lobular Carcinoma	Alive	T2	N0	M0	Stage IIA	0	365	TUMOR FREE	84	Right	Not Available	Positive	Positive	Other	Not Available	Not Available	Not Available	Not Available	Negative	Negative	Not Available	Negative	Not Available	Not Available	Not Available
TCGA-OL-A66O	FEMALE	528	Infiltrating Ductal Carcinoma	Alive	T2	N1a	MX	Stage IIB	0	528	TUMOR FREE	39	Right Upper Outer Quadrant	Sentinel node biopsy alone	Positive	Positive	Modified Radical Mastectomy	Unknown	NOT HISPANIC OR LATINO	Not Available	Core needle biopsy	Not Evaluated	Negative	17	Negative	3	YES	BLACK OR AFRICAN AMERICAN
TCGA-EW-A1IY	FEMALE	258	Infiltrating Ductal Carcinoma	Alive	T1c	N0	MX	Stage I	0	258	TUMOR FREE	38	Right Upper Inner Quadrant	Other (specify)	Positive	Positive	Lumpectomy	YES	NOT HISPANIC OR LATINO	Not Available	Core needle biopsy	Negative	Not Evaluated	6	Negative	0	YES	ASIAN
TCGA-E2-A14V	FEMALE	1042	Infiltrating Ductal Carcinoma	Alive	T2	N1	M0	Stage IIB	0	1042	TUMOR FREE	53	Left Lower Inner Quadrant	Sentinel lymph node biopsy plus axillary dissection	Positive	Positive	Lumpectomy	NO	NOT HISPANIC OR LATINO	3+	Tumor resection	Positive	Not Evaluated	24	Negative	3	YES	WHITE
TCGA-OL-A66L	FEMALE	1301	Infiltrating Ductal Carcinoma	Alive	T1c	N0	MX	Stage IA	0	1301	TUMOR FREE	71	Right Lower Inner Quadrant	Not Available	Positive	Positive	Lumpectomy	Not Available	NOT HISPANIC OR LATINO	Not Available	Core needle biopsy	Not Evaluated	Negative	2	Negative	Not Available	YES	BLACK OR AFRICAN AMERICAN
TCGA-B6-A0IO	FEMALE	5042	Infiltrating Ductal Carcinoma	Alive	T2	N0 (i-)	M0	Stage IIA	0	5042	TUMOR FREE	66	Left	Axillary lymph node dissection alone	Positive	Indeterminate	Modified Radical Mastectomy	NO	NOT HISPANIC OR LATINO	Not Available	Core needle biopsy	Not Evaluated	Not Available	17	Negative	0	Not Available	WHITE
TCGA-A7-A26H	FEMALE	724	Infiltrating Ductal Carcinoma	Alive	T1	N1a	M0	Stage IIA	1	291	Not Available	72	Left	Sentinel lymph node biopsy plus axillary dissection	Positive	Negative	Other	NO	NOT HISPANIC OR LATINO	2+	Core needle biopsy	Equivocal	Positive	5	Negative	0	YES	WHITE
TCGA-OL-A66H	FEMALE	812	Mucinous Carcinoma	Alive	T1c	N1mi	MX	Stage IB	0	812	TUMOR FREE	74	Right	Not Available	Positive	Positive	Lumpectomy	Not Available	NOT HISPANIC OR LATINO	Not Available	Fine needle aspiration biopsy	Not Evaluated	Negative	1	Negative	Not Available	YES	BLACK OR AFRICAN AMERICAN
TCGA-BH-A18L	FEMALE	811	Infiltrating Ductal Carcinoma	Dead	T3	N1mi	M0	Stage IIIA	0	811	Not Available	50	Left Upper Outer Quadrant	Sentinel node biopsy alone	Positive	Positive	Other	Not Available	NOT HISPANIC OR LATINO	Not Available	Core needle biopsy	Negative	Not Available	3	Negative	1	YES	WHITE
TCGA-AO-A03R	FEMALE	2091	Infiltrating Ductal Carcinoma	Alive	T2	N1a	M0	Stage IIB	0	2091	TUMOR FREE	57	Left Upper Inner Quadrant;Left Upper Outer Quadrant;Left	Sentinel lymph node biopsy plus axillary dissection	Positive	Positive	Modified Radical Mastectomy	NO	NOT HISPANIC OR LATINO	0	Core needle biopsy	Negative	Negative	26	Negative	3	Not Available	WHITE
TCGA-BH-A0C1	FEMALE	1411	Infiltrating Lobular Carcinoma	Dead	T3	N2a	M0	Stage IIIA	1	1123	WITH TUMOR	61	Right	Not Available	Positive	Positive	Modified Radical Mastectomy	Not Available	NOT HISPANIC OR LATINO	Not Available	Core needle biopsy	Negative	Not Available	10	Negative	8	YES	WHITE
TCGA-A1-A0SM	MALE	242	Infiltrating Ductal Carcinoma	Alive	T2	N0 (i-)	M0	Stage IIA	0	242	TUMOR FREE	77	Left	Sentinel lymph node biopsy plus axillary dissection	Positive	Negative	Modified Radical Mastectomy	Not Available	NOT HISPANIC OR LATINO	3+	Core needle biopsy	Positive	Positive	3	Negative	0	Not Available	WHITE
TCGA-D8-A1JN	FEMALE	620	Infiltrating Lobular Carcinoma	Alive	T3	N3a	MX	Stage IIIC	0	620	TUMOR FREE	80	Left	Axillary lymph node dissection alone	Positive	Positive	Modified Radical Mastectomy	Not Available	NOT HISPANIC OR LATINO	Not Available	Incisional Biopsy	Indeterminate	Negative	13	Negative	11	YES	WHITE
TCGA-A2-A3KD	FEMALE	1206	Mucinous Carcinoma	Alive	T3	N1mi	M0	Stage IIIA	0	1206	TUMOR FREE	47	Right Upper Outer Quadrant	Sentinel lymph node biopsy plus axillary dissection	Positive	Positive	Lumpectomy	YES	NOT HISPANIC OR LATINO	1+	Core needle biopsy	Negative	Negative	19	Positive	1	YES	WHITE
TCGA-BH-A0BQ	FEMALE	2255	Infiltrating Ductal Carcinoma	Alive	T1c	N0	M0	Stage I	1	1709	TUMOR FREE	39	Left	Not Available	Positive	Positive	Other	Not Available	NOT HISPANIC OR LATINO	Not Available	Core needle biopsy	Positive	Not Available	2	Negative	0	YES	WHITE
TCGA-C8-A1HO	FEMALE	375	Infiltrating Ductal Carcinoma	Alive	T3	N3	M0	Stage IIIC	0	375	TUMOR FREE	34	Left Upper Inner Quadrant	Not Available	Positive	Positive	Discrepancy	Not Available	NOT HISPANIC OR LATINO	Not Available	Tumor resection	Negative	Not Evaluated	Not Available	Negative	Not Available	NO	ASIAN
TCGA-BH-A1FN	FEMALE	2192	Infiltrating Ductal Carcinoma	Dead	T2	N0	M0	Stage IIA	0	2192	WITH TUMOR	34	Right Upper Outer Quadrant	Not Available	Positive	Positive	Other	Not Available	NOT HISPANIC OR LATINO	Not Available	Fine needle aspiration biopsy	Not Evaluated	Not Evaluated	29	Not Available	0	YES	WHITE
TCGA-AC-A2FE	FEMALE	2636	Infiltrating Lobular Carcinoma	Dead	T3	N3a	MX	Stage IIIC	1	766	WITH TUMOR	62	Right Upper Outer Quadrant	Sentinel lymph node biopsy plus axillary dissection	Positive	Positive	Modified Radical Mastectomy	NO	NOT HISPANIC OR LATINO	Not Available	Fine needle aspiration biopsy	Not Evaluated	Not Evaluated	18	Negative	18	YES	WHITE
TCGA-BH-A0B1	FEMALE	1148	Infiltrating Ductal Carcinoma	Alive	T2	N1a	M0	Stage IIB	0	1148	TUMOR FREE	66	Right Upper Outer Quadrant;Right	Sentinel lymph node biopsy plus axillary dissection	Positive	Positive	Modified Radical Mastectomy	NO	Not Available	1+	Core needle biopsy	Negative	Not Evaluated	15	Negative	1	Not Available	WHITE
TCGA-AR-A24O	FEMALE	3607	Mixed Histology (please specify)	Alive	T3	N2	M0	Stage IIIA	1	2561	TUMOR FREE	43	Left	Not Available	Positive	Positive	Modified Radical Mastectomy	Not Available	NOT HISPANIC OR LATINO	Not Available	Incisional Biopsy	Negative	Not Evaluated	19	Positive	7	YES	WHITE
TCGA-E2-A10C	FEMALE	1220	Infiltrating Ductal Carcinoma	Alive	T2	N1a	M0	Stage IIB	0	1220	TUMOR FREE	54	Left Upper Outer Quadrant	Sentinel lymph node biopsy plus axillary dissection	Positive	Positive	Lumpectomy	NO	NOT HISPANIC OR LATINO	1+	Core needle biopsy	Negative	Not Evaluated	13	Negative	1	Not Available	WHITE
TCGA-AN-A0FW	FEMALE	11	Infiltrating Ductal Carcinoma	Alive	T2	N2	M0	Stage IIIA	0	11	TUMOR FREE	67	Left Upper Outer Quadrant	No axillary staging	Positive	Indeterminate	Modified Radical Mastectomy	NO	NOT HISPANIC OR LATINO	1+	Tumor resection	Negative	Not Evaluated	14	Negative	2	Not Available	WHITE
TCGA-BH-A0BP	FEMALE	2296	Infiltrating Ductal Carcinoma	Dead	T1c	N0	M0	Stage I	0	2296	TUMOR FREE	76	Left Upper Outer Quadrant	Not Available	Positive	Positive	Other	Not Available	NOT HISPANIC OR LATINO	Not Available	Core needle biopsy	Negative	Not Available	3	Negative	0	YES	WHITE
TCGA-OL-A66N	FEMALE	792	Infiltrating Lobular Carcinoma	Alive	T3	N3	MX	Stage IIIC	0	792	TUMOR FREE	59	Left	Sentinel node biopsy alone	Positive	Negative	Modified Radical Mastectomy	Unknown	NOT HISPANIC OR LATINO	Not Available	Core needle biopsy	Not Evaluated	Negative	15	Negative	13	YES	WHITE
TCGA-A7-A0D9	FEMALE	1139	Infiltrating Ductal Carcinoma	Alive	T2	N0 (i-)	M0	Stage IIA	0	1139	TUMOR FREE	37	Left Upper Outer Quadrant;Left	Axillary lymph node dissection alone	Positive	Negative	Simple Mastectomy	YES	NOT HISPANIC OR LATINO	1+	Core needle biopsy	Negative	Not Evaluated	1	Negative	0	Not Available	WHITE
TCGA-AR-A0TP	FEMALE	4275	Infiltrating Ductal Carcinoma	Alive	T2	N0	M0	Stage IIA	0	4275	Not Available	43	Left Upper Inner Quadrant	Sentinel lymph node biopsy plus axillary dissection	Positive	Negative	Other	YES	NOT HISPANIC OR LATINO	Not Available	Core needle biopsy	Negative	Not Evaluated	5	Negative	0	Not Available	WHITE
TCGA-BH-A42T	FEMALE	320	Infiltrating Lobular Carcinoma	Dead	T2	N0 (i+)	M0	Stage IIA	0	320	TUMOR FREE	75	Left	Sentinel node biopsy alone	Positive	Positive	Simple Mastectomy	Not Available	NOT HISPANIC OR LATINO	2+	Core needle biopsy	Positive	Equivocal	2	Negative	Not Available	YES	BLACK OR AFRICAN AMERICAN
TCGA-AR-A250	FEMALE	2707	Infiltrating Ductal Carcinoma	Alive	T2	N0	M0	Stage IIA	0	2707	TUMOR FREE	58	Left Upper Outer Quadrant	Sentinel lymph node biopsy plus axillary dissection	Positive	Negative	Other	Not Available	NOT HISPANIC OR LATINO	2+	Core needle biopsy	Equivocal	Positive	4	Positive	0	YES	WHITE
TCGA-BH-A8G0	FEMALE	662	Infiltrating Lobular Carcinoma	Alive	T2	N1a	M0	Stage IIB	0	662	TUMOR FREE	54	Left	Not Available	Positive	Positive	Simple Mastectomy	Not Available	NOT HISPANIC OR LATINO	Not Available	Core needle biopsy	Negative	Not Evaluated	3	Negative	3	YES	WHITE
TCGA-LL-A9Q3	FEMALE	532	Infiltrating Lobular Carcinoma	Alive	T3	N3a	MX	Stage IIIC	0	532	Unknown	69	Left Upper Outer Quadrant	Axillary lymph node dissection alone	Positive	Positive	Modified Radical Mastectomy	YES	NOT HISPANIC OR LATINO	3+	Core needle biopsy	Positive	Not Evaluated	28	Negative	28	YES	WHITE
TCGA-AO-A12B	FEMALE	2989	Infiltrating Ductal Carcinoma	Alive	T2	N0 (i-)	M0	Stage IIA	0	2989	TUMOR FREE	63	Right Upper Inner Quadrant;Right Lower Inner Quadrant;Right	Sentinel node biopsy alone	Positive	Positive	Simple Mastectomy	YES	HISPANIC OR LATINO	0	Core needle biopsy	Negative	Not Evaluated	2	Negative	0	Not Available	WHITE
TCGA-BH-A18F	FEMALE	1001	Infiltrating Ductal Carcinoma	Alive	T2	N0	M0	Stage IIA	0	1001	TUMOR FREE	50	Right Lower Outer Quadrant	Sentinel node biopsy alone	Positive	Positive	Other	Not Available	NOT HISPANIC OR LATINO	Not Available	Core needle biopsy	Negative	Not Available	1	Negative	0	YES	WHITE
TCGA-E2-A15J	FEMALE	1640	Infiltrating Ductal Carcinoma	Alive	T1c	N0	M0	Stage I	0	1640	TUMOR FREE	51	Left Upper Outer Quadrant	Sentinel node biopsy alone	Positive	Positive	Simple Mastectomy	NO	NOT HISPANIC OR LATINO	2+	Tumor resection	Equivocal	Negative	12	Negative	0	YES	WHITE
TCGA-B6-A401	FEMALE	2596	Infiltrating Ductal Carcinoma	Alive	T1c	N1a	M0	Stage IIA	0	2596	TUMOR FREE	47	Left Upper Outer Quadrant	Sentinel lymph node biopsy plus axillary dissection	Positive	Positive	Lumpectomy	NO	NOT HISPANIC OR LATINO	1+	Core needle biopsy	Negative	Not Evaluated	4	Negative	1	YES	BLACK OR AFRICAN AMERICAN
TCGA-D8-A1X7	FEMALE	509	Other, specify	Alive	T2	N0	MX	Stage IIA	0	509	Not Available	40	Right Upper Outer Quadrant	Axillary lymph node dissection alone	Positive	Positive	Simple Mastectomy	Not Available	NOT HISPANIC OR LATINO	Not Available	Fine needle aspiration biopsy	Negative	Not Evaluated	3	Negative	0	YES	WHITE
TCGA-AO-A1KP	FEMALE	2953	Infiltrating Ductal Carcinoma	Alive	T1	N1	M0	Stage IIA	0	2953	TUMOR FREE	77	Left Lower Inner Quadrant;Left Lower Outer Quadrant;Left	Sentinel lymph node biopsy plus axillary dissection	Positive	Positive	Simple Mastectomy	YES	NOT HISPANIC OR LATINO	1+	Core needle biopsy	Negative	Negative	9	Negative	0	YES	WHITE
TCGA-BH-A18M	FEMALE	2207	Infiltrating Ductal Carcinoma	Dead	T3	N1	M0	Stage IIIA	0	2207	Not Available	39	Left Upper Inner Quadrant	Not Available	Positive	Positive	Modified Radical Mastectomy	Not Available	NOT HISPANIC OR LATINO	Not Available	Core needle biopsy	Positive	Positive	6	Negative	4	YES	WHITE
TCGA-A2-A0YC	FEMALE	990	Infiltrating Ductal Carcinoma	Alive	T2	N1mi	M0	Stage IIB	1	756	TUMOR FREE	59	Right Upper Inner Quadrant	Other (specify)	Positive	Positive	Lumpectomy	YES	NOT HISPANIC OR LATINO	Not Available	Core needle biopsy	Not Evaluated	Negative	3	Close	1	Not Available	WHITE
TCGA-EW-A1IZ	FEMALE	554	Infiltrating Ductal Carcinoma	Alive	T2	N2a	MX	Stage IIIA	0	554	TUMOR FREE	53	Left Lower Outer Quadrant	Axillary lymph node dissection alone	Positive	Positive	Modified Radical Mastectomy	NO	NOT HISPANIC OR LATINO	Not Available	Other method, specify:	Negative	Not Evaluated	14	Negative	5	YES	WHITE
TCGA-D8-A73X	FEMALE	767	Other, specify	Alive	T2	N0	M0	Stage IIA	0	767	TUMOR FREE	53	Left Upper Outer Quadrant	Sentinel node biopsy alone	Positive	Positive	Simple Mastectomy	NO	NOT HISPANIC OR LATINO	1+	Core needle biopsy	Negative	Negative	Not Available	Negative	Not Available	NO	WHITE
TCGA-BH-A1FG	FEMALE	577	Infiltrating Ductal Carcinoma	Dead	T1c	NX	M0	Stage I	0	577	Not Available	88	Left	Not Available	Positive	Positive	Other	Not Available	NOT HISPANIC OR LATINO	Not Available	Excisional Biopsy	Negative	Not Available	Not Available	Not Available	Not Available	Not Available	WHITE
TCGA-A8-A07J	FEMALE	365	Infiltrating Ductal Carcinoma	Alive	T2	N1a	M0	Stage IIB	0	365	TUMOR FREE	35	Right Upper Outer Quadrant	Not Available	Positive	Positive	Other	Not Available	Not Available	1+	Not Available	Negative	Negative	Not Available	Negative	Not Available	Not Available	Not Available
TCGA-A2-A04Y	FEMALE	1099	Infiltrating Ductal Carcinoma	Alive	T2	N1mi	M0	Stage IIB	0	1099	TUMOR FREE	53	Right Upper Outer Quadrant	Sentinel lymph node biopsy plus axillary dissection	Positive	Positive	Simple Mastectomy	YES	Not Available	1+	Core needle biopsy	Negative	Negative	13	Negative	1	Not Available	WHITE
TCGA-4H-AAAK	FEMALE	348	Infiltrating Lobular Carcinoma	Alive	T2	N2a	M0	Stage IIIA	0	348	TUMOR FREE	50	Left;Left Upper Outer Quadrant	Axillary lymph node dissection alone	Positive	Positive	Modified Radical Mastectomy	NO	NOT HISPANIC OR LATINO	2+	Core needle biopsy	Equivocal	Not Evaluated	14	Negative	4	YES	WHITE
TCGA-EW-A6S9	FEMALE	463	Infiltrating Ductal Carcinoma	Alive	T1c	N1	M0	Stage IIA	0	463	TUMOR FREE	34	Right;Right Upper Outer Quadrant	Not Available	Positive	Positive	Lumpectomy	Not Available	NOT HISPANIC OR LATINO	3+	Core needle biopsy	Positive	Not Evaluated	3	Not Available	1	YES	BLACK OR AFRICAN AMERICAN
TCGA-C8-A1HM	FEMALE	375	Infiltrating Ductal Carcinoma	Alive	T2	N0	M0	Stage IIA	0	375	TUMOR FREE	74	Left	Axillary lymph node dissection alone	Positive	Positive	Modified Radical Mastectomy	Not Available	NOT HISPANIC OR LATINO	1+	Core needle biopsy	Negative	Not Evaluated	Not Available	Negative	Not Available	NO	ASIAN
TCGA-BH-A0H6	FEMALE	747	Infiltrating Ductal Carcinoma	Alive	T1b	NX	M0	Stage I	0	747	TUMOR FREE	82	Right Upper Inner Quadrant;Right Upper Outer Quadrant;Right	No axillary staging	Positive	Positive	Other	NO	Not Available	1+	Core needle biopsy	Negative	Not Evaluated	0	Negative	0	Not Available	WHITE
TCGA-AC-A3W7	FEMALE	471	Infiltrating Lobular Carcinoma	Alive	T2	N1a	MX	Stage IIB	0	471	TUMOR FREE	66	Right Upper Outer Quadrant	Sentinel node biopsy alone	Positive	Negative	Simple Mastectomy	NO	NOT HISPANIC OR LATINO	Not Available	Core needle biopsy	Negative	Not Evaluated	2	Negative	1	YES	WHITE
TCGA-BH-A0DH	FEMALE	1156	Infiltrating Ductal Carcinoma	Alive	T2	N1a	M0	Stage IIB	0	1156	TUMOR FREE	63	Left Upper Outer Quadrant;Left	Axillary lymph node dissection alone	Positive	Positive	Other	NO	Not Available	0	Core needle biopsy	Negative	Not Evaluated	28	Positive	3	Not Available	WHITE
TCGA-A7-A6VX	FEMALE	317	Infiltrating Ductal Carcinoma	Alive	T2	N0	M0	Stage IIA	0	317	TUMOR FREE	68	Left;Left Upper Outer Quadrant	Sentinel node biopsy alone	Positive	Positive	Lumpectomy	NO	NOT HISPANIC OR LATINO	1+	Core needle biopsy	Negative	Not Evaluated	2	Negative	0	YES	BLACK OR AFRICAN AMERICAN
TCGA-A7-A3J0	FEMALE	313	Mucinous Carcinoma	Alive	T2	N0	M0	Stage IIA	0	313	TUMOR FREE	62	Right	Sentinel node biopsy alone	Positive	Positive	Lumpectomy	NO	NOT HISPANIC OR LATINO	1+	Core needle biopsy	Negative	Not Evaluated	2	Negative	0	YES	WHITE
TCGA-BH-A1FB	FEMALE	3669	Infiltrating Ductal Carcinoma	Dead	T2	N1b	M0	Stage IIB	0	3669	WITH TUMOR	60	Right	Not Available	Positive	Positive	Not Available	Not Available	NOT HISPANIC OR LATINO	Not Available	Core needle biopsy	Negative	Not Available	15	Not Available	0	YES	WHITE
TCGA-B6-A0IA	FEMALE	8391	Other, specify	Alive	T2	N0 (i-)	M0	Stage IIA	0	8391	TUMOR FREE	51	Right	Axillary lymph node dissection alone	Positive	Positive	Other	NO	NOT HISPANIC OR LATINO	Not Available	Other method, specify:	Not Evaluated	Not Available	15	Negative	0	Not Available	WHITE
TCGA-W8-A86G	FEMALE	347	Infiltrating Lobular Carcinoma	Alive	T2a	N0 (i-)	MX	Stage IIA	0	347	TUMOR FREE	66	Left;Left Lower Inner Quadrant	Sentinel node biopsy alone	Positive	Positive	Lumpectomy	YES	NOT HISPANIC OR LATINO	1+	Core needle biopsy	Negative	Not Evaluated	1	Negative	0	YES	WHITE
TCGA-BH-A1FD	FEMALE	1009	Infiltrating Ductal Carcinoma	Dead	T1c	N0	M0	Stage I	0	1009	WITH TUMOR	68	Left	Not Available	Positive	Positive	Not Available	Not Available	NOT HISPANIC OR LATINO	Not Available	Core needle biopsy	Negative	Not Evaluated	19	Not Available	0	YES	WHITE
TCGA-B6-A0X5	FEMALE	2097	Infiltrating Ductal Carcinoma	Dead	T2	N1b	M0	Stage IIB	1	1343	WITH TUMOR	61	Left	Axillary lymph node dissection alone	Positive	Positive	Modified Radical Mastectomy	NO	NOT HISPANIC OR LATINO	Not Available	Not Available	Not Evaluated	Not Evaluated	14	Negative	3	Not Available	BLACK OR AFRICAN AMERICAN
TCGA-E9-A1NE	FEMALE	1088	Infiltrating Ductal Carcinoma	Alive	T2	N1	M0	Stage IIB	0	1088	TUMOR FREE	28	Right Lower Outer Quadrant	Axillary lymph node dissection alone	Positive	Positive	Not Available	YES	NOT HISPANIC OR LATINO	Not Available	Tumor resection	Negative	Not Evaluated	2	Negative	1	YES	WHITE
TCGA-E2-A1IN	FEMALE	675	Infiltrating Ductal Carcinoma	Alive	T1c	N0	M0	Stage I	0	675	TUMOR FREE	60	Right	Sentinel node biopsy alone	Positive	Positive	Lumpectomy	NO	NOT HISPANIC OR LATINO	1+	Tumor resection	Negative	Not Evaluated	2	Negative	0	YES	WHITE
TCGA-AO-A12C	FEMALE	2372	Infiltrating Ductal Carcinoma	Alive	T2	N1a	M0	Stage IIB	0	2372	TUMOR FREE	42	Left Upper Outer Quadrant;Left	Sentinel lymph node biopsy plus axillary dissection	Positive	Positive	Lumpectomy	NO	NOT HISPANIC OR LATINO	3+	Core needle biopsy	Positive	Negative	31	Positive	2	Not Available	WHITE
TCGA-D8-A1Y0	FEMALE	472	Infiltrating Ductal Carcinoma	Alive	T1c	N2a	MX	Stage IIIA	0	472	TUMOR FREE	65	Left	Axillary lymph node dissection alone	Positive	Positive	Modified Radical Mastectomy	Not Available	NOT HISPANIC OR LATINO	1+	Incisional Biopsy	Negative	Not Evaluated	15	Not Available	9	YES	WHITE
TCGA-A8-A08L	FEMALE	30	Infiltrating Ductal Carcinoma	Dead	T3	N2a	M0	Stage IIIA	0	30	TUMOR FREE	89	Left	Not Available	Positive	Negative	Other	Not Available	Not Available	1+	Not Available	Negative	Negative	Not Available	Negative	Not Available	Not Available	Not Available
TCGA-S3-A6ZH	FEMALE	641	Infiltrating Ductal Carcinoma	Alive	T3	N3a	MX	Stage IIIC	0	641	TUMOR FREE	29	Left;Left Upper Outer Quadrant	Axillary lymph node dissection alone	Positive	Positive	Simple Mastectomy	NO	NOT HISPANIC OR LATINO	2+	Core needle biopsy	Equivocal	Negative	21	Negative	14	YES	BLACK OR AFRICAN AMERICAN
TCGA-D8-A27E	FEMALE	530	Other, specify	Alive	T1c	N0	M0	Stage IA	0	530	TUMOR FREE	66	Left Upper Inner Quadrant	Sentinel node biopsy alone	Positive	Positive	Other	NO	NOT HISPANIC OR LATINO	1+	Fine needle aspiration biopsy	Negative	Not Evaluated	1	Negative	0	YES	WHITE
TCGA-A8-A09V	FEMALE	457	Infiltrating Lobular Carcinoma	Alive	T2	N0	M0	Stage IIA	0	457	TUMOR FREE	51	Right Upper Inner Quadrant	Not Available	Positive	Positive	Other	Not Available	Not Available	0	Not Available	Negative	Negative	Not Available	Negative	Not Available	Not Available	Not Available
TCGA-AR-A24N	FEMALE	3035	Infiltrating Ductal Carcinoma	Alive	T1	N0	M0	Stage I	0	3035	Not Available	54	Left Upper Inner Quadrant	Sentinel lymph node biopsy plus axillary dissection	Positive	Positive	Simple Mastectomy	YES	NOT HISPANIC OR LATINO	2+	Core needle biopsy	Equivocal	Negative	4	Negative	0	YES	WHITE
TCGA-BH-A8FZ	FEMALE	574	Infiltrating Lobular Carcinoma	Alive	T1b	N0	M0	Stage IA	0	574	TUMOR FREE	58	Left	Not Available	Positive	Positive	Simple Mastectomy	Not Available	NOT HISPANIC OR LATINO	Not Available	Core needle biopsy	Equivocal	Not Evaluated	7	Negative	0	YES	WHITE
TCGA-A8-A096	FEMALE	0	Infiltrating Ductal Carcinoma	Alive	T2	N0	M0	Stage IIA	0	0	TUMOR FREE	73	Right	Not Available	Positive	Positive	Other	Not Available	Not Available	1+	Not Available	Negative	Negative	Not Available	Negative	Not Available	Not Available	Not Available
TCGA-C8-A1HE	FEMALE	375	Infiltrating Ductal Carcinoma	Alive	T2	N0	M0	Stage IIA	0	375	TUMOR FREE	59	Right	Axillary lymph node dissection alone	Positive	Positive	Other	NO	NOT HISPANIC OR LATINO	2+	Other method, specify:	Equivocal	Not Evaluated	5	Negative	Not Available	YES	ASIAN
TCGA-BH-A0HY	FEMALE	1545	Infiltrating Ductal Carcinoma	Alive	T1c	N0	M0	Stage I	0	1545	TUMOR FREE	60	Left	Not Available	Positive	Negative	Other	Not Available	NOT HISPANIC OR LATINO	Not Available	Core needle biopsy	Positive	Not Available	3	Negative	0	YES	WHITE
TCGA-A2-A4S3	FEMALE	666	Infiltrating Ductal Carcinoma	Alive	T2	N1a	M0	Stage IIB	0	666	TUMOR FREE	59	Left Upper Outer Quadrant	Axillary lymph node dissection alone	Positive	Positive	Modified Radical Mastectomy	NO	NOT HISPANIC OR LATINO	Not Available	Core needle biopsy	Negative	Not Evaluated	15	Negative	2	YES	BLACK OR AFRICAN AMERICAN
TCGA-B6-A0RI	FEMALE	7126	Infiltrating Ductal Carcinoma	Alive	T4b	N1b	M0	Stage IIIB	1	1100	WITH TUMOR	44	Right Upper Outer Quadrant;Right	Axillary lymph node dissection alone	Positive	Positive	Modified Radical Mastectomy	NO	NOT HISPANIC OR LATINO	Not Available	Other method, specify:	Not Evaluated	Not Available	15	Negative	6	Not Available	WHITE
TCGA-E2-A1IF	FEMALE	1138	Infiltrating Ductal Carcinoma	Alive	T1c	N0	M0	Stage I	0	1138	TUMOR FREE	74	Left Upper Outer Quadrant	Sentinel node biopsy alone	Positive	Positive	Lumpectomy	NO	NOT HISPANIC OR LATINO	1+	Tumor resection	Negative	Not Evaluated	4	Negative	0	YES	WHITE
TCGA-A7-A0DC	FEMALE	906	Infiltrating Ductal Carcinoma	Alive	T1c	N0 (i-)	M0	Stage IA	0	906	TUMOR FREE	63	Right Upper Outer Quadrant;Right	Sentinel lymph node biopsy plus axillary dissection	Positive	Negative	Simple Mastectomy	YES	NOT HISPANIC OR LATINO	1+	Tumor resection	Negative	Not Evaluated	3	Negative	0	Not Available	WHITE
TCGA-A8-A07F	FEMALE	577	Infiltrating Ductal Carcinoma	Alive	T2	N1a	M0	Stage IIB	0	577	TUMOR FREE	65	Left Upper Outer Quadrant	Not Available	Positive	Positive	Other	Not Available	Not Available	1+	Not Available	Negative	Negative	Not Available	Negative	Not Available	Not Available	Not Available
TCGA-3C-AALK	FEMALE	1448	Infiltrating Ductal Carcinoma	Alive	T1c	N0 (i+)	M0	Stage IA	0	1448	TUMOR FREE	52	Right	Sentinel node biopsy alone	Positive	Positive	Simple Mastectomy	YES	NOT HISPANIC OR LATINO	Not Available	Core needle biopsy	Positive	Not Evaluated	2	Close	0	YES	BLACK OR AFRICAN AMERICAN
TCGA-B6-A0RP	FEMALE	3126	Mixed Histology (please specify)	Dead	T2	N1b	M0		1	2787	Not Available	73	Left Upper Outer Quadrant;Left	Axillary lymph node dissection alone	Positive	Positive	Lumpectomy	NO	NOT HISPANIC OR LATINO	Not Available	Other method, specify:	Not Evaluated	Not Available	15	Positive	2	Not Available	WHITE
TCGA-AC-A2BM	FEMALE	3022	Infiltrating Ductal Carcinoma	Alive	T2	N1a	MX	Stage IIB	0	3022	TUMOR FREE	41	Left Upper Inner Quadrant	Sentinel lymph node biopsy plus axillary dissection	Positive	Positive	Modified Radical Mastectomy	YES	Not Available	Not Available	Tumor resection	Not Evaluated	Negative	13	Negative	1	YES	BLACK OR AFRICAN AMERICAN
TCGA-D8-A141	FEMALE	626	Infiltrating Ductal Carcinoma	Alive	T1c	N1	M0		0	626	Not Available	40	Right	Axillary lymph node dissection alone	Positive	Positive	Modified Radical Mastectomy	Not Available	NOT HISPANIC OR LATINO	1+	Fine needle aspiration biopsy	Negative	Not Evaluated	15	Negative	1	YES	WHITE
TCGA-C8-A132	FEMALE	383	Infiltrating Ductal Carcinoma	Alive	T2	N1	M0	Stage IIB	0	383	TUMOR FREE	56	Left	Axillary lymph node dissection alone	Positive	Positive	Other	Not Available	NOT HISPANIC OR LATINO	Not Available	Core needle biopsy	Not Evaluated	Not Evaluated	4	Negative	1	YES	ASIAN
TCGA-AC-A3QQ	FEMALE	734	Infiltrating Lobular Carcinoma	Alive	T1c	N0 (i-)	MX	Stage IA	0	734	TUMOR FREE	54	Right	Sentinel node biopsy alone	Positive	Positive	Other	YES	NOT HISPANIC OR LATINO	3+	Core needle biopsy	Positive	Not Evaluated	5	Close	0	YES	WHITE
TCGA-A8-A0A6	FEMALE	640	Infiltrating Lobular Carcinoma	Alive	T2	N3a	M0	Stage IIIC	0	640	TUMOR FREE	64	Left Upper Outer Quadrant	Not Available	Positive	Positive	Other	Not Available	Not Available	1+	Not Available	Negative	Negative	Not Available	Negative	Not Available	Not Available	Not Available
TCGA-BH-A0W4	FEMALE	759	Infiltrating Ductal Carcinoma	Alive	T2	N0 (i-)	M0	Stage IIA	0	759	TUMOR FREE	46	Left Upper Outer Quadrant	Not Available	Positive	Positive	Other	Not Available	NOT HISPANIC OR LATINO	Not Available	Core needle biopsy	Negative	Not Evaluated	3	Not Available	Not Available	Not Available	WHITE
TCGA-AN-A03Y	FEMALE	10	Infiltrating Ductal Carcinoma	Alive	T2	N0	M0	Stage IIA	0	10	TUMOR FREE	66	Left Upper Outer Quadrant	No axillary staging	Positive	Positive	Modified Radical Mastectomy	NO	NOT HISPANIC OR LATINO	0	Tumor resection	Negative	Not Evaluated	9	Negative	0	Not Available	WHITE
TCGA-OL-A66J	FEMALE	1996	Infiltrating Lobular Carcinoma	Alive	T1c	N0	MX	Stage I	0	1996	TUMOR FREE	80	Right Upper Outer Quadrant	Sentinel node biopsy alone	Positive	Positive	Lumpectomy	Unknown	NOT HISPANIC OR LATINO	Not Available	Core needle biopsy	Not Evaluated	Negative	4	Negative	0	YES	WHITE
TCGA-BH-A0DP	FEMALE	476	Infiltrating Lobular Carcinoma	Alive	T3	N0 (i-)	M0	Stage IIB	0	476	TUMOR FREE	60	Right	Sentinel node biopsy alone	Positive	Positive	Simple Mastectomy	NO	Not Available	0	Core needle biopsy	Negative	Not Evaluated	4	Negative	0	Not Available	WHITE
TCGA-B6-A0IC	FEMALE	0	Other, specify	Dead	T2	NX	MX	Stage X	0	0	Not Available	90	Right	No axillary staging	Positive	Positive	Other	NO	NOT HISPANIC OR LATINO	Not Available	Fine needle aspiration biopsy	Not Evaluated	Not Available	Not Available	Negative	Not Available	Not Available	WHITE
TCGA-AN-A0FZ	FEMALE	10	Infiltrating Ductal Carcinoma	Alive	T2	N2	M0	Stage IIIA	0	10	TUMOR FREE	45	Left Upper Outer Quadrant	No axillary staging	Positive	Negative	Modified Radical Mastectomy	NO	NOT HISPANIC OR LATINO	2+	Tumor resection	Positive	Not Evaluated	14	Negative	1	Not Available	WHITE
TCGA-E9-A3Q9	FEMALE	1001	Infiltrating Lobular Carcinoma	Alive	T3	N3	M0	Stage IIIC	0	1001	TUMOR FREE	78	Right Lower Inner Quadrant	Axillary lymph node dissection alone	Positive	Positive	Not Available	YES	NOT HISPANIC OR LATINO	Not Available	Tumor resection	Indeterminate	Not Evaluated	22	Negative	22	YES	WHITE
TCGA-E9-A22B	FEMALE	1167	Mixed Histology (please specify)	Alive	T1c	N0	M0	Stage IA	0	1167	TUMOR FREE	71	Right Upper Outer Quadrant	Axillary lymph node dissection alone	Positive	Negative	Not Available	YES	NOT HISPANIC OR LATINO	Not Available	Tumor resection	Negative	Not Evaluated	4	Negative	0	YES	WHITE
TCGA-AC-A5XS	FEMALE	588	Infiltrating Lobular Carcinoma	Alive	T2	N0	MX	Stage IIA	0	588	TUMOR FREE	74	Left Upper Inner Quadrant	Sentinel node biopsy alone	Positive	Positive	Simple Mastectomy	NO	NOT HISPANIC OR LATINO	Not Available	Core needle biopsy	Negative	Not Evaluated	8	Negative	0	YES	WHITE
TCGA-AN-A03X	FEMALE	10	Infiltrating Ductal Carcinoma	Alive	T2	N0	M0	Stage IIA	0	10	TUMOR FREE	74	Left Upper Outer Quadrant	No axillary staging	Positive	Positive	Modified Radical Mastectomy	NO	NOT HISPANIC OR LATINO	1+	Tumor resection	Positive	Not Evaluated	19	Negative	0	Not Available	WHITE
TCGA-AR-A1AV	MALE	1864	Infiltrating Ductal Carcinoma	Alive	T2	N1	M0	Stage IIB	0	1864	Not Available	68	Left	Axillary lymph node dissection alone	Positive	Positive	Modified Radical Mastectomy	Not Available	HISPANIC OR LATINO	1+	Core needle biopsy	Negative	Not Evaluated	25	Negative	1	YES	WHITE
TCGA-HN-A2OB	FEMALE	1900	Infiltrating Lobular Carcinoma	Dead	T2	N1	M0	Stage IIB	1	1543	WITH TUMOR	45	Right;Right Lower Outer Quadrant	Sentinel node biopsy alone	Positive	Positive	Simple Mastectomy	NO	Not Evaluated	Not Available	Core needle biopsy	Negative	Negative	10	Negative	2	YES	Not Evaluated
TCGA-B6-A0IB	FEMALE	3941	Infiltrating Ductal Carcinoma	Dead	T3	N3	M1	Stage IV	1	2717	WITH TUMOR	64	Right Upper Inner Quadrant;Right	Axillary lymph node dissection alone	Positive	Positive	Modified Radical Mastectomy	NO	NOT HISPANIC OR LATINO	Not Available	Other method, specify:	Not Evaluated	Not Available	15	Negative	8	Not Available	WHITE
TCGA-D8-A1XZ	FEMALE	466	Infiltrating Ductal Carcinoma	Alive	T1c	N2a	MX	Stage IIIA	0	466	TUMOR FREE	81	Right Lower Inner Quadrant	Axillary lymph node dissection alone	Positive	Negative	Modified Radical Mastectomy	Not Available	NOT HISPANIC OR LATINO	1+	Fine needle aspiration biopsy	Negative	Not Evaluated	14	Negative	6	YES	WHITE
TCGA-BH-A0DI	FEMALE	912	Infiltrating Ductal Carcinoma	Alive	T2	N1a	M0	Stage IIB	0	912	TUMOR FREE	63	Right	Not Available	Positive	Positive	Modified Radical Mastectomy	Not Available	NOT HISPANIC OR LATINO	Not Available	Core needle biopsy	Negative	Not Available	28	Negative	3	YES	WHITE
TCGA-A7-A13E	FEMALE	614	Infiltrating Ductal Carcinoma	Dead	T2	N1	MX	Stage IIB	1	556	TUMOR FREE	62	Left Upper Outer Quadrant	Sentinel lymph node biopsy plus axillary dissection	Positive	Negative	Lumpectomy	NO	NOT HISPANIC OR LATINO	2+	Core needle biopsy	Equivocal	Negative	12	Negative	2	Not Available	WHITE
TCGA-AN-A0AK	FEMALE	224	Infiltrating Ductal Carcinoma	Alive	T2	N0	M0	Stage IIA	0	224	TUMOR FREE	76	Left Upper Outer Quadrant	Axillary lymph node dissection alone	Positive	Negative	Modified Radical Mastectomy	NO	NOT HISPANIC OR LATINO	2+	Tumor resection	Positive	Not Evaluated	11	Negative	0	Not Available	WHITE
TCGA-A7-A3IZ	FEMALE	322	Infiltrating Lobular Carcinoma	Alive	T2	N0 (i+)	M0	Stage IIA	0	322	TUMOR FREE	62	Right	Sentinel lymph node biopsy plus axillary dissection	Positive	Negative	Lumpectomy	YES	NOT HISPANIC OR LATINO	2+	Core needle biopsy	Equivocal	Negative	1	Positive	Not Available	YES	WHITE
TCGA-C8-A273	FEMALE	513	Infiltrating Ductal Carcinoma	Alive	T2	N1	M0	Stage IIB	0	513	TUMOR FREE	29	Right Upper Inner Quadrant	Axillary lymph node dissection alone	Positive	Positive	Other	Not Available	NOT HISPANIC OR LATINO	Not Available	Other method, specify:	Negative	Not Evaluated	7	Negative	2	YES	ASIAN
TCGA-A1-A0SN	FEMALE	1196	Infiltrating Ductal Carcinoma	Alive	T1c	N1	MX	Stage IIA	0	1196	TUMOR FREE	50	Left	Sentinel lymph node biopsy plus axillary dissection	Positive	Positive	Lumpectomy	Not Available	NOT HISPANIC OR LATINO	Not Available	Core needle biopsy	Positive	Not Evaluated	13	Negative	4	YES	WHITE
TCGA-OL-A5S0	FEMALE	620	Infiltrating Ductal Carcinoma	Alive	T2	N1a	MX	Stage IIB	0	620	TUMOR FREE	66	Right	Axillary lymph node dissection alone	Positive	Negative	Modified Radical Mastectomy	Not Available	Unknown	Not Available	Core needle biopsy	Not Evaluated	Positive	12	Negative	2	YES	BLACK OR AFRICAN AMERICAN
TCGA-E2-A15P	FEMALE	595	Infiltrating Ductal Carcinoma	Alive	T1c	N0	M0	Stage IA	0	595	TUMOR FREE	61	Right Upper Outer Quadrant	Sentinel node biopsy alone	Positive	Positive	Lumpectomy	NO	NOT HISPANIC OR LATINO	1+	Tumor resection	Negative	Not Evaluated	2	Negative	0	YES	WHITE
TCGA-E9-A22E	FEMALE	1269	Infiltrating Ductal Carcinoma	Alive	T2	N2	M0	Stage IIIA	0	1269	TUMOR FREE	56	Right Upper Inner Quadrant	Axillary lymph node dissection alone	Positive	Positive	Not Available	YES	NOT HISPANIC OR LATINO	Not Available	Tumor resection	Positive	Not Evaluated	10	Negative	4	YES	WHITE
TCGA-D8-A13Y	FEMALE	1728	Infiltrating Ductal Carcinoma	Alive	T1c	N0	M0	Stage IA	0	1728	TUMOR FREE	52	Right Upper Outer Quadrant	Axillary lymph node dissection alone	Positive	Positive	Modified Radical Mastectomy	NO	NOT HISPANIC OR LATINO	1+	Core needle biopsy	Negative	Not Evaluated	6	Negative	0	Not Available	WHITE
TCGA-AN-A0XT	FEMALE	10	Infiltrating Ductal Carcinoma	Alive	T2	N2	M0	Stage IIIA	0	10	Not Available	54	Left Upper Outer Quadrant	Not Available	Positive	Negative	Not Available	Not Available	NOT HISPANIC OR LATINO	Not Available	Tumor resection	Negative	Not Evaluated	17	Negative	1	YES	WHITE
TCGA-AR-A24W	FEMALE	1550	Infiltrating Ductal Carcinoma	Alive	T2	N1	M0	Stage IIB	0	1550	Not Available	55	Right Lower Inner Quadrant	Sentinel lymph node biopsy plus axillary dissection	Positive	Positive	Other	Not Available	Not Available	Not Available	Core needle biopsy	Negative	Not Evaluated	22	Negative	3	YES	WHITE
TCGA-GM-A2DL	FEMALE	3519	Infiltrating Ductal Carcinoma	Alive	T1c	N0 (i-)	M0	Stage I	0	3519	TUMOR FREE	50	Left Upper Outer Quadrant	Sentinel node biopsy alone	Positive	Positive	Lumpectomy	YES	NOT HISPANIC OR LATINO	1+	Core needle biopsy	Negative	Not Evaluated	2	Negative	0	YES	WHITE
TCGA-A8-A0AD	FEMALE	1157	Mixed Histology (please specify)	Alive	T1c	N0	M0	Stage I	0	1157	TUMOR FREE	83	Right Upper Outer Quadrant	Not Available	Positive	Positive	Other	Not Available	Not Available	1+	Not Available	Negative	Negative	Not Available	Negative	Not Available	Not Available	Not Available
TCGA-A8-A082	FEMALE	549	Infiltrating Ductal Carcinoma	Alive	T2	N1a	M0	Stage IIB	0	549	TUMOR FREE	58	Right	Not Available	Positive	Positive	Other	Not Available	Not Available	1+	Not Available	Negative	Negative	Not Available	Negative	Not Available	Not Available	Not Available
TCGA-A7-A3RF	FEMALE	408	Mucinous Carcinoma	Alive	T2	N0	M0	Stage IIA	1	174	TUMOR FREE	79	Left Upper Outer Quadrant	Sentinel node biopsy alone	Positive	Positive	Lumpectomy	NO	NOT HISPANIC OR LATINO	Not Available	Core needle biopsy	Negative	Not Evaluated	2	Positive	0	YES	WHITE
TCGA-A1-A0SQ	FEMALE	554	Infiltrating Ductal Carcinoma	Alive	T2	N1	MX	Stage IIB	0	554	TUMOR FREE	45	Left	Sentinel lymph node biopsy plus axillary dissection	Positive	Positive	Modified Radical Mastectomy	Not Available	NOT HISPANIC OR LATINO	Not Available	Core needle biopsy	Negative	Not Evaluated	15	Negative	1	YES	WHITE
TCGA-B6-A0RQ	FEMALE	4267	Infiltrating Lobular Carcinoma	Dead	T3	N0 (i-)	M0	Stage IIB	0	4267	TUMOR FREE	68	Right Upper Outer Quadrant;Right	Axillary lymph node dissection alone	Positive	Positive	Other	NO	NOT HISPANIC OR LATINO	Not Available	Fine needle aspiration biopsy	Not Evaluated	Not Evaluated	14	Not Available	0	YES	WHITE
TCGA-A8-A08C	FEMALE	881	Infiltrating Ductal Carcinoma	Alive	T2	N0	M0	Stage IIA	0	881	TUMOR FREE	65	Left Upper Inner Quadrant	Not Available	Positive	Positive	Other	Not Available	Not Available	2+	Not Available	Positive	Positive	Not Available	Negative	Not Available	Not Available	Not Available
TCGA-BH-A0HP	FEMALE	414	Infiltrating Lobular Carcinoma	Alive	T3	N2a	M0	Stage IIIA	0	414	TUMOR FREE	65	Left Upper Inner Quadrant;Left Upper Outer Quadrant;Left Lower Inner Quadrant;Left Lower Outer Quadrant;Left	Axillary lymph node dissection alone	Positive	Negative	Modified Radical Mastectomy	NO	Not Available	1+	Core needle biopsy	Negative	Not Evaluated	17	Negative	8	Not Available	WHITE
TCGA-XX-A89A	FEMALE	488	Infiltrating Lobular Carcinoma	Alive	T3	N0	MX	Stage IIB	0	488	TUMOR FREE	68	Left Upper Outer Quadrant	Not Available	Positive	Positive	Simple Mastectomy	Not Available	NOT HISPANIC OR LATINO	Not Available	Core needle biopsy	Negative	Not Evaluated	11	Negative	0	YES	WHITE
TCGA-EW-A1IW	FEMALE	371	Infiltrating Lobular Carcinoma	Alive	T2	N1a	MX	Stage IIB	0	371	TUMOR FREE	80	Right Lower Inner Quadrant;Right Lower Outer Quadrant	Sentinel lymph node biopsy plus axillary dissection	Positive	Positive	Other	YES	HISPANIC OR LATINO	3+	Core needle biopsy	Positive	Not Evaluated	10	Negative	2	YES	WHITE
TCGA-BH-A0E7	FEMALE	1363	Infiltrating Ductal Carcinoma	Alive	T2	N1a	M0	Stage IIB	0	1363	TUMOR FREE	79	Left Upper Outer Quadrant;Left	Axillary lymph node dissection alone	Positive	Positive	Other	NO	Not Available	1+	Excisional Biopsy	Negative	Not Evaluated	17	Negative	1	Not Available	WHITE
TCGA-AN-A0FJ	FEMALE	242	Infiltrating Ductal Carcinoma	Alive	T2	N2	M1	Stage IV	0	242	TUMOR FREE	59	Left Upper Outer Quadrant	Axillary lymph node dissection alone	Positive	Negative	Modified Radical Mastectomy	NO	NOT HISPANIC OR LATINO	1+	Tumor resection	Positive	Not Evaluated	14	Negative	8	Not Available	WHITE
TCGA-PE-A5DC	FEMALE	1430	Infiltrating Lobular Carcinoma	Dead	T2	N2a	M0	Stage IIIA	0	1430	TUMOR FREE	72	Right Upper Inner Quadrant	Not Available	Positive	Positive	Not Available	Not Available	NOT HISPANIC OR LATINO	Not Available	Not Available	Positive	Not Evaluated	31	Not Available	5	YES	WHITE
TCGA-B6-A0X4	FEMALE	860	Infiltrating Ductal Carcinoma	Dead	T2	N1b	M0	Stage IIB	1	716	WITH TUMOR	62	Left	Axillary lymph node dissection alone	Positive	Positive	Modified Radical Mastectomy	NO	NOT HISPANIC OR LATINO	Not Available	Incisional Biopsy	Not Evaluated	Not Evaluated	21	Negative	2	Not Available	WHITE
TCGA-E2-A1IL	FEMALE	118	Infiltrating Lobular Carcinoma	Alive	T1c	N1a	M0	Stage IIA	0	118	Not Available	78	Left Upper Outer Quadrant	Sentinel node biopsy alone	Positive	Positive	Lumpectomy	NO	NOT HISPANIC OR LATINO	Not Available	Tumor resection	Negative	Not Evaluated	4	Negative	1	YES	WHITE
TCGA-BH-A0C0	FEMALE	1270	Infiltrating Ductal Carcinoma	Alive	T1c	N1a	M0	Stage IIA	0	1270	TUMOR FREE	62	Left Upper Outer Quadrant;Left	Axillary lymph node dissection alone	Positive	Positive	Other	NO	Not Available	2+	Core needle biopsy	Equivocal	Positive	35	Negative	1	Not Available	WHITE
TCGA-BH-A0HO	FEMALE	76	Infiltrating Ductal Carcinoma	Alive	T1c	N1a	M0	Stage IIA	0	76	TUMOR FREE	48	Right Upper Outer Quadrant;Right	Sentinel lymph node biopsy plus axillary dissection	Positive	Positive	Other	YES	Not Available	1+	Core needle biopsy	Negative	Not Evaluated	18	Negative	1	Not Available	WHITE
TCGA-A2-A0T4	FEMALE	624	Infiltrating Lobular Carcinoma	Alive	T2	N0 (i-)	M0	Stage IIA	0	624	TUMOR FREE	62	Right Upper Inner Quadrant	Other (specify)	Positive	Positive	Simple Mastectomy	YES	NOT HISPANIC OR LATINO	2+	Core needle biopsy	Equivocal	Negative	2	Negative	0	Not Available	WHITE
TCGA-A8-A08T	FEMALE	3409	Infiltrating Ductal Carcinoma	Dead	T2	N1a	M1	Stage IV	1	2557	WITH TUMOR	64	Right	Not Available	Positive	Positive	Other	Not Available	Not Available	2+	Not Available	Positive	Positive	Not Available	Positive	Not Available	Not Available	Not Available
TCGA-BH-A0H7	FEMALE	702	Infiltrating Ductal Carcinoma	Alive	T1c	N2a	M0	Stage IIIA	0	702	TUMOR FREE	65	Right Upper Inner Quadrant;Right Upper Outer Quadrant;Right Lower Inner Quadrant;Right Lower Outer Quadrant;Right	Axillary lymph node dissection alone	Positive	Positive	Modified Radical Mastectomy	NO	Not Available	1+	Core needle biopsy	Negative	Not Evaluated	16	Negative	6	Not Available	WHITE
TCGA-AN-A0XL	FEMALE	163	Infiltrating Ductal Carcinoma	Alive	T2	N0	M0	Stage IIA	0	163	TUMOR FREE	61	Left Upper Outer Quadrant	Not Available	Positive	Positive	Not Available	Not Available	NOT HISPANIC OR LATINO	1+	Tumor resection	Negative	Not Evaluated	14	Negative	0	YES	WHITE
TCGA-EW-A1J3	FEMALE	504	Infiltrating Lobular Carcinoma	Alive	T1c	N0	M0	Stage IA	0	504	TUMOR FREE	61	Left Lower Outer Quadrant	Sentinel node biopsy alone	Positive	Positive	Other	YES	HISPANIC OR LATINO	3+	Core needle biopsy	Positive	Not Evaluated	3	Negative	0	YES	WHITE
TCGA-E2-A105	FEMALE	1308	Infiltrating Ductal Carcinoma	Alive	T2	N0 (i-)	M0	Stage IIA	0	1308	TUMOR FREE	79	Left Upper Inner Quadrant	Sentinel node biopsy alone	Positive	Positive	Lumpectomy	NO	NOT HISPANIC OR LATINO	2+	Core needle biopsy	Equivocal	Not Evaluated	1	Negative	0	Not Available	WHITE
TCGA-BH-A1FR	FEMALE	1642	Other, specify	Dead	T4b	N1a	M0	Stage IIIB	0	1642	WITH TUMOR	73	Right Upper Inner Quadrant	Not Available	Positive	Positive	Other	Not Available	NOT HISPANIC OR LATINO	Not Available	Core needle biopsy	Not Evaluated	Not Evaluated	10	Not Available	4	YES	WHITE
TCGA-E9-A227	FEMALE	975	Infiltrating Ductal Carcinoma	Alive	T2	N1	M0	Stage IIB	0	975	WITH TUMOR	42	Left Upper Outer Quadrant	Sentinel lymph node biopsy plus axillary dissection	Positive	Positive	Lumpectomy	NO	NOT HISPANIC OR LATINO	Not Available	Core needle biopsy	Negative	Not Evaluated	17	Positive	1	YES	WHITE
TCGA-BH-A0DX	FEMALE	2156	Infiltrating Ductal Carcinoma	Alive	T1b	N0	M0	Stage I	0	2156	TUMOR FREE	62	Left Upper Inner Quadrant	Not Available	Positive	Positive	Other	Not Available	NOT HISPANIC OR LATINO	Not Available	Core needle biopsy	Negative	Not Available	11	Negative	0	YES	WHITE
TCGA-OL-A5RU	FEMALE	1219	Infiltrating Ductal Carcinoma	Alive	T1c	N1	MX	Stage IIA	0	1219	TUMOR FREE	63	Left Upper Outer Quadrant	Sentinel node biopsy alone	Positive	Positive	Modified Radical Mastectomy	Unknown	Unknown	Not Available	Core needle biopsy	Not Evaluated	Negative	15	Negative	1	YES	BLACK OR AFRICAN AMERICAN
TCGA-OL-A6VQ	FEMALE	600	Infiltrating Lobular Carcinoma	Alive	T2	N0	MX	Stage IIA	0	600	TUMOR FREE	49	Right	Not Available	Positive	Positive	Lumpectomy	Not Available	NOT HISPANIC OR LATINO	Not Available	Not Available	Not Evaluated	Negative	1	Positive	0	YES	WHITE
TCGA-A2-A0CY	FEMALE	1673	Infiltrating Ductal Carcinoma	Alive	T2	N1	M0	Stage IIB	0	1673	TUMOR FREE	63	Left Lower Outer Quadrant	Sentinel lymph node biopsy plus axillary dissection	Positive	Positive	Simple Mastectomy	YES	NOT HISPANIC OR LATINO	1+	Core needle biopsy	Negative	Negative	22	Negative	1	Not Available	WHITE
TCGA-GM-A2D9	FEMALE	1812	Infiltrating Ductal Carcinoma	Dead	T1c	N0 (i-)	M0	Stage I	1	536	WITH TUMOR	69	Left Upper Inner Quadrant	Sentinel node biopsy alone	Positive	Positive	Lumpectomy	YES	NOT HISPANIC OR LATINO	Not Available	Core needle biopsy	Not Evaluated	Negative	2	Negative	0	YES	WHITE
TCGA-D8-A1XO	FEMALE	1682	Infiltrating Lobular Carcinoma	Alive	T2	N1a	M0	Stage IIB	0	1682	TUMOR FREE	56	Left Lower Outer Quadrant	Axillary lymph node dissection alone	Positive	Positive	Modified Radical Mastectomy	NO	NOT HISPANIC OR LATINO	1+	Core needle biopsy	Negative	Not Evaluated	10	Negative	1	YES	WHITE
TCGA-A2-A0CZ	FEMALE	1616	Infiltrating Ductal Carcinoma	Alive	T2	N0 (i-)	M0	Stage IIA	0	1616	TUMOR FREE	46	Right Upper Inner Quadrant	Sentinel node biopsy alone	Positive	Positive	Simple Mastectomy	YES	NOT HISPANIC OR LATINO	1+	Core needle biopsy	Negative	Negative	2	Positive	0	Not Available	WHITE
TCGA-AO-A03L	FEMALE	2442	Infiltrating Ductal Carcinoma	Alive	T3	N2	M0	Stage IIIA	0	2442	TUMOR FREE	34	Right Upper Inner Quadrant;Right Upper Outer Quadrant;Right Lower Inner Quadrant;Right Lower Outer Quadrant;Right	Sentinel lymph node biopsy plus axillary dissection	Positive	Positive	Modified Radical Mastectomy	NO	NOT HISPANIC OR LATINO	2+	Core needle biopsy	Positive	Negative	17	Negative	4	Not Available	ASIAN
TCGA-BH-A0DD	MALE	2486	Infiltrating Ductal Carcinoma	Alive	T2	N1a	M0	Stage IIB	0	2486	TUMOR FREE	58	Right	Not Available	Positive	Positive	Modified Radical Mastectomy	Not Available	Not Available	Not Available	Core needle biopsy	Positive	Positive	22	Negative	0	YES	WHITE
TCGA-AR-A2LL	FEMALE	2012	Infiltrating Lobular Carcinoma	Alive	T3	N0	M0	Stage IIB	0	2012	Not Available	70	Left	Sentinel lymph node biopsy plus axillary dissection	Positive	Positive	Simple Mastectomy	YES	NOT HISPANIC OR LATINO	2+	Core needle biopsy	Equivocal	Negative	4	Negative	0	YES	WHITE
TCGA-E9-A1R2	FEMALE	1063	Infiltrating Ductal Carcinoma	Alive	T2	N3	MX	Stage IIIC	0	1063	TUMOR FREE	51	Left Upper Outer Quadrant	Axillary lymph node dissection alone	Positive	Negative	Lumpectomy	NO	NOT HISPANIC OR LATINO	Not Available	Core needle biopsy	Equivocal	Negative	19	Positive	17	YES	WHITE
TCGA-LL-A50Y	FEMALE	762	Infiltrating Lobular Carcinoma	Alive	T2	N0	MX	Stage IIA	0	762	TUMOR FREE	84	Right Upper Outer Quadrant	Axillary lymph node dissection alone	Positive	Positive	Modified Radical Mastectomy	YES	NOT HISPANIC OR LATINO	2+	Core needle biopsy	Equivocal	Negative	8	Negative	0	YES	WHITE
TCGA-A8-A08B	FEMALE	1156	Infiltrating Ductal Carcinoma	Alive	T2	N0	M0	Stage IIA	0	1156	TUMOR FREE	52	Right Upper Inner Quadrant	Not Available	Positive	Negative	Other	Not Available	Not Available	3+	Not Available	Positive	Positive	Not Available	Negative	Not Available	Not Available	Not Available
TCGA-E2-A1IU	FEMALE	337	Infiltrating Ductal Carcinoma	Alive	T1c	N0 (mol+)	M0	Stage IA	0	337	TUMOR FREE	60	Right Upper Outer Quadrant	Sentinel node biopsy alone	Positive	Positive	Simple Mastectomy	NO	NOT HISPANIC OR LATINO	Not Available	Tumor resection	Negative	Not Evaluated	11	Negative	0	YES	WHITE
TCGA-A2-A0CX	FEMALE	1728	Infiltrating Ductal Carcinoma	Alive	T2	N0 (i-)	M0	Stage IIA	0	1728	TUMOR FREE	52	Left	Sentinel node biopsy alone	Positive	Negative	Lumpectomy	YES	NOT HISPANIC OR LATINO	3+	Core needle biopsy	Positive	Not Evaluated	2	Negative	0	Not Available	WHITE
TCGA-GM-A2DA	FEMALE	6593	Infiltrating Ductal Carcinoma	Dead	T2	N1b	M0	Stage IIB	1	3014	WITH TUMOR	46	Right Upper Inner Quadrant;Right Upper Outer Quadrant	Axillary lymph node dissection alone	Positive	Positive	Modified Radical Mastectomy	NO	NOT HISPANIC OR LATINO	2+	Fine needle aspiration biopsy	Equivocal	Positive	13	Negative	2	YES	WHITE
TCGA-A7-A5ZW	FEMALE	326	Infiltrating Ductal Carcinoma	Alive	T1c	N1a	M0	Stage IIA	0	326	TUMOR FREE	47	Right Upper Outer Quadrant	Sentinel node biopsy alone	Positive	Positive	Lumpectomy	NO	NOT HISPANIC OR LATINO	1+	Core needle biopsy	Negative	Not Evaluated	1	Negative	1	YES	BLACK OR AFRICAN AMERICAN
TCGA-D8-A1JS	FEMALE	371	Other, specify	Alive	T1c	N0	M0	Stage IA	0	371	TUMOR FREE	77	Right Upper Outer Quadrant	Axillary lymph node dissection alone	Positive	Positive	Lumpectomy	NO	NOT HISPANIC OR LATINO	1+	Other method, specify:	Negative	Not Evaluated	13	Negative	0	YES	WHITE
TCGA-AR-A1AH	FEMALE	3807	Infiltrating Ductal Carcinoma	Alive	T2	N1	M0	Stage IIB	1	1136	TUMOR FREE	51	Right Upper Inner Quadrant	Axillary lymph node dissection alone	Positive	Negative	Other	Not Available	NOT HISPANIC OR LATINO	Not Available	Core needle biopsy	Negative	Not Evaluated	9	Negative	1	YES	WHITE
TCGA-E2-A15K	FEMALE	275	Infiltrating Ductal Carcinoma	Alive	T2	N1a	M0	Stage IIB	0	275	TUMOR FREE	58	Right Upper Outer Quadrant	Axillary lymph node dissection alone	Positive	Positive	Lumpectomy	NO	NOT HISPANIC OR LATINO	2+	Tumor resection	Equivocal	Negative	17	Negative	2	YES	WHITE
TCGA-BH-A18K	FEMALE	2763	Infiltrating Ductal Carcinoma	Dead	T1	N0	M0	Stage I	0	2763	WITH TUMOR	46	Left Lower Inner Quadrant	Sentinel lymph node biopsy plus axillary dissection	Positive	Positive	Other	Not Available	NOT HISPANIC OR LATINO	Not Available	Core needle biopsy	Negative	Not Available	11	Negative	0	YES	WHITE
TCGA-JL-A3YW	FEMALE	360	Infiltrating Lobular Carcinoma	Alive	T2	N1	M0	Stage IIB	0	360	Unknown	49	Left	Axillary lymph node dissection alone	Positive	Positive	Modified Radical Mastectomy	Unknown	NOT HISPANIC OR LATINO	1+	Tumor resection	Positive	Not Evaluated	16	Negative	3	YES	ASIAN
TCGA-A2-A0EO	FEMALE	2442	Infiltrating Ductal Carcinoma	Alive	T1	N0 (i-)	M0	Stage IA	0	2442	TUMOR FREE	54	Left	Sentinel node biopsy alone	Positive	Positive	Lumpectomy	YES	NOT HISPANIC OR LATINO	1+	Core needle biopsy	Negative	Negative	3	Close	0	Not Available	WHITE
TCGA-A2-A0EW	FEMALE	1884	Infiltrating Lobular Carcinoma	Dead	T1b	N3a	M0	Stage IIIC	1	1353	TUMOR FREE	53	Right Lower Outer Quadrant	Sentinel lymph node biopsy plus axillary dissection	Positive	Positive	Simple Mastectomy	YES	NOT HISPANIC OR LATINO	0	Core needle biopsy	Negative	Negative	Not Available	Positive	26	Not Available	WHITE
TCGA-GM-A2DN	FEMALE	3091	Infiltrating Ductal Carcinoma	Alive	T2	N0 (i-)	M0	Stage IIA	0	3091	TUMOR FREE	58	Left Upper Outer Quadrant	Sentinel lymph node biopsy plus axillary dissection	Positive	Positive	Modified Radical Mastectomy	YES	NOT HISPANIC OR LATINO	1+	Core needle biopsy	Negative	Not Evaluated	9	Negative	0	YES	WHITE
TCGA-BH-A1EO	FEMALE	2798	Mixed Histology (please specify)	Dead	T1c	N1	M0	Stage IIA	0	2798	TUMOR FREE	68	Right	Not Available	Positive	Positive	Other	Not Available	NOT HISPANIC OR LATINO	Not Available	Excisional Biopsy	Negative	Not Available	15	Not Available	1	YES	WHITE
TCGA-E9-A1NH	FEMALE	576	Infiltrating Ductal Carcinoma	Alive	T2	N1	M0	Stage IIB	0	576	TUMOR FREE	71	Left Upper Inner Quadrant	Axillary lymph node dissection alone	Positive	Positive	Modified Radical Mastectomy	YES	NOT HISPANIC OR LATINO	Not Available	Tumor resection	Negative	Not Evaluated	5	Negative	3	YES	WHITE
TCGA-A7-A0DB	FEMALE	1007	Infiltrating Ductal Carcinoma	Alive	T2	N0 (i-)	M0	Stage IIA	0	1007	TUMOR FREE	56	Right	Sentinel lymph node biopsy plus axillary dissection	Positive	Positive	Simple Mastectomy	YES	NOT HISPANIC OR LATINO	1+	Core needle biopsy	Negative	Not Evaluated	4	Close	0	Not Available	WHITE
TCGA-D8-A1XG	FEMALE	448	Infiltrating Ductal Carcinoma	Alive	T4b	N1a	M0	Stage IIIB	0	448	TUMOR FREE	86	Right Upper Inner Quadrant	Axillary lymph node dissection alone	Positive	Negative	Modified Radical Mastectomy	YES	NOT HISPANIC OR LATINO	Not Available	Other method, specify:	Negative	Not Evaluated	2	Negative	2	YES	WHITE
TCGA-A2-A0YG	FEMALE	666	Infiltrating Ductal Carcinoma	Alive	T2	N3a	M0	Stage IIIC	0	666	TUMOR FREE	63	Left Upper Outer Quadrant	Axillary lymph node dissection alone	Positive	Positive	Lumpectomy	NO	NOT HISPANIC OR LATINO	3+	Core needle biopsy	Positive	Not Evaluated	18	Negative	14	Not Available	WHITE
TCGA-D8-A27W	FEMALE	373	Mucinous Carcinoma	Alive	T4b	N0	M0	Stage IIIB	0	373	TUMOR FREE	55	Right	Axillary lymph node dissection alone	Positive	Positive	Modified Radical Mastectomy	NO	NOT HISPANIC OR LATINO	2+	Fine needle aspiration biopsy	Equivocal	Positive	12	Negative	0	YES	WHITE
TCGA-EW-A2FS	FEMALE	1604	Infiltrating Ductal Carcinoma	Alive	T2	N1mi	MX	Stage IIB	0	1604	TUMOR FREE	41	Left Upper Outer Quadrant	Sentinel node biopsy alone	Positive	Negative	Lumpectomy	YES	NOT HISPANIC OR LATINO	1+	Core needle biopsy	Negative	Not Evaluated	8	Negative	1	YES	BLACK OR AFRICAN AMERICAN
TCGA-A2-A4S2	FEMALE	643	Infiltrating Lobular Carcinoma	Alive	T3	N2	M0	Stage IIIA	0	643	TUMOR FREE	62	Right	Axillary lymph node dissection alone	Positive	Positive	Modified Radical Mastectomy	NO	NOT HISPANIC OR LATINO	1+	Core needle biopsy	Negative	Not Evaluated	10	Negative	5	YES	WHITE
TCGA-A7-A56D	FEMALE	448	Infiltrating Ductal Carcinoma	Alive	T2	N0	M0	Stage IIA	0	448	TUMOR FREE	84	Left Lower Inner Quadrant	Sentinel lymph node biopsy plus axillary dissection	Positive	Positive	Lumpectomy	YES	NOT HISPANIC OR LATINO	Not Available	Core needle biopsy	Negative	Not Evaluated	8	Negative	0	YES	BLACK OR AFRICAN AMERICAN
TCGA-AR-A0TX	FEMALE	1972	Infiltrating Ductal Carcinoma	Alive	T1	N1	M0	Stage IIA	0	1972	Not Available	64	Left Upper Outer Quadrant	Axillary lymph node dissection alone	Positive	Positive	Other	NO	Not Available	3+	Core needle biopsy	Positive	Not Evaluated	25	Negative	3	Not Available	Not Available
TCGA-AN-A046	FEMALE	10	Infiltrating Ductal Carcinoma	Alive	T2	N0	M0	Stage IIA	0	10	TUMOR FREE	68	Right Lower Inner Quadrant	No axillary staging	Positive	Positive	Modified Radical Mastectomy	NO	NOT HISPANIC OR LATINO	Not Available	Tumor resection	Negative	Not Evaluated	19	Negative	0	Not Available	WHITE
TCGA-B6-A0RH	FEMALE	6456	Infiltrating Ductal Carcinoma	Dead	T2	N0 (i-)	M0	Stage IIA	1	2165	TUMOR FREE	51	Left Lower Inner Quadrant	Axillary lymph node dissection alone	Positive	Positive	Modified Radical Mastectomy	NO	NOT HISPANIC OR LATINO	Not Available	Incisional Biopsy	Not Evaluated	Not Evaluated	23	Positive	0	YES	BLACK OR AFRICAN AMERICAN
TCGA-D8-A3Z6	FEMALE	563	Infiltrating Lobular Carcinoma	Alive	T3	N3a	M0	Stage IIIC	0	563	TUMOR FREE	56	Left	Other (specify)	Positive	Positive	Modified Radical Mastectomy	NO	NOT HISPANIC OR LATINO	Not Available	Core needle biopsy	Negative	Not Evaluated	22	Negative	19	YES	WHITE
TCGA-AR-A0U2	FEMALE	2551	Infiltrating Ductal Carcinoma	Dead	T2	N2	M0	Stage IIIA	1	1609	WITH TUMOR	47	Left Lower Outer Quadrant	Axillary lymph node dissection alone	Positive	Positive	Modified Radical Mastectomy	NO	NOT HISPANIC OR LATINO	1+	Incisional Biopsy	Negative	Not Evaluated	16	Negative	4	Not Available	WHITE
TCGA-A2-A04N	FEMALE	4354	Infiltrating Ductal Carcinoma	Alive	T1c	N0 (i-)	M0	Stage IA	0	4354	TUMOR FREE	66	Right	Other (specify)	Positive	Positive	Lumpectomy	YES	HISPANIC OR LATINO	Not Available	Fine needle aspiration biopsy	Not Evaluated	Negative	6	Negative	0	Not Available	WHITE
TCGA-B6-A0IN	FEMALE	2573	Other, specify	Dead	T1c	NX	MX	Stage X	1	1412	WITH TUMOR	45	Right Upper Outer Quadrant;Right	No axillary staging	Positive	Negative	Other	NO	NOT HISPANIC OR LATINO	Not Available	Fine needle aspiration biopsy	Not Evaluated	Not Available	Not Available	Positive	Not Available	Not Available	WHITE
TCGA-B6-A0IJ	FEMALE	7106	Infiltrating Ductal Carcinoma	Alive	T3	N0 (i-)	M0	Stage IIB	0	7106	TUMOR FREE	42	Right Upper Outer Quadrant;Right	Axillary lymph node dissection alone	Positive	Positive	Modified Radical Mastectomy	NO	NOT HISPANIC OR LATINO	Not Available	Excisional Biopsy	Not Evaluated	Not Available	27	Negative	0	Not Available	BLACK OR AFRICAN AMERICAN
TCGA-A8-A095	FEMALE	1277	Infiltrating Ductal Carcinoma	Alive	T1c	N0	M0	Stage I	0	1277	TUMOR FREE	45	Left	Not Available	Positive	Positive	Other	Not Available	Not Available	1+	Not Available	Negative	Negative	Not Available	Negative	Not Available	Not Available	Not Available
TCGA-A8-A090	FEMALE	0	Infiltrating Ductal Carcinoma	Alive	T2	N0	M0	Stage IIA	0	0	TUMOR FREE	74	Right	Not Available	Positive	Positive	Other	Not Available	Not Available	2+	Not Available	Positive	Positive	Not Available	Negative	Not Available	Not Available	Not Available
TCGA-GM-A2DK	FEMALE	2645	Infiltrating Ductal Carcinoma	Alive	T1c	N0 (i-)	M0	Stage I	0	2645	TUMOR FREE	58	Right Upper Outer Quadrant	Sentinel node biopsy alone	Positive	Negative	Lumpectomy	YES	NOT HISPANIC OR LATINO	Not Available	Core needle biopsy	Negative	Not Evaluated	1	Negative	0	YES	WHITE
TCGA-A2-A04R	FEMALE	3709	Infiltrating Ductal Carcinoma	Alive	T1	N0 (i-)	M0	Stage IA	0	3709	TUMOR FREE	36	Left Upper Inner Quadrant	Sentinel node biopsy alone	Positive	Positive	Lumpectomy	YES	NOT HISPANIC OR LATINO	2+	Core needle biopsy	Equivocal	Negative	1	Negative	0	Not Available	BLACK OR AFRICAN AMERICAN
TCGA-E2-A10E	FEMALE	865	Infiltrating Ductal Carcinoma	Alive	T1c	N1a	M0	Stage IIA	0	865	TUMOR FREE	64	Left	Sentinel lymph node biopsy plus axillary dissection	Positive	Positive	Simple Mastectomy	NO	NOT HISPANIC OR LATINO	2+	Core needle biopsy	Equivocal	Negative	21	Negative	2	Not Available	WHITE
TCGA-LD-A7W6	FEMALE	404	Other, specify	Alive	T2	N1a	M0	Stage IIB	0	404	TUMOR FREE	54	Right;Right Upper Inner Quadrant	Axillary lymph node dissection alone	Positive	Positive	Modified Radical Mastectomy	NO	NOT HISPANIC OR LATINO	Not Available	Core needle biopsy	Negative	Not Evaluated	18	Negative	2	YES	WHITE
TCGA-AO-A0JJ	FEMALE	1887	Infiltrating Lobular Carcinoma	Alive	T2	N1a	M0	Stage IIB	0	1887	TUMOR FREE	54	Left Upper Outer Quadrant;Left	Sentinel lymph node biopsy plus axillary dissection	Positive	Positive	Modified Radical Mastectomy	NO	NOT HISPANIC OR LATINO	0	Core needle biopsy	Negative	Not Evaluated	44	Negative	2	Not Available	WHITE
TCGA-A2-A1FV	FEMALE	714	Infiltrating Lobular Carcinoma	Alive	T3	N0 (i+)	M0	Stage IIB	0	714	TUMOR FREE	74	Left	Sentinel node biopsy alone	Positive	Positive	Simple Mastectomy	YES	NOT HISPANIC OR LATINO	1+	Core needle biopsy	Negative	Negative	2	Negative	0	YES	WHITE
TCGA-A2-A0T5	FEMALE	531	Infiltrating Ductal Carcinoma	Alive	T2	N0 (i-)	M0	Stage IIA	0	531	TUMOR FREE	39	Left	Sentinel node biopsy alone	Positive	Positive	Simple Mastectomy	YES	NOT HISPANIC OR LATINO	1+	Core needle biopsy	Negative	Negative	4	Negative	0	Not Available	WHITE
TCGA-E2-A1B4	FEMALE	1004	Infiltrating Ductal Carcinoma	Dead	T1c	N2a	M0	Stage IIIA	0	1004	TUMOR FREE	74	Left Upper Inner Quadrant	Sentinel node biopsy alone	Positive	Positive	Lumpectomy	NO	NOT HISPANIC OR LATINO	1+	Tumor resection	Negative	Not Evaluated	4	Negative	3	YES	WHITE
TCGA-BH-A1FH	FEMALE	1034	Infiltrating Ductal Carcinoma	Dead	T2	N1b	M1	Stage IV	0	1034	WITH TUMOR	47	Left Upper Outer Quadrant	Not Available	Positive	Negative	Modified Radical Mastectomy	Not Available	NOT HISPANIC OR LATINO	Not Available	Core needle biopsy	Not Evaluated	Not Evaluated	13	Not Available	8	YES	WHITE
TCGA-E9-A54X	FEMALE	727	Mucinous Carcinoma	Alive	T1b	N0 (i-)	M0	Stage IA	0	727	TUMOR FREE	85	Left;Left Upper Outer Quadrant	Axillary lymph node dissection alone	Positive	Positive	Lumpectomy	NO	NOT HISPANIC OR LATINO	Not Available	Core needle biopsy	Negative	Not Evaluated	2	Negative	0	YES	WHITE
TCGA-E2-A15L	FEMALE	626	Infiltrating Lobular Carcinoma	Alive	T2	N0	M0	Stage IIA	0	626	TUMOR FREE	65	Right	Sentinel node biopsy alone	Positive	Positive	Simple Mastectomy	NO	NOT HISPANIC OR LATINO	2+	Tumor resection	Equivocal	Negative	3	Negative	0	YES	BLACK OR AFRICAN AMERICAN
TCGA-BH-A0HW	FEMALE	1561	Infiltrating Ductal Carcinoma	Alive	T1c	N0 (i-)	M0	Stage IA	0	1561	TUMOR FREE	62	Left Lower Inner Quadrant;Left Lower Outer Quadrant;Left	Sentinel node biopsy alone	Positive	Negative	Other	NO	Not Available	2+	Core needle biopsy	Equivocal	Negative	2	Negative	0	Not Available	ASIAN
TCGA-A2-A0CV	FEMALE	3011	Infiltrating Ductal Carcinoma	Alive	T2	N1a	M0	Stage IIB	0	3011	TUMOR FREE	41	Left Lower Outer Quadrant	Axillary lymph node dissection alone	Positive	Positive	Modified Radical Mastectomy	NO	NOT HISPANIC OR LATINO	1+	Core needle biopsy	Negative	Negative	18	Negative	4	Not Available	ASIAN
TCGA-A7-A26J	FEMALE	627	Infiltrating Ductal Carcinoma	Alive	T2	N0	M0	Stage IIA	0	627	WITH TUMOR	49	Left	Sentinel lymph node biopsy plus axillary dissection	Positive	Positive	Simple Mastectomy	NO	NOT HISPANIC OR LATINO	1+	Core needle biopsy	Negative	Not Evaluated	4	Negative	0	YES	WHITE
TCGA-5L-AAT0	FEMALE	1477	Infiltrating Lobular Carcinoma	Alive	T2	N0	M0	Stage IIA	0	1477	TUMOR FREE	42	Right;Right Lower Outer Quadrant	Axillary lymph node dissection alone	Positive	Positive	Modified Radical Mastectomy	NO	HISPANIC OR LATINO	1+	Incisional Biopsy	Negative	Not Evaluated	8	Positive	0	YES	WHITE
TCGA-A7-A0CJ	FEMALE	931	Infiltrating Ductal Carcinoma	Alive	T2	N0 (i-)	M0	Stage IIA	0	931	TUMOR FREE	57	Left	Sentinel lymph node biopsy plus axillary dissection	Positive	Positive	Lumpectomy	YES	NOT HISPANIC OR LATINO	1+	Core needle biopsy	Negative	Not Evaluated	1	Positive	0	Not Available	WHITE
TCGA-EW-A1PA	FEMALE	575	Infiltrating Ductal Carcinoma	Alive	T2	N1a	M0	Stage IIB	0	575	TUMOR FREE	59	Left Upper Outer Quadrant	Axillary lymph node dissection alone	Positive	Positive	Lumpectomy	NO	HISPANIC OR LATINO	1+	Core needle biopsy	Negative	Not Evaluated	13	Negative	1	YES	WHITE
TCGA-GM-A3NY	FEMALE	1162	Infiltrating Lobular Carcinoma	Alive	T2	N1a	M0	Stage IIB	0	1162	TUMOR FREE	72	Left Upper Outer Quadrant	Axillary lymph node dissection alone	Positive	Positive	Lumpectomy	NO	NOT HISPANIC OR LATINO	Not Available	Core needle biopsy	Negative	Not Evaluated	13	Negative	1	YES	WHITE
TCGA-D8-A1XM	FEMALE	538	Infiltrating Ductal Carcinoma	Alive	T1c	N0	M0	Stage IA	0	538	TUMOR FREE	57	Right Upper Inner Quadrant	Sentinel node biopsy alone	Positive	Positive	Lumpectomy	NO	NOT HISPANIC OR LATINO	1+	Fine needle aspiration biopsy	Negative	Not Evaluated	1	Negative	0	YES	WHITE
TCGA-D8-A27K	FEMALE	1461	Infiltrating Ductal Carcinoma	Alive	T2	N1a	M0	Stage IIB	0	1461	TUMOR FREE	47	Left Upper Inner Quadrant	Axillary lymph node dissection alone	Positive	Positive	Modified Radical Mastectomy	NO	NOT HISPANIC OR LATINO	1+	Fine needle aspiration biopsy	Negative	Not Evaluated	17	Negative	2	YES	WHITE
TCGA-A2-A0CT	FEMALE	2289	Infiltrating Ductal Carcinoma	Alive	T2	N0 (i-)	M0	Stage IIA	0	2289	TUMOR FREE	71	Right Upper Outer Quadrant	Sentinel node biopsy alone	Positive	Negative	Simple Mastectomy	YES	NOT HISPANIC OR LATINO	2+	Core needle biopsy	Equivocal	Negative	2	Negative	0	Not Available	WHITE
TCGA-AN-A0XP	FEMALE	9	Infiltrating Ductal Carcinoma	Alive	T2	N2	M0	Stage IIIA	0	9	Not Available	69	Right Upper Inner Quadrant	Not Available	Positive	Positive	Not Available	Not Available	NOT HISPANIC OR LATINO	2+	Tumor resection	Positive	Not Evaluated	19	Negative	1	YES	WHITE
TCGA-C8-A1HN	FEMALE	394	Infiltrating Ductal Carcinoma	Alive	T2	N0	M0	Stage IIA	0	394	TUMOR FREE	56	Left	Axillary lymph node dissection alone	Positive	Positive	Modified Radical Mastectomy	Not Available	NOT HISPANIC OR LATINO	2+	Core needle biopsy	Equivocal	Not Evaluated	Not Available	Negative	Not Available	NO	ASIAN
TCGA-AR-A1AW	FEMALE	2632	Infiltrating Ductal Carcinoma	Alive	T2	N0	M0	Stage IIA	0	2632	Not Available	65	Left Upper Inner Quadrant	Sentinel lymph node biopsy plus axillary dissection	Positive	Positive	Lumpectomy	YES	NOT HISPANIC OR LATINO	2+	Incisional Biopsy	Equivocal	Negative	1	Negative	0	YES	WHITE
TCGA-B6-A0RV	FEMALE	5156	Mixed Histology (please specify)	Alive	T3	N2	M0	Stage IIIA	0	5156	TUMOR FREE	42	Right	Axillary lymph node dissection alone	Positive	Positive	Modified Radical Mastectomy	NO	NOT HISPANIC OR LATINO	Not Available	Incisional Biopsy	Not Evaluated	Not Available	10	Negative	5	Not Available	WHITE
TCGA-AO-A03O	FEMALE	2483	Infiltrating Ductal Carcinoma	Dead	T2	N0 (i-)	M0	Stage IIA	0	2483	TUMOR FREE	69	Right Upper Outer Quadrant;Right	Sentinel lymph node biopsy plus axillary dissection	Positive	Positive	Modified Radical Mastectomy	YES	NOT HISPANIC OR LATINO	1+	Core needle biopsy	Negative	Negative	17	Negative	0	Not Available	BLACK OR AFRICAN AMERICAN
TCGA-A2-A4RY	FEMALE	648	Infiltrating Lobular Carcinoma	Alive	T3	N3a	M0	Stage IIIC	0	648	TUMOR FREE	46	Right	Axillary lymph node dissection alone	Positive	Positive	Modified Radical Mastectomy	NO	NOT HISPANIC OR LATINO	1+	Core needle biopsy	Negative	Not Evaluated	30	Negative	18	YES	WHITE
TCGA-D8-A1J8	FEMALE	431	Infiltrating Ductal Carcinoma	Alive	T2	N1a	M0	Stage IIB	0	431	TUMOR FREE	77	Right Upper Outer Quadrant	Axillary lymph node dissection alone	Positive	Positive	Modified Radical Mastectomy	Not Available	NOT HISPANIC OR LATINO	Not Available	Fine needle aspiration biopsy	Negative	Not Evaluated	16	Negative	3	Not Available	WHITE
TCGA-A2-A0EM	FEMALE	3094	Infiltrating Ductal Carcinoma	Alive	T1	N0 (i-)	M0	Stage IA	0	3094	TUMOR FREE	73	Right Upper Inner Quadrant	Sentinel node biopsy alone	Positive	Positive	Lumpectomy	YES	NOT HISPANIC OR LATINO	Not Available	Core needle biopsy	Not Evaluated	Negative	1	Negative	0	Not Available	WHITE
TCGA-E9-A1NA	FEMALE	1112	Mixed Histology (please specify)	Alive	T2	N0	M0	Stage IIA	0	1112	TUMOR FREE	58	Left Lower Outer Quadrant	Axillary lymph node dissection alone	Positive	Positive	Not Available	YES	NOT HISPANIC OR LATINO	Not Available	Tumor resection	Positive	Not Evaluated	11	Negative	0	YES	WHITE
TCGA-A2-A0CO	FEMALE	1468	Infiltrating Lobular Carcinoma	Alive	T3	N0	M0	Stage IIB	0	1468	TUMOR FREE	85	Right	Axillary lymph node dissection alone	Positive	Positive	Modified Radical Mastectomy	NO	NOT HISPANIC OR LATINO	Not Available	Core needle biopsy	Negative	Negative	11	Positive	0	YES	WHITE
TCGA-BH-A1F8	FEMALE	1	Infiltrating Ductal Carcinoma	Dead	T4b	N2	M0	Stage IIIB	0	1	WITH TUMOR	90	Left	Not Available	Positive	Positive	Modified Radical Mastectomy	Not Available	NOT HISPANIC OR LATINO	Not Available	Core needle biopsy	Positive	Not Available	13	Not Available	12	YES	WHITE
TCGA-A2-A3Y0	FEMALE	1546	Infiltrating Ductal Carcinoma	Alive	T2	N1a	M0	Stage IIB	0	1546	TUMOR FREE	57	Left Upper Outer Quadrant	Axillary lymph node dissection alone	Positive	Negative	Modified Radical Mastectomy	NO	NOT HISPANIC OR LATINO	1+	Core needle biopsy	Negative	Not Evaluated	39	Close	1	YES	BLACK OR AFRICAN AMERICAN
TCGA-A2-A0YF	FEMALE	1535	Infiltrating Ductal Carcinoma	Alive	T1b	N0 (i+)	M0	Stage I	0	1535	TUMOR FREE	67	Right	Sentinel node biopsy alone	Positive	Negative	Simple Mastectomy	YES	NOT HISPANIC OR LATINO	0	Core needle biopsy	Negative	Not Evaluated	1	Negative	0	Not Available	BLACK OR AFRICAN AMERICAN
TCGA-A8-A08S	FEMALE	1004	Infiltrating Ductal Carcinoma	Alive	T1c	N1	M0	Stage IIA	0	1004	TUMOR FREE	71	Left	Not Available	Positive	Positive	Other	Not Available	Not Available	3+	Not Available	Positive	Positive	Not Available	Negative	Not Available	Not Available	Not Available
TCGA-B6-A408	FEMALE	2072	Mixed Histology (please specify)	Alive	T2	N3a	M0	Stage IIIC	0	2072	TUMOR FREE	55	Left	Axillary lymph node dissection alone	Positive	Positive	Simple Mastectomy	NO	NOT HISPANIC OR LATINO	2+	Tumor resection	Equivocal	Negative	23	Negative	10	YES	BLACK OR AFRICAN AMERICAN
TCGA-A2-A3XW	FEMALE	1712	Infiltrating Ductal Carcinoma	Alive	T2	N1a	M0	Stage IIB	0	1712	TUMOR FREE	42	Right	Sentinel lymph node biopsy plus axillary dissection	Positive	Negative	Simple Mastectomy	YES	NOT HISPANIC OR LATINO	Not Available	Core needle biopsy	Negative	Negative	18	Negative	3	YES	BLACK OR AFRICAN AMERICAN
TCGA-EW-A1PD	MALE	424	Infiltrating Ductal Carcinoma	Alive	T1c	N1a	M0	Stage IIA	0	424	TUMOR FREE	61	Right	Sentinel lymph node biopsy plus axillary dissection	Positive	Positive	Modified Radical Mastectomy	NO	HISPANIC OR LATINO	2+	Core needle biopsy	Equivocal	Positive	7	Negative	2	YES	WHITE
TCGA-A2-A0YH	FEMALE	659	Infiltrating Ductal Carcinoma	Alive	T2	N2a	M0	Stage IIIA	0	659	TUMOR FREE	53	Left Lower Outer Quadrant	Axillary lymph node dissection alone	Positive	Positive	Lumpectomy	NO	NOT HISPANIC OR LATINO	0	Core needle biopsy	Negative	Not Evaluated	28	Negative	5	Not Available	WHITE
TCGA-B6-A1KI	FEMALE	2236	Infiltrating Ductal Carcinoma	Alive	T1c	N0	M0	Stage I	0	2236	TUMOR FREE	63	Right Upper Inner Quadrant	Sentinel node biopsy alone	Positive	Positive	Other	NO	NOT HISPANIC OR LATINO	2+	Core needle biopsy	Equivocal	Negative	1	Negative	0	YES	WHITE
TCGA-E9-A295	FEMALE	375	Infiltrating Lobular Carcinoma	Alive	T2	N0 (i-)	M0	Stage IIA	0	375	TUMOR FREE	71	Right Lower Outer Quadrant	Axillary lymph node dissection alone	Positive	Positive	Modified Radical Mastectomy	YES	NOT HISPANIC OR LATINO	1+	Tumor resection	Positive	Not Evaluated	7	Negative	0	YES	WHITE
TCGA-AC-A23E	FEMALE	698	Infiltrating Ductal Carcinoma	Alive	T2	N1	MX	Stage IIB	0	698	TUMOR FREE	50	Right	Sentinel node biopsy alone	Positive	Positive	Modified Radical Mastectomy	Not Available	Not Available	Not Available	Core needle biopsy	Not Evaluated	Not Evaluated	2	Negative	1	YES	WHITE
TCGA-A8-A06Y	FEMALE	791	Infiltrating Ductal Carcinoma	Alive	T2	N0	M0	Stage IIA	1	791	TUMOR FREE	66	Left Upper Outer Quadrant	Not Available	Positive	Positive	Other	Not Available	Not Available	1+	Not Available	Negative	Negative	Not Available	Negative	Not Available	Not Available	Not Available
TCGA-BH-A0W5	FEMALE	1288	Infiltrating Ductal Carcinoma	Alive	T1c	N1a	M0	Stage IIA	0	1288	TUMOR FREE	77	Left	Sentinel lymph node biopsy plus axillary dissection	Positive	Positive	Other	Not Available	NOT HISPANIC OR LATINO	Not Available	Core needle biopsy	Equivocal	Equivocal	11	Negative	1	Not Available	WHITE
TCGA-PE-A5DD	FEMALE	1953	Infiltrating Lobular Carcinoma	Alive	T2	N0	M0	Stage IIA	0	1953	TUMOR FREE	64	Right Lower Inner Quadrant	Not Available	Positive	Negative	Other	Not Available	NOT HISPANIC OR LATINO	Not Available	Incisional Biopsy	Positive	Positive	2	Negative	0	YES	ASIAN
TCGA-AC-A2B8	FEMALE	677	Infiltrating Lobular Carcinoma	Alive	T3	N0 (i-)	M0	Stage IIB	1	654	Not Available	84	Right	Axillary lymph node dissection alone	Positive	Positive	Simple Mastectomy	Not Available	NOT HISPANIC OR LATINO	Not Available	Core needle biopsy	Negative	Negative	1	Negative	0	YES	WHITE
TCGA-A8-A06P	FEMALE	396	Infiltrating Ductal Carcinoma	Alive	T1c	N2a	M0	Stage IIIA	0	396	TUMOR FREE	63	Right	Not Available	Positive	Positive	Other	Not Available	Not Available	Not Available	Not Available	Negative	Negative	Not Available	Negative	Not Available	Not Available	Not Available
TCGA-AC-A3BB	FEMALE	987	Infiltrating Lobular Carcinoma	Alive	T3	N2a	MX	Stage IIIA	0	987	TUMOR FREE	46	Right Upper Outer Quadrant	Axillary lymph node dissection alone	Positive	Positive	Modified Radical Mastectomy	Not Available	NOT HISPANIC OR LATINO	Not Available	Core needle biopsy	Negative	Not Evaluated	14	Negative	5	Not Available	BLACK OR AFRICAN AMERICAN
TCGA-E2-A15G	FEMALE	554	Mixed Histology (please specify)	Alive	T2	N0	M0	Stage IIA	0	554	TUMOR FREE	76	Left Upper Outer Quadrant	Sentinel node biopsy alone	Positive	Positive	Lumpectomy	NO	NOT HISPANIC OR LATINO	1+	Tumor resection	Negative	Not Evaluated	1	Negative	0	YES	WHITE
TCGA-AR-A24M	FEMALE	3660	Mixed Histology (please specify)	Alive	T2	N2	M0	Stage IIIA	0	3660	Not Available	38	Left Upper Outer Quadrant	Sentinel lymph node biopsy plus axillary dissection	Positive	Positive	Other	Not Available	NOT HISPANIC OR LATINO	1+	Core needle biopsy	Negative	Not Evaluated	28	Negative	4	YES	WHITE
TCGA-D8-A1XD	FEMALE	522	Infiltrating Ductal Carcinoma	Alive	T1c	N2a	M0	Stage IIIA	0	522	TUMOR FREE	36	Left Upper Outer Quadrant	Axillary lymph node dissection alone	Positive	Positive	Modified Radical Mastectomy	NO	NOT HISPANIC OR LATINO	1+	Discrepancy	Negative	Not Evaluated	18	Negative	6	YES	WHITE
TCGA-A8-A06Z	FEMALE	31	Infiltrating Ductal Carcinoma	Alive	T3	N0	M0	Stage IIB	0	31	Not Available	84	Right Upper Outer Quadrant	Not Available	Positive	Positive	Other	Not Available	Not Available	1+	Not Available	Negative	Negative	Not Available	Not Available	Not Available	Not Available	Not Available
TCGA-WT-AB41	FEMALE	1611	Infiltrating Ductal Carcinoma	Alive	T2	N1mi	MX	Stage IIB	0	1611	TUMOR FREE	55	Left Upper Outer Quadrant;Left Lower Inner Quadrant;Left Lower Outer Quadrant	No axillary staging	Positive	Positive	Modified Radical Mastectomy	Not Available	NOT HISPANIC OR LATINO	Not Available	Core needle biopsy	Not Evaluated	Not Evaluated	2	Negative	1	YES	BLACK OR AFRICAN AMERICAN
TCGA-AO-A0JM	FEMALE	2184	Infiltrating Ductal Carcinoma	Alive	T2	N1	M0	Stage IIB	0	2184	TUMOR FREE	40	Right Lower Inner Quadrant;Right Lower Outer Quadrant;Right	Sentinel lymph node biopsy plus axillary dissection	Positive	Positive	Modified Radical Mastectomy	NO	HISPANIC OR LATINO	3+	Core needle biopsy	Positive	Positive	23	Negative	2	Not Available	Not Available
TCGA-A2-A4S1	FEMALE	820	Metaplastic Carcinoma	Alive	T2	N0	M0	Stage IIA	0	820	TUMOR FREE	66	Right Upper Outer Quadrant	Sentinel node biopsy alone	Positive	Negative	Lumpectomy	YES	NOT HISPANIC OR LATINO	Not Available	Core needle biopsy	Negative	Not Evaluated	1	Negative	0	YES	WHITE
TCGA-D8-A1JE	FEMALE	575	Infiltrating Ductal Carcinoma	Alive	T1c	N1a	M0	Stage IIA	0	575	TUMOR FREE	62	Left Upper Outer Quadrant	Axillary lymph node dissection alone	Positive	Positive	Modified Radical Mastectomy	NO	NOT HISPANIC OR LATINO	1+	Fine needle aspiration biopsy	Negative	Not Evaluated	10	Negative	3	YES	WHITE
TCGA-LL-A442	FEMALE	889	Infiltrating Ductal Carcinoma	Alive	T2	N0 (i-)	MX	Stage IIA	0	889	TUMOR FREE	56	Left Lower Outer Quadrant	Sentinel node biopsy alone	Positive	Positive	Simple Mastectomy	YES	NOT HISPANIC OR LATINO	2+	Core needle biopsy	Equivocal	Negative	4	Negative	0	YES	BLACK OR AFRICAN AMERICAN
TCGA-C8-A12U	FEMALE	385	Infiltrating Ductal Carcinoma	Alive	T2	N1	M0	Stage IIB	0	385	TUMOR FREE	46	Right	Axillary lymph node dissection alone	Positive	Positive	Other	Not Available	NOT HISPANIC OR LATINO	1+	Other method, specify:	Negative	Not Evaluated	7	Negative	Not Available	YES	ASIAN
TCGA-AR-A1AP	FEMALE	2856	Infiltrating Ductal Carcinoma	Alive	T1	N0	M0	Stage I	0	2856	TUMOR FREE	80	Left Upper Outer Quadrant	Sentinel lymph node biopsy plus axillary dissection	Positive	Positive	Other	YES	NOT HISPANIC OR LATINO	2+	Core needle biopsy	Equivocal	Negative	1	Positive	0	YES	WHITE
TCGA-A2-A4S0	FEMALE	706	Mucinous Carcinoma	Alive	T2	N0	M0	Stage IIA	0	706	Unknown	77	Right Upper Outer Quadrant	Sentinel node biopsy alone	Positive	Positive	Simple Mastectomy	YES	NOT HISPANIC OR LATINO	1+	Core needle biopsy	Negative	Not Evaluated	1	Negative	0	YES	WHITE
TCGA-LL-A6FP	FEMALE	0	Infiltrating Lobular Carcinoma	Alive	T2	NX	MX	Stage IIA	0	0	TUMOR FREE	90	Right Upper Outer Quadrant	No axillary staging	Positive	Positive	Simple Mastectomy	NO	NOT HISPANIC OR LATINO	2+	Core needle biopsy	Equivocal	Negative	Not Available	Negative	Not Available	NO	WHITE
TCGA-A1-A0SJ	FEMALE	416	Infiltrating Ductal Carcinoma	Alive	T3	N1a	M0	Stage IIIA	0	416	TUMOR FREE	39	Left	Sentinel lymph node biopsy plus axillary dissection	Positive	Positive	Modified Radical Mastectomy	Not Available	NOT HISPANIC OR LATINO	2+	Core needle biopsy	Equivocal	Negative	19	Negative	3	Not Available	BLACK OR AFRICAN AMERICAN
TCGA-D8-A3Z5	FEMALE	1015	Infiltrating Lobular Carcinoma	Alive	T2	N3a	M0	Stage IIIC	0	1015	TUMOR FREE	54	Right	Other (specify)	Positive	Positive	Simple Mastectomy	NO	NOT HISPANIC OR LATINO	Not Available	Core needle biopsy	Negative	Not Evaluated	21	Negative	19	YES	WHITE
TCGA-C8-A12N	FEMALE	358	Infiltrating Ductal Carcinoma	Alive	T2	N0 (i-)	M0	Stage IIA	0	358	TUMOR FREE	58	Right	Axillary lymph node dissection alone	Positive	Positive	Other	Not Available	NOT HISPANIC OR LATINO	Not Available	Other method, specify:	Negative	Not Evaluated	10	Negative	Not Available	Not Available	ASIAN
TCGA-BH-A1ES	FEMALE	3462	Infiltrating Ductal Carcinoma	Dead	T2	N1a	M0	Stage IIB	0	3462	WITH TUMOR	35	Right Upper Inner Quadrant	Not Available	Positive	Positive	Other	Not Available	NOT HISPANIC OR LATINO	Not Available	Tumor resection	Negative	Not Available	4	Not Available	1	YES	WHITE
TCGA-E2-A10A	FEMALE	1229	Infiltrating Ductal Carcinoma	Alive	T3	N0 (i-)	M0	Stage IIB	1	75	WITH TUMOR	41	Left Upper Outer Quadrant	Sentinel node biopsy alone	Positive	Positive	Simple Mastectomy	NO	NOT HISPANIC OR LATINO	2+	Core needle biopsy	Positive	Negative	3	Negative	0	Not Available	WHITE
TCGA-AO-A0JD	FEMALE	2190	Infiltrating Ductal Carcinoma	Alive	T3	N1a	M0	Stage IIIA	0	2190	TUMOR FREE	59	Left Upper Outer Quadrant;Left	Sentinel lymph node biopsy plus axillary dissection	Positive	Positive	Modified Radical Mastectomy	NO	NOT HISPANIC OR LATINO	1+	Core needle biopsy	Negative	Negative	27	Negative	3	Not Available	WHITE
TCGA-A8-A06Q	FEMALE	31	Infiltrating Ductal Carcinoma	Alive	T3	N2	M0	Stage IIIA	0	31	TUMOR FREE	63	Left Upper Outer Quadrant	Not Available	Positive	Positive	Other	Not Available	Not Available	1+	Not Available	Negative	Negative	Not Available	Negative	Not Available	Not Available	Not Available
TCGA-A2-A1FZ	FEMALE	683	Infiltrating Ductal Carcinoma	Alive	T2	N0 (i-)	M0	Stage IIA	0	683	TUMOR FREE	63	Right	Sentinel node biopsy alone	Positive	Positive	Simple Mastectomy	YES	NOT HISPANIC OR LATINO	Not Available	Core needle biopsy	Negative	Not Evaluated	3	Negative	0	YES	WHITE
TCGA-EW-A2FW	FEMALE	672	Other, specify	Alive	T2	N0 (i-)	MX	Stage IIA	0	672	TUMOR FREE	52	Right Upper Outer Quadrant	Sentinel node biopsy alone	Positive	Positive	Lumpectomy	YES	HISPANIC OR LATINO	1+	Core needle biopsy	Negative	Not Evaluated	6	Negative	0	YES	WHITE
TCGA-AO-A1KS	FEMALE	350	Infiltrating Lobular Carcinoma	Alive	T2	N0 (i-)	M0	Stage IIA	0	350	TUMOR FREE	69	Left Lower Inner Quadrant;Left Lower Outer Quadrant;Left	Sentinel node biopsy alone	Positive	Positive	Lumpectomy	YES	NOT HISPANIC OR LATINO	2+	Core needle biopsy	Equivocal	Negative	5	Negative	0	YES	WHITE
TCGA-AR-A2LJ	FEMALE	2632	Infiltrating Lobular Carcinoma	Alive	T3	N1	MX	Stage IIIA	0	2632	Not Available	40	Left	Sentinel lymph node biopsy plus axillary dissection	Positive	Positive	Other	YES	NOT HISPANIC OR LATINO	3+	Core needle biopsy	Positive	Positive	18	Negative	1	YES	WHITE
TCGA-EW-A1P5	FEMALE	703	Infiltrating Ductal Carcinoma	Alive	T2	N1a	M0	Stage IIB	0	703	TUMOR FREE	77	Right Upper Outer Quadrant	Sentinel lymph node biopsy plus axillary dissection	Positive	Positive	Modified Radical Mastectomy	YES	NOT HISPANIC OR LATINO	Not Available	Core needle biopsy	Negative	Negative	40	Negative	3	YES	WHITE
TCGA-A1-A0SG	FEMALE	434	Other, specify	Alive	T2	N1a	M0	Stage IIB	0	434	Not Available	61	Right	Sentinel lymph node biopsy plus axillary dissection	Positive	Positive	Lumpectomy	Not Available	NOT HISPANIC OR LATINO	Not Available	Core needle biopsy	Negative	Not Evaluated	11	Negative	1	YES	WHITE
TCGA-E2-A1L8	FEMALE	2240	Infiltrating Lobular Carcinoma	Alive	T2	N1a	M0	Stage IIB	0	2240	TUMOR FREE	52	Left Upper Outer Quadrant	Sentinel lymph node biopsy plus axillary dissection	Positive	Positive	Simple Mastectomy	NO	NOT HISPANIC OR LATINO	2+	Tumor resection	Equivocal	Negative	13	Negative	2	YES	BLACK OR AFRICAN AMERICAN
TCGA-BH-A0H5	FEMALE	1620	Infiltrating Ductal Carcinoma	Alive	T1c	N0 (i-)	M0	Stage I	0	1620	TUMOR FREE	45	Right Upper Outer Quadrant	Not Available	Positive	Positive	Other	Not Available	NOT HISPANIC OR LATINO	Not Available	Core needle biopsy	Not Available	Negative	1	Negative	0	YES	WHITE
TCGA-BH-A0DV	FEMALE	2064	Infiltrating Ductal Carcinoma	Alive	T2	N2a	M0	Stage IIIA	0	2064	TUMOR FREE	54	Left Upper Inner Quadrant;Left Lower Inner Quadrant;Left Lower Outer Quadrant;Left	Not Available	Positive	Positive	Modified Radical Mastectomy	Not Available	Not Available	Not Available	Core needle biopsy	Negative	Not Available	9	Negative	9	YES	WHITE
TCGA-D8-A1JH	FEMALE	426	Infiltrating Ductal Carcinoma	Alive	T1c	N0	M0	Stage IA	0	426	TUMOR FREE	56	Right Lower Outer Quadrant	Axillary lymph node dissection alone	Positive	Positive	Modified Radical Mastectomy	Not Available	NOT HISPANIC OR LATINO	1+	Fine needle aspiration biopsy	Negative	Not Evaluated	9	Negative	Not Available	YES	WHITE
TCGA-E2-A1L6	FEMALE	1648	Infiltrating Ductal Carcinoma	Alive	T1c	N1mi	M0	Stage IIA	0	1648	TUMOR FREE	44	Left Upper Outer Quadrant	Sentinel lymph node biopsy plus axillary dissection	Positive	Positive	Simple Mastectomy	NO	NOT HISPANIC OR LATINO	1+	Tumor resection	Negative	Not Evaluated	6	Negative	1	YES	WHITE
TCGA-E2-A1B1	FEMALE	2653	Infiltrating Ductal Carcinoma	Alive	T2	N1	M0	Stage IIB	0	2653	TUMOR FREE	45	Left Upper Outer Quadrant	Sentinel node biopsy alone	Positive	Positive	Lumpectomy	NO	NOT HISPANIC OR LATINO	2+	Tumor resection	Equivocal	Positive	6	Negative	1	YES	WHITE
TCGA-AC-A7VB	FEMALE	250	Infiltrating Ductal Carcinoma	Alive	T1c	N1a	MX	Stage IIA	0	250	TUMOR FREE	51	Right Lower Outer Quadrant	Sentinel lymph node biopsy plus axillary dissection	Positive	Negative	Modified Radical Mastectomy	NO	NOT HISPANIC OR LATINO	Not Available	Core needle biopsy	Not Evaluated	Not Evaluated	15	Negative	3	YES	BLACK OR AFRICAN AMERICAN
TCGA-E2-A56Z	FEMALE	252	Infiltrating Ductal Carcinoma	Alive	T2	N1a	M0	Stage IIB	0	252	TUMOR FREE	69	Right	Sentinel lymph node biopsy plus axillary dissection	Positive	Positive	Lumpectomy	NO	NOT HISPANIC OR LATINO	2+	Core needle biopsy	Equivocal	Negative	16	Negative	1	YES	BLACK OR AFRICAN AMERICAN
TCGA-E2-A156	FEMALE	726	Infiltrating Ductal Carcinoma	Alive	T1c	N0	M0	Stage I	0	726	TUMOR FREE	61	Left	Sentinel node biopsy alone	Positive	Positive	Lumpectomy	NO	NOT HISPANIC OR LATINO	Not Available	Tumor resection	Negative	Not Evaluated	3	Negative	0	YES	WHITE
TCGA-A7-A3J1	FEMALE	343	Infiltrating Lobular Carcinoma	Alive	T1c	N0	MX	Stage IA	0	343	TUMOR FREE	63	Left	Sentinel lymph node biopsy plus axillary dissection	Positive	Positive	Lumpectomy	Not Available	NOT HISPANIC OR LATINO	Not Available	Core needle biopsy	Negative	Not Evaluated	1	Negative	0	YES	WHITE
TCGA-AR-A24T	FEMALE	3202	Infiltrating Lobular Carcinoma	Alive	T3	N3	M0	Stage IIIC	0	3202	Not Available	46	Right Upper Outer Quadrant	Sentinel lymph node biopsy plus axillary dissection	Positive	Positive	Simple Mastectomy	Not Available	NOT HISPANIC OR LATINO	2+	Core needle biopsy	Equivocal	Negative	17	Negative	15	YES	WHITE
TCGA-EW-A1PG	FEMALE	1051	Infiltrating Lobular Carcinoma	Alive	T2	N1a	MX	Stage IIB	0	1051	TUMOR FREE	53	Left Lower Inner Quadrant;Left Lower Outer Quadrant	Sentinel lymph node biopsy plus axillary dissection	Positive	Positive	Modified Radical Mastectomy	YES	HISPANIC OR LATINO	2+	Core needle biopsy	Equivocal	Negative	25	Negative	1	YES	WHITE
TCGA-A2-A1FX	FEMALE	1847	Infiltrating Ductal Carcinoma	Alive	T3	N2a	M0	Stage IIIA	0	1847	TUMOR FREE	61	Right Upper Outer Quadrant	Sentinel lymph node biopsy plus axillary dissection	Positive	Positive	Lumpectomy	NO	NOT HISPANIC OR LATINO	Not Available	Core needle biopsy	Not Evaluated	Negative	24	Positive	6	YES	WHITE
TCGA-Z7-A8R5	FEMALE	3287	Infiltrating Lobular Carcinoma	Alive	T3	N1a	MX	Stage IIIA	1	181	TUMOR FREE	61	Left Upper Outer Quadrant	Sentinel lymph node biopsy plus axillary dissection	Positive	Positive	Other	YES	NOT HISPANIC OR LATINO	Not Available	Core needle biopsy	Negative	Not Evaluated	5	Positive	3	YES	WHITE
TCGA-A8-A06T	FEMALE	1614	Infiltrating Ductal Carcinoma	Alive	T3	N1a	M0	Stage IIIA	0	1614	TUMOR FREE	75	Left Upper Outer Quadrant	Not Available	Positive	Positive	Other	Not Available	Not Available	2+	Not Available	Positive	Positive	Not Available	Negative	Not Available	Not Available	Not Available
TCGA-AR-A254	FEMALE	2605	Infiltrating Ductal Carcinoma	Alive	T2	N2	M0	Stage IIIA	0	2605	Not Available	50	Left Upper Inner Quadrant;Left Lower Inner Quadrant	Sentinel lymph node biopsy plus axillary dissection	Positive	Positive	Other	Not Available	NOT HISPANIC OR LATINO	3+	Other method, specify:	Positive	Not Evaluated	30	Negative	9	YES	WHITE
TCGA-A8-A09W	FEMALE	30	Infiltrating Lobular Carcinoma	Alive	T2	N3	M0	Stage IIIB	0	30	Not Available	70	Right Upper Inner Quadrant	Not Available	Positive	Positive	Other	Not Available	Not Available	0	Not Available	Negative	Negative	Not Available	Not Available	Not Available	Not Available	Not Available
TCGA-C8-A133	FEMALE	0	Other, specify	Alive	T3	N1	M0	Stage IIIA	0	0	TUMOR FREE	65	Right	Axillary lymph node dissection alone	Positive	Positive	Modified Radical Mastectomy	Not Available	NOT HISPANIC OR LATINO	Not Available	Other method, specify:	Not Evaluated	Not Evaluated	26	Negative	Not Available	YES	WHITE
TCGA-E2-A15O	FEMALE	289	Infiltrating Ductal Carcinoma	Alive	T1c	NX	M0	Stage I	1	289	TUMOR FREE	89	Left Upper Inner Quadrant	No axillary staging	Positive	Positive	Lumpectomy	NO	NOT HISPANIC OR LATINO	2+	Tumor resection	Equivocal	Negative	Not Available	Negative	Not Available	NO	BLACK OR AFRICAN AMERICAN
TCGA-AC-A3YI	FEMALE	707	Infiltrating Lobular Carcinoma	Alive	T1c	N3a	MX	Stage IIIC	0	707	Unknown	74	Right	Sentinel lymph node biopsy plus axillary dissection	Positive	Positive	Lumpectomy	NO	NOT HISPANIC OR LATINO	1+	Core needle biopsy	Positive	Not Evaluated	13	Negative	12	YES	WHITE
TCGA-A8-A09Z	FEMALE	0	Infiltrating Lobular Carcinoma	Alive	T3	N0	M0	Stage IIB	0	0	WITH TUMOR	83	Right	Not Available	Positive	Negative	Other	Not Available	Not Available	1+	Not Available	Negative	Negative	Not Available	Positive	Not Available	Not Available	Not Available
TCGA-E2-A2P6	FEMALE	1051	Infiltrating Lobular Carcinoma	Alive	T2	N1	M0	Stage IIB	0	1051	TUMOR FREE	77	Left Upper Outer Quadrant	Sentinel node biopsy alone	Positive	Positive	Lumpectomy	NO	HISPANIC OR LATINO	Not Available	Core needle biopsy	Not Evaluated	Negative	5	Positive	1	YES	Not Available
TCGA-B6-A0RO	FEMALE	4929	Infiltrating Ductal Carcinoma	Alive	T4	N1a	M0	Stage IIIB	0	4929	TUMOR FREE	71	Right	Axillary lymph node dissection alone	Positive	Positive	Modified Radical Mastectomy	NO	NOT HISPANIC OR LATINO	Not Available	Other method, specify:	Not Evaluated	Not Available	17	Negative	2	Not Available	WHITE
TCGA-C8-A8HQ	FEMALE	380	Mucinous Carcinoma	Alive	T2	N1	M0	Stage IIB	0	380	TUMOR FREE	53	Left	Axillary lymph node dissection alone	Positive	Positive	Modified Radical Mastectomy	NO	NOT HISPANIC OR LATINO	Not Available	Core needle biopsy	Negative	Not Evaluated	7	Negative	3	YES	ASIAN
TCGA-A8-A09I	FEMALE	1371	Infiltrating Ductal Carcinoma	Alive	T2	N0	M0	Stage IIA	0	1371	TUMOR FREE	84	Right Lower Outer Quadrant	Not Available	Positive	Positive	Other	Not Available	Not Available	3+	Not Available	Positive	Positive	Not Available	Negative	Not Available	Not Available	Not Available
TCGA-A8-A097	FEMALE	365	Infiltrating Ductal Carcinoma	Alive	T2	N1	M0	Stage IIB	0	365	TUMOR FREE	65	Left	Not Available	Positive	Positive	Other	Not Available	Not Available	2+	Not Available	Positive	Positive	Not Available	Negative	Not Available	Not Available	Not Available
TCGA-EW-A1OY	FEMALE	908	Infiltrating Ductal Carcinoma	Alive	T2	N0	MX	Stage IIA	0	908	TUMOR FREE	63	Left	Sentinel node biopsy alone	Positive	Positive	Lumpectomy	YES	HISPANIC OR LATINO	Not Available	Core needle biopsy	Negative	Negative	1	Negative	0	YES	WHITE
TCGA-A8-A093	FEMALE	546	Infiltrating Ductal Carcinoma	Alive	T2	N0	M0	Stage IIA	0	546	TUMOR FREE	61	Right	Not Available	Positive	Positive	Other	Not Available	Not Available	1+	Not Available	Negative	Negative	Not Available	Negative	Not Available	Not Available	Not Available
TCGA-BH-A18H	FEMALE	652	Infiltrating Ductal Carcinoma	Alive	T1b	N0	M0	Stage IA	0	652	Not Available	63	Right Upper Outer Quadrant	Sentinel lymph node biopsy plus axillary dissection	Positive	Positive	Other	YES	NOT HISPANIC OR LATINO	Not Available	Core needle biopsy	Positive	Equivocal	2	Negative	0	YES	WHITE
TCGA-C8-A130	FEMALE	370	Infiltrating Ductal Carcinoma	Alive	T3	N2	M0	Stage IIIA	0	370	TUMOR FREE	52	Left	Axillary lymph node dissection alone	Positive	Positive	Other	Not Available	NOT HISPANIC OR LATINO	2+	Core needle biopsy	Equivocal	Not Evaluated	8	Negative	Not Available	YES	ASIAN
TCGA-AO-A12A	FEMALE	3112	Infiltrating Ductal Carcinoma	Alive	T2	N0 (i+)	M0	Stage IIA	0	3112	TUMOR FREE	47	Right Upper Outer Quadrant;Right	Sentinel lymph node biopsy plus axillary dissection	Positive	Positive	Modified Radical Mastectomy	YES	NOT HISPANIC OR LATINO	1+	Core needle biopsy	Negative	Negative	27	Close	0	Not Available	WHITE
TCGA-D8-A1JC	FEMALE	480	Infiltrating Ductal Carcinoma	Alive	T2	N2a	M0	Stage IIIA	0	480	TUMOR FREE	59	Left Upper Outer Quadrant	Axillary lymph node dissection alone	Positive	Positive	Modified Radical Mastectomy	NO	NOT HISPANIC OR LATINO	1+	Other method, specify:	Negative	Not Evaluated	11	Negative	4	YES	WHITE
TCGA-E9-A1NI	FEMALE	300	Mixed Histology (please specify)	Alive	T2	N0	M0	Stage IIA	0	300	TUMOR FREE	51	Left Upper Outer Quadrant	Axillary lymph node dissection alone	Positive	Positive	Not Available	YES	NOT HISPANIC OR LATINO	Not Available	Tumor resection	Negative	Not Evaluated	4	Negative	0	YES	WHITE
TCGA-E2-A154	FEMALE	591	Infiltrating Ductal Carcinoma	Alive	T1c	N0	M0	Stage I	0	591	TUMOR FREE	68	Left Upper Outer Quadrant	Sentinel node biopsy alone	Positive	Positive	Lumpectomy	NO	NOT HISPANIC OR LATINO	1+	Tumor resection	Negative	Not Evaluated	2	Negative	0	YES	WHITE
TCGA-A2-A0CP	FEMALE	2813	Infiltrating Ductal Carcinoma	Alive	T1c	N0 (i-)	M0	Stage IA	0	2813	TUMOR FREE	60	Right	Sentinel node biopsy alone	Positive	Positive	Lumpectomy	YES	NOT HISPANIC OR LATINO	Not Available	Core needle biopsy	Not Evaluated	Negative	2	Negative	0	Not Available	WHITE

## Sheet: E-TABM-158
Source Name	Characteristics [distal recurrence time]	Characteristics [recurrence time]	Characteristics [dead of disease]	Characteristics [followup time]	Characteristics [FamilyHistory]	Characteristics [node positive]	Characteristics [BioSourceType]	Characteristics [TumorStaging]	Characteristics [hormonal therapy]	Characteristics [alive at endpoint]	Characteristics [DiseaseState]	Characteristics [TumorGrading]	Characteristics [ErbB2 positive (IHC)]	Characteristics [OrganismPart]	Term Source REF	Term Accession Number	Characteristics [p53 positive (IHC)]	Characteristics [chemotherapy treatment]	Characteristics [Sex]	Term Source REF	Term Accession Number	Characteristics [Organism]	Term Source REF	Term Accession Number	Characteristics [Ethnicity]	Term Source REF	Term Accession Number	Characteristics [tumor size (mm)]	Characteristics [radiation treatment]	Characteristics [recurrence]	Characteristics [Progesterone Receptor status]	Characteristics [distal recurrence]	Characteristics [age at diagnosis]	Characteristics [EstrogenReceptorStatus]	Protocol REF	Extract Name	Material Type	Protocol REF	Labeled Extract Name	Label	Material Type	Protocol REF	Protocol REF	Hybridization Name	Array Design REF	Comment [Array Design URI]	Protocol REF	Factor Value [p53 positive (IHC)]	Factor Value [tumor size]
b0626	9.47	9.47	no	9.47	NA	no	frozen_sample	2	no	no	breast cancer	1	n/a	mammary gland	EFO	EFO_0000854	n/a	no	female	EFO	EFO_0001265	Homo sapiens	EFO	http://purl.org/obo/owl/NCBITaxon#NCBITaxon_9606	Caucasian	EFO	EFO_0003156	5	no	no	negative	no	86	positive	P-TABM-863	b0626	total_RNA	P-TABM-865	b0626 biotin	biotin	synthetic_DNA	P-TABM-864	Affymetrix:Protocol:Hybridization-HYBRIDIZATION	b0626_hyb	A-AFFY-76	http://www.ebi.ac.uk/aerep/result?queryFor=PhysicalArrayDesign&aAccession=A-AFFY-76	P-AFFY-6	n/a	5
s0001	2.47	2.47	no	8.82	yes	no	frozen_sample	2	yes	no	breast cancer	1	n/a	mammary gland	EFO	EFO_0000854	n/a	no	female	EFO	EFO_0001265	Homo sapiens	EFO	http://purl.org/obo/owl/NCBITaxon#NCBITaxon_9606	Caucasian	EFO	EFO_0003156	2.7	yes	yes	positive	yes	48	positive	P-TABM-863	s0001	total_RNA	P-TABM-865	s0001 biotin	biotin	synthetic_DNA	P-TABM-864	Affymetrix:Protocol:Hybridization-HYBRIDIZATION	s0001_hyb	A-AFFY-76	http://www.ebi.ac.uk/aerep/result?queryFor=PhysicalArrayDesign&aAccession=A-AFFY-76	P-AFFY-6	n/a	2.7
s1511	3.01	3.01	yes	3.01	none	yes	frozen_sample	2	no	yes	breast cancer	2	n/a	mammary gland	EFO	EFO_0000854	n/a	no	female	EFO	EFO_0001265	Homo sapiens	EFO	http://purl.org/obo/owl/NCBITaxon#NCBITaxon_9606	African American	EFO	EFO_0003150	3.5	no	yes	positive	no	48	positive	P-TABM-863	s1511	total_RNA	P-TABM-865	s1511 biotin	biotin	synthetic_DNA	P-TABM-864	Affymetrix:Protocol:Hybridization-HYBRIDIZATION	s1511_hyb	A-AFFY-76	http://www.ebi.ac.uk/aerep/result?queryFor=PhysicalArrayDesign&aAccession=A-AFFY-76	P-AFFY-6	n/a	3.5
b0671	0.43	0.43	no	0.43	yes	no	frozen_sample	2	no	no	breast cancer	2	n/a	mammary gland	EFO	EFO_0000854	n/a	yes	female	EFO	EFO_0001265	Homo sapiens	EFO	http://purl.org/obo/owl/NCBITaxon#NCBITaxon_9606	African American	EFO	EFO_0003150	2.3	no	no	positive	no	57	positive	P-TABM-863	b0671	total_RNA	P-TABM-865	b0671 biotin	biotin	synthetic_DNA	P-TABM-864	Affymetrix:Protocol:Hybridization-HYBRIDIZATION	b0671_hyb	A-AFFY-76	http://www.ebi.ac.uk/aerep/result?queryFor=PhysicalArrayDesign&aAccession=A-AFFY-76	P-AFFY-6	n/a	2.3
b0679	10.34	10.34	no	10.34	none	yes	frozen_sample	2	yes	no	breast cancer	1	n/a	mammary gland	EFO	EFO_0000854	n/a	yes	female	EFO	EFO_0001265	Homo sapiens	EFO	http://purl.org/obo/owl/NCBITaxon#NCBITaxon_9606	African American	EFO	EFO_0003150	2.3	no	no	positive	no	53	positive	P-TABM-863	b0679	total_RNA	P-TABM-865	b0679 biotin	biotin	synthetic_DNA	P-TABM-864	Affymetrix:Protocol:Hybridization-HYBRIDIZATION	b0679_hyb	A-AFFY-76	http://www.ebi.ac.uk/aerep/result?queryFor=PhysicalArrayDesign&aAccession=A-AFFY-76	P-AFFY-6	n/a	2.3
s0350	3.51	3.51	yes	4.44	none	yes	frozen_sample	3	no	yes	breast cancer	3	n/a	mammary gland	EFO	EFO_0000854	n/a	yes	female	EFO	EFO_0001265	Homo sapiens	EFO	http://purl.org/obo/owl/NCBITaxon#NCBITaxon_9606	African American	EFO	EFO_0003150	7	yes	yes	positive	yes	35	positive	P-TABM-863	s0350	total_RNA	P-TABM-865	s0350 biotin	biotin	synthetic_DNA	P-TABM-864	Affymetrix:Protocol:Hybridization-HYBRIDIZATION	s0350_hyb	A-AFFY-76	http://www.ebi.ac.uk/aerep/result?queryFor=PhysicalArrayDesign&aAccession=A-AFFY-76	P-AFFY-6	n/a	7
b0252	9.8	9.8	no	9.8	none	yes	frozen_sample	2	yes	no	breast cancer	2	no	mammary gland	EFO	EFO_0000854	no	no	female	EFO	EFO_0001265	Homo sapiens	EFO	http://purl.org/obo/owl/NCBITaxon#NCBITaxon_9606	Caucasian	EFO	EFO_0003156	2.5	no	no	positive	no	83	positive	P-TABM-863	b0252	total_RNA	P-TABM-865	b0252 biotin	biotin	synthetic_DNA	P-TABM-864	Affymetrix:Protocol:Hybridization-HYBRIDIZATION	b0252_hyb	A-AFFY-76	http://www.ebi.ac.uk/aerep/result?queryFor=PhysicalArrayDesign&aAccession=A-AFFY-76	P-AFFY-6	no	2.5
b0542	0	0	yes	3.27	yes	yes	frozen_sample	3	yes	yes	breast cancer	3	n/a	mammary gland	EFO	EFO_0000854	n/a	no	female	EFO	EFO_0001265	Homo sapiens	EFO	http://purl.org/obo/owl/NCBITaxon#NCBITaxon_9606	Other			7.5	no	yes	negative	yes	33	positive	P-TABM-863	b0542	total_RNA	P-TABM-865	b0542 biotin	biotin	synthetic_DNA	P-TABM-864	Affymetrix:Protocol:Hybridization-HYBRIDIZATION	b0542_hyb	A-AFFY-76	http://www.ebi.ac.uk/aerep/result?queryFor=PhysicalArrayDesign&aAccession=A-AFFY-76	P-AFFY-6	n/a	7.5
b0694	0.41	0.41	no	0.41	NA	no	frozen_sample	2	n/a	no	breast cancer	2	n/a	mammary gland	EFO	EFO_0000854	n/a	n/a	female	EFO	EFO_0001265	Homo sapiens	EFO	http://purl.org/obo/owl/NCBITaxon#NCBITaxon_9606	Caucasian	EFO	EFO_0003156	4.5	n/a	no	positive	no	50	positive	P-TABM-863	b0694	total_RNA	P-TABM-865	b0694 biotin	biotin	synthetic_DNA	P-TABM-864	Affymetrix:Protocol:Hybridization-HYBRIDIZATION	b0694_hyb	A-AFFY-76	http://www.ebi.ac.uk/aerep/result?queryFor=PhysicalArrayDesign&aAccession=A-AFFY-76	P-AFFY-6	n/a	4.5
b0519	12.78	12.78	no	12.78	none	no	frozen_sample	1	yes	no	breast cancer	2	n/a	mammary gland	EFO	EFO_0000854	n/a	no	female	EFO	EFO_0001265	Homo sapiens	EFO	http://purl.org/obo/owl/NCBITaxon#NCBITaxon_9606	Caucasian	EFO	EFO_0003156	1.5	no	no	positive	no	56	positive	P-TABM-863	b0519	total_RNA	P-TABM-865	b0519 biotin	biotin	synthetic_DNA	P-TABM-864	Affymetrix:Protocol:Hybridization-HYBRIDIZATION	b0519_hyb	A-AFFY-76	http://www.ebi.ac.uk/aerep/result?queryFor=PhysicalArrayDesign&aAccession=A-AFFY-76	P-AFFY-6	n/a	1.5
b0565	1.05	1.05	yes	1.05	yes	yes	frozen_sample	NA	yes	yes	breast cancer	3	n/a	mammary gland	EFO	EFO_0000854	n/a	no	female	EFO	EFO_0001265	Homo sapiens	EFO	http://purl.org/obo/owl/NCBITaxon#NCBITaxon_9606	Caucasian	EFO	EFO_0003156	3	no	no	positive	no	86	positive	P-TABM-863	b0565	total_RNA	P-TABM-865	b0565 biotin	biotin	synthetic_DNA	P-TABM-864	Affymetrix:Protocol:Hybridization-HYBRIDIZATION	b0565_hyb	A-AFFY-76	http://www.ebi.ac.uk/aerep/result?queryFor=PhysicalArrayDesign&aAccession=A-AFFY-76	P-AFFY-6	n/a	3
b0772	2.27	2.27	yes	3.85	yes	yes	frozen_sample	3	yes	yes	breast cancer	3	n/a	mammary gland	EFO	EFO_0000854	n/a	yes	female	EFO	EFO_0001265	Homo sapiens	EFO	http://purl.org/obo/owl/NCBITaxon#NCBITaxon_9606	Caucasian	EFO	EFO_0003156	6.2	no	yes	negative	yes	52	positive	P-TABM-863	b0772	total_RNA	P-TABM-865	b0772 biotin	biotin	synthetic_DNA	P-TABM-864	Affymetrix:Protocol:Hybridization-HYBRIDIZATION	b0772_hyb	A-AFFY-76	http://www.ebi.ac.uk/aerep/result?queryFor=PhysicalArrayDesign&aAccession=A-AFFY-76	P-AFFY-6	n/a	6.2
b0664	10.98	10.98	no	10.98	none	no	frozen_sample	1	no	no	breast cancer	2	n/a	mammary gland	EFO	EFO_0000854	n/a	yes	female	EFO	EFO_0001265	Homo sapiens	EFO	http://purl.org/obo/owl/NCBITaxon#NCBITaxon_9606	NA			1.1	no	no	positive	no	47	positive	P-TABM-863	b0664	total_RNA	P-TABM-865	b0664 biotin	biotin	synthetic_DNA	P-TABM-864	Affymetrix:Protocol:Hybridization-HYBRIDIZATION	b0664_hyb	A-AFFY-76	http://www.ebi.ac.uk/aerep/result?queryFor=PhysicalArrayDesign&aAccession=A-AFFY-76	P-AFFY-6	n/a	1.1
b0556	0	0	yes	4.68	none	yes	frozen_sample	2	yes	yes	breast cancer	2	n/a	mammary gland	EFO	EFO_0000854	n/a	yes	female	EFO	EFO_0001265	Homo sapiens	EFO	http://purl.org/obo/owl/NCBITaxon#NCBITaxon_9606	Caucasian	EFO	EFO_0003156	2	yes	yes	negative	yes	37	positive	P-TABM-863	b0556	total_RNA	P-TABM-865	b0556 biotin	biotin	synthetic_DNA	P-TABM-864	Affymetrix:Protocol:Hybridization-HYBRIDIZATION	b0556_hyb	A-AFFY-76	http://www.ebi.ac.uk/aerep/result?queryFor=PhysicalArrayDesign&aAccession=A-AFFY-76	P-AFFY-6	n/a	2
b0667	13.75	13.75	no	13.75	yes	no	frozen_sample	2	no	no	breast cancer	3	n/a	mammary gland	EFO	EFO_0000854	n/a	yes	female	EFO	EFO_0001265	Homo sapiens	EFO	http://purl.org/obo/owl/NCBITaxon#NCBITaxon_9606	Caucasian	EFO	EFO_0003156	2.5	yes	no	positive	no	44	positive	P-TABM-863	b0667	total_RNA	P-TABM-865	b0667 biotin	biotin	synthetic_DNA	P-TABM-864	Affymetrix:Protocol:Hybridization-HYBRIDIZATION	b0667_hyb	A-AFFY-76	http://www.ebi.ac.uk/aerep/result?queryFor=PhysicalArrayDesign&aAccession=A-AFFY-76	P-AFFY-6	n/a	2.5
s0132	6.79	6.79	no	9.21	yes	no	frozen_sample	1	yes	no	breast cancer	2	n/a	mammary gland	EFO	EFO_0000854	n/a	no	female	EFO	EFO_0001265	Homo sapiens	EFO	http://purl.org/obo/owl/NCBITaxon#NCBITaxon_9606	Caucasian	EFO	EFO_0003156	2	yes	yes	positive	yes	83	positive	P-TABM-863	s0132	total_RNA	P-TABM-865	s0132 biotin	biotin	synthetic_DNA	P-TABM-864	Affymetrix:Protocol:Hybridization-HYBRIDIZATION	s0132_hyb	A-AFFY-76	http://www.ebi.ac.uk/aerep/result?queryFor=PhysicalArrayDesign&aAccession=A-AFFY-76	P-AFFY-6	n/a	2
b0354	1.57	1.57	no	3.53	none	yes	frozen_sample	3	no	yes	breast cancer	2	n/a	mammary gland	EFO	EFO_0000854	n/a	yes	female	EFO	EFO_0001265	Homo sapiens	EFO	http://purl.org/obo/owl/NCBITaxon#NCBITaxon_9606	Caucasian	EFO	EFO_0003156	5	yes	yes	negative	no	51	positive	P-TABM-863	b0354	total_RNA	P-TABM-865	b0354 biotin	biotin	synthetic_DNA	P-TABM-864	Affymetrix:Protocol:Hybridization-HYBRIDIZATION	b0354_hyb	A-AFFY-76	http://www.ebi.ac.uk/aerep/result?queryFor=PhysicalArrayDesign&aAccession=A-AFFY-76	P-AFFY-6	n/a	5
b0629	5.98	5.98	no	5.98	none	yes	frozen_sample	2	yes	yes	breast cancer	3	n/a	mammary gland	EFO	EFO_0000854	n/a	no	female	EFO	EFO_0001265	Homo sapiens	EFO	http://purl.org/obo/owl/NCBITaxon#NCBITaxon_9606	Caucasian	EFO	EFO_0003156	2.4	no	no	positive	no	88	positive	P-TABM-863	b0629	total_RNA	P-TABM-865	b0629 biotin	biotin	synthetic_DNA	P-TABM-864	Affymetrix:Protocol:Hybridization-HYBRIDIZATION	b0629_hyb	A-AFFY-76	http://www.ebi.ac.uk/aerep/result?queryFor=PhysicalArrayDesign&aAccession=A-AFFY-76	P-AFFY-6	n/a	2.4
s0033	0.82	0.82	yes	7.09	NA	no	frozen_sample	1	yes	yes	breast cancer	3	n/a	mammary gland	EFO	EFO_0000854	n/a	no	female	EFO	EFO_0001265	Homo sapiens	EFO	http://purl.org/obo/owl/NCBITaxon#NCBITaxon_9606	Caucasian	EFO	EFO_0003156	0.3	no	yes	positive	no	71	positive	P-TABM-863	s0033	total_RNA	P-TABM-865	s0033 biotin	biotin	synthetic_DNA	P-TABM-864	Affymetrix:Protocol:Hybridization-HYBRIDIZATION	s0033_hyb	A-AFFY-76	http://www.ebi.ac.uk/aerep/result?queryFor=PhysicalArrayDesign&aAccession=A-AFFY-76	P-AFFY-6	n/a	0.3
b0668	14.2	14.2	no	14.2	none	no	frozen_sample	1	no	no	breast cancer	NA	n/a	mammary gland	EFO	EFO_0000854	n/a	yes	female	EFO	EFO_0001265	Homo sapiens	EFO	http://purl.org/obo/owl/NCBITaxon#NCBITaxon_9606	Caucasian	EFO	EFO_0003156	1.5	no	no	positive	no	42	positive	P-TABM-863	b0668	total_RNA	P-TABM-865	b0668 biotin	biotin	synthetic_DNA	P-TABM-864	Affymetrix:Protocol:Hybridization-HYBRIDIZATION	b0668_hyb	A-AFFY-76	http://www.ebi.ac.uk/aerep/result?queryFor=PhysicalArrayDesign&aAccession=A-AFFY-76	P-AFFY-6	n/a	1.5
s0107	9.25	9.25	no	9.25	none	no	frozen_sample	1	yes	no	breast cancer	1	no	mammary gland	EFO	EFO_0000854	no	no	female	EFO	EFO_0001265	Homo sapiens	EFO	http://purl.org/obo/owl/NCBITaxon#NCBITaxon_9606	Caucasian	EFO	EFO_0003156	1.6	no	no	negative	no	66	positive	P-TABM-863	s0107	total_RNA	P-TABM-865	s0107 biotin	biotin	synthetic_DNA	P-TABM-864	Affymetrix:Protocol:Hybridization-HYBRIDIZATION	s0107_hyb	A-AFFY-76	http://www.ebi.ac.uk/aerep/result?queryFor=PhysicalArrayDesign&aAccession=A-AFFY-76	P-AFFY-6	no	1.6
b0499	1.15	1.15	yes	2.24	NA	yes	frozen_sample	2	yes	yes	breast cancer	3	no	mammary gland	EFO	EFO_0000854	yes	no	female	EFO	EFO_0001265	Homo sapiens	EFO	http://purl.org/obo/owl/NCBITaxon#NCBITaxon_9606	NA			2	yes	yes	positive	yes	71	positive	P-TABM-863	b0499	total_RNA	P-TABM-865	b0499 biotin	biotin	synthetic_DNA	P-TABM-864	Affymetrix:Protocol:Hybridization-HYBRIDIZATION	b0499_hyb	A-AFFY-76	http://www.ebi.ac.uk/aerep/result?queryFor=PhysicalArrayDesign&aAccession=A-AFFY-76	P-AFFY-6	yes	2
s0026	0.67	0.67	yes	1.6	none	yes	frozen_sample	2	no	yes	breast cancer	3	n/a	mammary gland	EFO	EFO_0000854	n/a	no	female	EFO	EFO_0001265	Homo sapiens	EFO	http://purl.org/obo/owl/NCBITaxon#NCBITaxon_9606	Caucasian	EFO	EFO_0003156	1.8	yes	yes	positive	yes	83	positive	P-TABM-863	s0026	total_RNA	P-TABM-865	s0026 biotin	biotin	synthetic_DNA	P-TABM-864	Affymetrix:Protocol:Hybridization-HYBRIDIZATION	s0026_hyb	A-AFFY-76	http://www.ebi.ac.uk/aerep/result?queryFor=PhysicalArrayDesign&aAccession=A-AFFY-76	P-AFFY-6	n/a	1.8
s0060	1.86	1.86	yes	2.98	none	yes	frozen_sample	2	yes	yes	breast cancer	3	no	mammary gland	EFO	EFO_0000854	yes	yes	female	EFO	EFO_0001265	Homo sapiens	EFO	http://purl.org/obo/owl/NCBITaxon#NCBITaxon_9606	Caucasian	EFO	EFO_0003156	2.6	yes	yes	negative	yes	62	positive	P-TABM-863	s0060	total_RNA	P-TABM-865	s0060 biotin	biotin	synthetic_DNA	P-TABM-864	Affymetrix:Protocol:Hybridization-HYBRIDIZATION	s0060_hyb	A-AFFY-76	http://www.ebi.ac.uk/aerep/result?queryFor=PhysicalArrayDesign&aAccession=A-AFFY-76	P-AFFY-6	yes	2.6
s0104	10.72	10.72	no	10.72	NA	yes	frozen_sample	3	yes	no	breast cancer	3	no	mammary gland	EFO	EFO_0000854	no	no	female	EFO	EFO_0001265	Homo sapiens	EFO	http://purl.org/obo/owl/NCBITaxon#NCBITaxon_9606	Caucasian	EFO	EFO_0003156	5.5	yes	no	positive	no	72	positive	P-TABM-863	s0104	total_RNA	P-TABM-865	s0104 biotin	biotin	synthetic_DNA	P-TABM-864	Affymetrix:Protocol:Hybridization-HYBRIDIZATION	s0104_hyb	A-AFFY-76	http://www.ebi.ac.uk/aerep/result?queryFor=PhysicalArrayDesign&aAccession=A-AFFY-76	P-AFFY-6	no	5.5
s0200	4.97	4.97	no	4.97	NA	yes	frozen_sample	2	yes	no	breast cancer	3	no	mammary gland	EFO	EFO_0000854	no	no	female	EFO	EFO_0001265	Homo sapiens	EFO	http://purl.org/obo/owl/NCBITaxon#NCBITaxon_9606	African American	EFO	EFO_0003150	1.5	no	no	negative	no	80	positive	P-TABM-863	s0200	total_RNA	P-TABM-865	s0200 biotin	biotin	synthetic_DNA	P-TABM-864	Affymetrix:Protocol:Hybridization-HYBRIDIZATION	s0200_hyb	A-AFFY-76	http://www.ebi.ac.uk/aerep/result?queryFor=PhysicalArrayDesign&aAccession=A-AFFY-76	P-AFFY-6	no	1.5
b0370	1.05	1.05	no	1.05	none	no	frozen_sample	2	no	yes	breast cancer	3	no	mammary gland	EFO	EFO_0000854	no	yes	female	EFO	EFO_0001265	Homo sapiens	EFO	http://purl.org/obo/owl/NCBITaxon#NCBITaxon_9606	African American	EFO	EFO_0003150	4	no	no	positive	no	43	positive	P-TABM-863	b0370	total_RNA	P-TABM-865	b0370 biotin	biotin	synthetic_DNA	P-TABM-864	Affymetrix:Protocol:Hybridization-HYBRIDIZATION	b0370_hyb	A-AFFY-76	http://www.ebi.ac.uk/aerep/result?queryFor=PhysicalArrayDesign&aAccession=A-AFFY-76	P-AFFY-6	no	4
s0025	0	0	yes	0.6	NA	no	frozen_sample	1	n/a	yes	breast cancer	3	n/a	mammary gland	EFO	EFO_0000854	n/a	n/a	female	EFO	EFO_0001265	Homo sapiens	EFO	http://purl.org/obo/owl/NCBITaxon#NCBITaxon_9606	NA			1.2	n/a	yes	positive	yes	n/a	positive	P-TABM-863	s0025	total_RNA	P-TABM-865	s0025 biotin	biotin	synthetic_DNA	P-TABM-864	Affymetrix:Protocol:Hybridization-HYBRIDIZATION	s0025_hyb	A-AFFY-76	http://www.ebi.ac.uk/aerep/result?queryFor=PhysicalArrayDesign&aAccession=A-AFFY-76	P-AFFY-6	n/a	1.2
s0109	5.61	5.61	no	5.61	yes	yes	frozen_sample	2	yes	no	breast cancer	3	no	mammary gland	EFO	EFO_0000854	no	yes	female	EFO	EFO_0001265	Homo sapiens	EFO	http://purl.org/obo/owl/NCBITaxon#NCBITaxon_9606	Caucasian	EFO	EFO_0003156	2.5	yes	no	negative	no	46	positive	P-TABM-863	s0109	total_RNA	P-TABM-865	s0109 biotin	biotin	synthetic_DNA	P-TABM-864	Affymetrix:Protocol:Hybridization-HYBRIDIZATION	s0109_hyb	A-AFFY-76	http://www.ebi.ac.uk/aerep/result?queryFor=PhysicalArrayDesign&aAccession=A-AFFY-76	P-AFFY-6	no	2.5
s0190	5.28	5.28	no	5.28	none	no	frozen_sample	1	yes	no	breast cancer	3	no	mammary gland	EFO	EFO_0000854	yes	no	female	EFO	EFO_0001265	Homo sapiens	EFO	http://purl.org/obo/owl/NCBITaxon#NCBITaxon_9606	Caucasian	EFO	EFO_0003156	1.6	yes	no	positive	no	61	positive	P-TABM-863	s0190	total_RNA	P-TABM-865	s0190 biotin	biotin	synthetic_DNA	P-TABM-864	Affymetrix:Protocol:Hybridization-HYBRIDIZATION	s0190_hyb	A-AFFY-76	http://www.ebi.ac.uk/aerep/result?queryFor=PhysicalArrayDesign&aAccession=A-AFFY-76	P-AFFY-6	yes	1.6
b0326	6.12	6.12	no	6.12	yes	yes	frozen_sample	2	no	no	breast cancer	3	no	mammary gland	EFO	EFO_0000854	no	yes	female	EFO	EFO_0001265	Homo sapiens	EFO	http://purl.org/obo/owl/NCBITaxon#NCBITaxon_9606	Caucasian	EFO	EFO_0003156	2.5	no	no	negative	no	46	positive	P-TABM-863	b0326	total_RNA	P-TABM-865	b0326 biotin	biotin	synthetic_DNA	P-TABM-864	Affymetrix:Protocol:Hybridization-HYBRIDIZATION	b0326_hyb	A-AFFY-76	http://www.ebi.ac.uk/aerep/result?queryFor=PhysicalArrayDesign&aAccession=A-AFFY-76	P-AFFY-6	no	2.5
b0404	9.14	9.14	no	9.14	none	no	frozen_sample	1	yes	no	breast cancer	3	no	mammary gland	EFO	EFO_0000854	no	no	female	EFO	EFO_0001265	Homo sapiens	EFO	http://purl.org/obo/owl/NCBITaxon#NCBITaxon_9606	Caucasian	EFO	EFO_0003156	1	yes	no	negative	no	76	positive	P-TABM-863	b0404	total_RNA	P-TABM-865	b0404 biotin	biotin	synthetic_DNA	P-TABM-864	Affymetrix:Protocol:Hybridization-HYBRIDIZATION	b0404_hyb	A-AFFY-76	http://www.ebi.ac.uk/aerep/result?queryFor=PhysicalArrayDesign&aAccession=A-AFFY-76	P-AFFY-6	no	1
s0035	2.48	2.48	yes	2.48	none	no	frozen_sample	2	yes	yes	breast cancer	3	no	mammary gland	EFO	EFO_0000854	no	no	female	EFO	EFO_0001265	Homo sapiens	EFO	http://purl.org/obo/owl/NCBITaxon#NCBITaxon_9606	Caucasian	EFO	EFO_0003156	2.3	yes	yes	positive	no	70	positive	P-TABM-863	s0035	total_RNA	P-TABM-865	s0035 biotin	biotin	synthetic_DNA	P-TABM-864	Affymetrix:Protocol:Hybridization-HYBRIDIZATION	s0035_hyb	A-AFFY-76	http://www.ebi.ac.uk/aerep/result?queryFor=PhysicalArrayDesign&aAccession=A-AFFY-76	P-AFFY-6	no	2.3
b0251	5.7	5.7	no	5.7	NA	no	frozen_sample	2	yes	no	breast cancer	2	no	mammary gland	EFO	EFO_0000854	no	no	female	EFO	EFO_0001265	Homo sapiens	EFO	http://purl.org/obo/owl/NCBITaxon#NCBITaxon_9606	Caucasian	EFO	EFO_0003156	3	no	no	negative	no	78	positive	P-TABM-863	b0251	total_RNA	P-TABM-865	b0251 biotin	biotin	synthetic_DNA	P-TABM-864	Affymetrix:Protocol:Hybridization-HYBRIDIZATION	b0251_hyb	A-AFFY-76	http://www.ebi.ac.uk/aerep/result?queryFor=PhysicalArrayDesign&aAccession=A-AFFY-76	P-AFFY-6	no	3
s0116	3.06	3.06	no	3.06	none	no	frozen_sample	1	yes	no	breast cancer	3	yes	mammary gland	EFO	EFO_0000854	no	no	female	EFO	EFO_0001265	Homo sapiens	EFO	http://purl.org/obo/owl/NCBITaxon#NCBITaxon_9606	Caucasian	EFO	EFO_0003156	1.3	yes	no	positive	no	80	positive	P-TABM-863	s0116	total_RNA	P-TABM-865	s0116 biotin	biotin	synthetic_DNA	P-TABM-864	Affymetrix:Protocol:Hybridization-HYBRIDIZATION	s0116_hyb	A-AFFY-76	http://www.ebi.ac.uk/aerep/result?queryFor=PhysicalArrayDesign&aAccession=A-AFFY-76	P-AFFY-6	no	1.3
b0512	7.56	7.56	no	7.56	yes	yes	frozen_sample	3	no	no	breast cancer	3	no	mammary gland	EFO	EFO_0000854	no	yes	female	EFO	EFO_0001265	Homo sapiens	EFO	http://purl.org/obo/owl/NCBITaxon#NCBITaxon_9606	Caucasian	EFO	EFO_0003156	3	yes	no	positive	no	47	positive	P-TABM-863	b0512	total_RNA	P-TABM-865	b0512 biotin	biotin	synthetic_DNA	P-TABM-864	Affymetrix:Protocol:Hybridization-HYBRIDIZATION	b0512_hyb	A-AFFY-76	http://www.ebi.ac.uk/aerep/result?queryFor=PhysicalArrayDesign&aAccession=A-AFFY-76	P-AFFY-6	no	3
s0037	0	0	yes	2.43	NA	no	frozen_sample	2	yes	yes	breast cancer	2	no	mammary gland	EFO	EFO_0000854	no	yes	female	EFO	EFO_0001265	Homo sapiens	EFO	http://purl.org/obo/owl/NCBITaxon#NCBITaxon_9606	Caucasian	EFO	EFO_0003156	2	no	yes	positive	yes	49	positive	P-TABM-863	s0037	total_RNA	P-TABM-865	s0037 biotin	biotin	synthetic_DNA	P-TABM-864	Affymetrix:Protocol:Hybridization-HYBRIDIZATION	s0037_hyb	A-AFFY-76	http://www.ebi.ac.uk/aerep/result?queryFor=PhysicalArrayDesign&aAccession=A-AFFY-76	P-AFFY-6	no	2
s0141	2.13	2.13	no	2.47	yes	no	frozen_sample	2	yes	no	breast cancer	2	n/a	mammary gland	EFO	EFO_0000854	yes	yes	female	EFO	EFO_0001265	Homo sapiens	EFO	http://purl.org/obo/owl/NCBITaxon#NCBITaxon_9606	Caucasian	EFO	EFO_0003156	2.5	no	yes	negative	no	43	positive	P-TABM-863	s0141	total_RNA	P-TABM-865	s0141 biotin	biotin	synthetic_DNA	P-TABM-864	Affymetrix:Protocol:Hybridization-HYBRIDIZATION	s0141_hyb	A-AFFY-76	http://www.ebi.ac.uk/aerep/result?queryFor=PhysicalArrayDesign&aAccession=A-AFFY-76	P-AFFY-6	yes	2.5
s0205	9.6	9.6	no	9.6	none	no	frozen_sample	1	no	no	breast cancer	3	no	mammary gland	EFO	EFO_0000854	no	no	female	EFO	EFO_0001265	Homo sapiens	EFO	http://purl.org/obo/owl/NCBITaxon#NCBITaxon_9606	African American	EFO	EFO_0003150	1.4	yes	no	positive	no	47	positive	P-TABM-863	s0205	total_RNA	P-TABM-865	s0205 biotin	biotin	synthetic_DNA	P-TABM-864	Affymetrix:Protocol:Hybridization-HYBRIDIZATION	s0205_hyb	A-AFFY-76	http://www.ebi.ac.uk/aerep/result?queryFor=PhysicalArrayDesign&aAccession=A-AFFY-76	P-AFFY-6	no	1.4
s0080	5.63	5.63	no	5.63	none	yes	frozen_sample	2	yes	no	breast cancer	3	no	mammary gland	EFO	EFO_0000854	no	yes	female	EFO	EFO_0001265	Homo sapiens	EFO	http://purl.org/obo/owl/NCBITaxon#NCBITaxon_9606	African American	EFO	EFO_0003150	1.5	yes	no	positive	no	43	positive	P-TABM-863	s0080	total_RNA	P-TABM-865	s0080 biotin	biotin	synthetic_DNA	P-TABM-864	Affymetrix:Protocol:Hybridization-HYBRIDIZATION	s0080_hyb	A-AFFY-76	http://www.ebi.ac.uk/aerep/result?queryFor=PhysicalArrayDesign&aAccession=A-AFFY-76	P-AFFY-6	no	1.5
s0040	2.88	2.88	yes	3.35	yes	yes	frozen_sample	4	yes	yes	breast cancer	3	no	mammary gland	EFO	EFO_0000854	no	yes	female	EFO	EFO_0001265	Homo sapiens	EFO	http://purl.org/obo/owl/NCBITaxon#NCBITaxon_9606	African American	EFO	EFO_0003150	2.2	no	yes	positive	yes	53	positive	P-TABM-863	s0040	total_RNA	P-TABM-865	s0040 biotin	biotin	synthetic_DNA	P-TABM-864	Affymetrix:Protocol:Hybridization-HYBRIDIZATION	s0040_hyb	A-AFFY-76	http://www.ebi.ac.uk/aerep/result?queryFor=PhysicalArrayDesign&aAccession=A-AFFY-76	P-AFFY-6	no	2.2
s0077	0.42	0.42	yes	2.36	none	no	frozen_sample	1	no	yes	breast cancer	3	no	mammary gland	EFO	EFO_0000854	no	no	female	EFO	EFO_0001265	Homo sapiens	EFO	http://purl.org/obo/owl/NCBITaxon#NCBITaxon_9606	Caucasian	EFO	EFO_0003156	1.4	no	yes	positive	yes	51	positive	P-TABM-863	s0077	total_RNA	P-TABM-865	s0077 biotin	biotin	synthetic_DNA	P-TABM-864	Affymetrix:Protocol:Hybridization-HYBRIDIZATION	s0077_hyb	A-AFFY-76	http://www.ebi.ac.uk/aerep/result?queryFor=PhysicalArrayDesign&aAccession=A-AFFY-76	P-AFFY-6	no	1.4
s0154	12.87	12.87	no	12.87	none	yes	frozen_sample	2	yes	no	breast cancer	2	no	mammary gland	EFO	EFO_0000854	no	yes	female	EFO	EFO_0001265	Homo sapiens	EFO	http://purl.org/obo/owl/NCBITaxon#NCBITaxon_9606	Caucasian	EFO	EFO_0003156	1.4	yes	no	positive	no	63	positive	P-TABM-863	s0154	total_RNA	P-TABM-865	s0154 biotin	biotin	synthetic_DNA	P-TABM-864	Affymetrix:Protocol:Hybridization-HYBRIDIZATION	s0154_hyb	A-AFFY-76	http://www.ebi.ac.uk/aerep/result?queryFor=PhysicalArrayDesign&aAccession=A-AFFY-76	P-AFFY-6	no	1.4
b0421	10.3	10.3	no	10.3	yes	yes	frozen_sample	3	yes	no	breast cancer	2	no	mammary gland	EFO	EFO_0000854	no	yes	female	EFO	EFO_0001265	Homo sapiens	EFO	http://purl.org/obo/owl/NCBITaxon#NCBITaxon_9606	Caucasian	EFO	EFO_0003156	5	yes	no	positive	no	75	positive	P-TABM-863	b0421	total_RNA	P-TABM-865	b0421 biotin	biotin	synthetic_DNA	P-TABM-864	Affymetrix:Protocol:Hybridization-HYBRIDIZATION	b0421_hyb	A-AFFY-76	http://www.ebi.ac.uk/aerep/result?queryFor=PhysicalArrayDesign&aAccession=A-AFFY-76	P-AFFY-6	no	5
s0146	8.08	8.08	no	8.08	NA	yes	frozen_sample	2	yes	no	breast cancer	3	no	mammary gland	EFO	EFO_0000854	no	no	female	EFO	EFO_0001265	Homo sapiens	EFO	http://purl.org/obo/owl/NCBITaxon#NCBITaxon_9606	Other			3.6	yes	no	positive	no	67	positive	P-TABM-863	s0146	total_RNA	P-TABM-865	s0146 biotin	biotin	synthetic_DNA	P-TABM-864	Affymetrix:Protocol:Hybridization-HYBRIDIZATION	s0146_hyb	A-AFFY-76	http://www.ebi.ac.uk/aerep/result?queryFor=PhysicalArrayDesign&aAccession=A-AFFY-76	P-AFFY-6	no	3.6
b0340	1.84	1.84	no	1.84	none	yes	frozen_sample	3	yes	yes	breast cancer	3	no	mammary gland	EFO	EFO_0000854	no	yes	female	EFO	EFO_0001265	Homo sapiens	EFO	http://purl.org/obo/owl/NCBITaxon#NCBITaxon_9606	Caucasian	EFO	EFO_0003156	n/a	yes	no	positive	no	39	positive	P-TABM-863	b0340	total_RNA	P-TABM-865	b0340 biotin	biotin	synthetic_DNA	P-TABM-864	Affymetrix:Protocol:Hybridization-HYBRIDIZATION	b0340_hyb	A-AFFY-76	http://www.ebi.ac.uk/aerep/result?queryFor=PhysicalArrayDesign&aAccession=A-AFFY-76	P-AFFY-6	no
b0428	8.51	8.51	no	8.51	NA	yes	frozen_sample	2	yes	no	breast cancer	3	no	mammary gland	EFO	EFO_0000854	no	yes	female	EFO	EFO_0001265	Homo sapiens	EFO	http://purl.org/obo/owl/NCBITaxon#NCBITaxon_9606	African American	EFO	EFO_0003150	3.7	no	no	positive	no	38	positive	P-TABM-863	b0428	total_RNA	P-TABM-865	b0428 biotin	biotin	synthetic_DNA	P-TABM-864	Affymetrix:Protocol:Hybridization-HYBRIDIZATION	b0428_hyb	A-AFFY-76	http://www.ebi.ac.uk/aerep/result?queryFor=PhysicalArrayDesign&aAccession=A-AFFY-76	P-AFFY-6	no	3.7
b0521	0.34	0.34	yes	2.93	none	yes	frozen_sample	2	yes	yes	breast cancer	3	no	mammary gland	EFO	EFO_0000854	no	no	female	EFO	EFO_0001265	Homo sapiens	EFO	http://purl.org/obo/owl/NCBITaxon#NCBITaxon_9606	Caucasian	EFO	EFO_0003156	2.4	yes	yes	positive	yes	56	positive	P-TABM-863	b0521	total_RNA	P-TABM-865	b0521 biotin	biotin	synthetic_DNA	P-TABM-864	Affymetrix:Protocol:Hybridization-HYBRIDIZATION	b0521_hyb	A-AFFY-76	http://www.ebi.ac.uk/aerep/result?queryFor=PhysicalArrayDesign&aAccession=A-AFFY-76	P-AFFY-6	no	2.4
s0046	6.02	6.02	no	6.02	none	yes	frozen_sample	2	yes	no	breast cancer	2	yes	mammary gland	EFO	EFO_0000854	no	yes	female	EFO	EFO_0001265	Homo sapiens	EFO	http://purl.org/obo/owl/NCBITaxon#NCBITaxon_9606	Caucasian	EFO	EFO_0003156	3	yes	no	positive	no	44	positive	P-TABM-863	s0046	total_RNA	P-TABM-865	s0046 biotin	biotin	synthetic_DNA	P-TABM-864	Affymetrix:Protocol:Hybridization-HYBRIDIZATION	s0046_hyb	A-AFFY-76	http://www.ebi.ac.uk/aerep/result?queryFor=PhysicalArrayDesign&aAccession=A-AFFY-76	P-AFFY-6	no	3
s0162	2.71	2.71	yes	3.78	none	no	frozen_sample	1	yes	yes	breast cancer	2	n/a	mammary gland	EFO	EFO_0000854	no	no	female	EFO	EFO_0001265	Homo sapiens	EFO	http://purl.org/obo/owl/NCBITaxon#NCBITaxon_9606	African American	EFO	EFO_0003150	2	no	yes	positive	yes	48	positive	P-TABM-863	s0162	total_RNA	P-TABM-865	s0162 biotin	biotin	synthetic_DNA	P-TABM-864	Affymetrix:Protocol:Hybridization-HYBRIDIZATION	s0162_hyb	A-AFFY-76	http://www.ebi.ac.uk/aerep/result?queryFor=PhysicalArrayDesign&aAccession=A-AFFY-76	P-AFFY-6	no	2
b0336	2.1	2.1	no	2.1	yes	yes	frozen_sample	3	yes	no	breast cancer	2	no	mammary gland	EFO	EFO_0000854	n/a	yes	female	EFO	EFO_0001265	Homo sapiens	EFO	http://purl.org/obo/owl/NCBITaxon#NCBITaxon_9606	Caucasian	EFO	EFO_0003156	4	no	no	positive	no	73	positive	P-TABM-863	b0336	total_RNA	P-TABM-865	b0336 biotin	biotin	synthetic_DNA	P-TABM-864	Affymetrix:Protocol:Hybridization-HYBRIDIZATION	b0336_hyb	A-AFFY-76	http://www.ebi.ac.uk/aerep/result?queryFor=PhysicalArrayDesign&aAccession=A-AFFY-76	P-AFFY-6	n/a	4
s0100	8.53	8.53	no	8.53	none	no	frozen_sample	1	no	no	breast cancer	3	no	mammary gland	EFO	EFO_0000854	no	no	female	EFO	EFO_0001265	Homo sapiens	EFO	http://purl.org/obo/owl/NCBITaxon#NCBITaxon_9606	Caucasian	EFO	EFO_0003156	1	yes	no	positive	no	42	positive	P-TABM-863	s0100	total_RNA	P-TABM-865	s0100 biotin	biotin	synthetic_DNA	P-TABM-864	Affymetrix:Protocol:Hybridization-HYBRIDIZATION	s0100_hyb	A-AFFY-76	http://www.ebi.ac.uk/aerep/result?queryFor=PhysicalArrayDesign&aAccession=A-AFFY-76	P-AFFY-6	no	1
s0175	2.15	2.15	yes	2.52	yes	yes	frozen_sample	2	yes	yes	breast cancer	2	n/a	mammary gland	EFO	EFO_0000854	no	no	female	EFO	EFO_0001265	Homo sapiens	EFO	http://purl.org/obo/owl/NCBITaxon#NCBITaxon_9606	Caucasian	EFO	EFO_0003156	5	yes	yes	negative	yes	82	positive	P-TABM-863	s0175	total_RNA	P-TABM-865	s0175 biotin	biotin	synthetic_DNA	P-TABM-864	Affymetrix:Protocol:Hybridization-HYBRIDIZATION	s0175_hyb	A-AFFY-76	http://www.ebi.ac.uk/aerep/result?queryFor=PhysicalArrayDesign&aAccession=A-AFFY-76	P-AFFY-6	no	5
b0341	2.68	2.68	yes	3.42	none	no	frozen_sample	2	no	yes	breast cancer	2	no	mammary gland	EFO	EFO_0000854	no	yes	female	EFO	EFO_0001265	Homo sapiens	EFO	http://purl.org/obo/owl/NCBITaxon#NCBITaxon_9606	Caucasian	EFO	EFO_0003156	2.5	yes	yes	positive	yes	37	positive	P-TABM-863	b0341	total_RNA	P-TABM-865	b0341 biotin	biotin	synthetic_DNA	P-TABM-864	Affymetrix:Protocol:Hybridization-HYBRIDIZATION	b0341_hyb	A-AFFY-76	http://www.ebi.ac.uk/aerep/result?queryFor=PhysicalArrayDesign&aAccession=A-AFFY-76	P-AFFY-6	no	2.5
b0566	2.11	2.11	yes	2.99	yes	yes	frozen_sample	3	no	yes	breast cancer	3	no	mammary gland	EFO	EFO_0000854	no	no	female	EFO	EFO_0001265	Homo sapiens	EFO	http://purl.org/obo/owl/NCBITaxon#NCBITaxon_9606	Caucasian	EFO	EFO_0003156	4.5	no	yes	positive	no	55	positive	P-TABM-863	b0566	total_RNA	P-TABM-865	b0566 biotin	biotin	synthetic_DNA	P-TABM-864	Affymetrix:Protocol:Hybridization-HYBRIDIZATION	b0566_hyb	A-AFFY-76	http://www.ebi.ac.uk/aerep/result?queryFor=PhysicalArrayDesign&aAccession=A-AFFY-76	P-AFFY-6	no	4.5
s0047	10.09	10.09	no	10.09	yes	no	frozen_sample	1	yes	no	breast cancer	3	no	mammary gland	EFO	EFO_0000854	no	no	female	EFO	EFO_0001265	Homo sapiens	EFO	http://purl.org/obo/owl/NCBITaxon#NCBITaxon_9606	African American	EFO	EFO_0003150	0.6	no	no	positive	no	82	positive	P-TABM-863	s0047	total_RNA	P-TABM-865	s0047 biotin	biotin	synthetic_DNA	P-TABM-864	Affymetrix:Protocol:Hybridization-HYBRIDIZATION	s0047_hyb	A-AFFY-76	http://www.ebi.ac.uk/aerep/result?queryFor=PhysicalArrayDesign&aAccession=A-AFFY-76	P-AFFY-6	no	0.6
s0168	11.24	11.24	no	11.24	none	no	frozen_sample	2	yes	no	breast cancer	3	no	mammary gland	EFO	EFO_0000854	no	no	female	EFO	EFO_0001265	Homo sapiens	EFO	http://purl.org/obo/owl/NCBITaxon#NCBITaxon_9606	Caucasian	EFO	EFO_0003156	3	no	no	positive	no	47	positive	P-TABM-863	s0168	total_RNA	P-TABM-865	s0168 biotin	biotin	synthetic_DNA	P-TABM-864	Affymetrix:Protocol:Hybridization-HYBRIDIZATION	s0168_hyb	A-AFFY-76	http://www.ebi.ac.uk/aerep/result?queryFor=PhysicalArrayDesign&aAccession=A-AFFY-76	P-AFFY-6	no	3
b0241	10.36	10.36	no	10.36	none	no	frozen_sample	1	yes	no	breast cancer	2	no	mammary gland	EFO	EFO_0000854	no	no	female	EFO	EFO_0001265	Homo sapiens	EFO	http://purl.org/obo/owl/NCBITaxon#NCBITaxon_9606	Caucasian	EFO	EFO_0003156	1.5	no	no	positive	no	68	positive	P-TABM-863	b0241	total_RNA	P-TABM-865	b0241 biotin	biotin	synthetic_DNA	P-TABM-864	Affymetrix:Protocol:Hybridization-HYBRIDIZATION	b0241_hyb	A-AFFY-76	http://www.ebi.ac.uk/aerep/result?queryFor=PhysicalArrayDesign&aAccession=A-AFFY-76	P-AFFY-6	no	1.5
b0374	8.01	8.01	no	8.01	NA	yes	frozen_sample	2	yes	no	breast cancer	1	no	mammary gland	EFO	EFO_0000854	no	no	female	EFO	EFO_0001265	Homo sapiens	EFO	http://purl.org/obo/owl/NCBITaxon#NCBITaxon_9606	Caucasian	EFO	EFO_0003156	3	no	no	positive	no	88	positive	P-TABM-863	b0374	total_RNA	P-TABM-865	b0374 biotin	biotin	synthetic_DNA	P-TABM-864	Affymetrix:Protocol:Hybridization-HYBRIDIZATION	b0374_hyb	A-AFFY-76	http://www.ebi.ac.uk/aerep/result?queryFor=PhysicalArrayDesign&aAccession=A-AFFY-76	P-AFFY-6	no	3
b0434	8.91	8.91	no	8.91	none	no	frozen_sample	1	yes	no	breast cancer	2	no	mammary gland	EFO	EFO_0000854	no	no	female	EFO	EFO_0001265	Homo sapiens	EFO	http://purl.org/obo/owl/NCBITaxon#NCBITaxon_9606	Caucasian	EFO	EFO_0003156	1.5	no	no	negative	no	59	positive	P-TABM-863	b0434	total_RNA	P-TABM-865	b0434 biotin	biotin	synthetic_DNA	P-TABM-864	Affymetrix:Protocol:Hybridization-HYBRIDIZATION	b0434_hyb	A-AFFY-76	http://www.ebi.ac.uk/aerep/result?queryFor=PhysicalArrayDesign&aAccession=A-AFFY-76	P-AFFY-6	no	1.5
s0006	4.84	4.84	no	6.33	yes	no	frozen_sample	2	yes	no	breast cancer	3	no	mammary gland	EFO	EFO_0000854	no	yes	female	EFO	EFO_0001265	Homo sapiens	EFO	http://purl.org/obo/owl/NCBITaxon#NCBITaxon_9606	Other			4	no	no	negative	no	34	positive	P-TABM-863	s0006	total_RNA	P-TABM-865	s0006 biotin	biotin	synthetic_DNA	P-TABM-864	Affymetrix:Protocol:Hybridization-HYBRIDIZATION	s0006_hyb	A-AFFY-76	http://www.ebi.ac.uk/aerep/result?queryFor=PhysicalArrayDesign&aAccession=A-AFFY-76	P-AFFY-6	no	4
s0050	6.73	6.73	no	6.73	yes	yes	frozen_sample	3	yes	no	breast cancer	3	no	mammary gland	EFO	EFO_0000854	no	no	female	EFO	EFO_0001265	Homo sapiens	EFO	http://purl.org/obo/owl/NCBITaxon#NCBITaxon_9606	Caucasian	EFO	EFO_0003156	4.5	no	no	positive	no	86	positive	P-TABM-863	s0050	total_RNA	P-TABM-865	s0050 biotin	biotin	synthetic_DNA	P-TABM-864	Affymetrix:Protocol:Hybridization-HYBRIDIZATION	s0050_hyb	A-AFFY-76	http://www.ebi.ac.uk/aerep/result?queryFor=PhysicalArrayDesign&aAccession=A-AFFY-76	P-AFFY-6	no	4.5
s0088	14.15	14.15	no	14.15	yes	yes	frozen_sample	4	yes	no	breast cancer	2	no	mammary gland	EFO	EFO_0000854	no	yes	female	EFO	EFO_0001265	Homo sapiens	EFO	http://purl.org/obo/owl/NCBITaxon#NCBITaxon_9606	Caucasian	EFO	EFO_0003156	1.8	no	no	negative	no	36	positive	P-TABM-863	s0088	total_RNA	P-TABM-865	s0088 biotin	biotin	synthetic_DNA	P-TABM-864	Affymetrix:Protocol:Hybridization-HYBRIDIZATION	s0088_hyb	A-AFFY-76	http://www.ebi.ac.uk/aerep/result?queryFor=PhysicalArrayDesign&aAccession=A-AFFY-76	P-AFFY-6	no	1.8
s0170	10.26	10.26	no	10.26	yes	no	frozen_sample	2	yes	no	breast cancer	3	no	mammary gland	EFO	EFO_0000854	no	no	female	EFO	EFO_0001265	Homo sapiens	EFO	http://purl.org/obo/owl/NCBITaxon#NCBITaxon_9606	Caucasian	EFO	EFO_0003156	2.4	yes	no	positive	no	51	positive	P-TABM-863	s0170	total_RNA	P-TABM-865	s0170 biotin	biotin	synthetic_DNA	P-TABM-864	Affymetrix:Protocol:Hybridization-HYBRIDIZATION	s0170_hyb	A-AFFY-76	http://www.ebi.ac.uk/aerep/result?queryFor=PhysicalArrayDesign&aAccession=A-AFFY-76	P-AFFY-6	no	2.4
s0106	6.36	6.36	no	6.54	none	yes	frozen_sample	4	yes	yes	breast cancer	3	no	mammary gland	EFO	EFO_0000854	no	no	female	EFO	EFO_0001265	Homo sapiens	EFO	http://purl.org/obo/owl/NCBITaxon#NCBITaxon_9606	Caucasian	EFO	EFO_0003156	7	yes	yes	positive	no	57	positive	P-TABM-863	s0106	total_RNA	P-TABM-865	s0106 biotin	biotin	synthetic_DNA	P-TABM-864	Affymetrix:Protocol:Hybridization-HYBRIDIZATION	s0106_hyb	A-AFFY-76	http://www.ebi.ac.uk/aerep/result?queryFor=PhysicalArrayDesign&aAccession=A-AFFY-76	P-AFFY-6	no	7
s0181	1.36	1.36	no	1.36	NA	yes	frozen_sample	2	no	no	breast cancer	3	yes	mammary gland	EFO	EFO_0000854	no	no	female	EFO	EFO_0001265	Homo sapiens	EFO	http://purl.org/obo/owl/NCBITaxon#NCBITaxon_9606	Caucasian	EFO	EFO_0003156	3.5	no	no	positive	no	48	positive	P-TABM-863	s0181	total_RNA	P-TABM-865	s0181 biotin	biotin	synthetic_DNA	P-TABM-864	Affymetrix:Protocol:Hybridization-HYBRIDIZATION	s0181_hyb	A-AFFY-76	http://www.ebi.ac.uk/aerep/result?queryFor=PhysicalArrayDesign&aAccession=A-AFFY-76	P-AFFY-6	no	3.5
b0243	4.04	4.04	yes	5.76	none	no	frozen_sample	1	no	yes	breast cancer	2	n/a	mammary gland	EFO	EFO_0000854	n/a	yes	female	EFO	EFO_0001265	Homo sapiens	EFO	http://purl.org/obo/owl/NCBITaxon#NCBITaxon_9606	Caucasian	EFO	EFO_0003156	2	yes	yes	positive	yes	40	positive	P-TABM-863	b0243	total_RNA	P-TABM-865	b0243 biotin	biotin	synthetic_DNA	P-TABM-864	Affymetrix:Protocol:Hybridization-HYBRIDIZATION	b0243_hyb	A-AFFY-76	http://www.ebi.ac.uk/aerep/result?queryFor=PhysicalArrayDesign&aAccession=A-AFFY-76	P-AFFY-6	n/a	2
s0019	11.96	11.96	no	11.96	yes	yes	frozen_sample	2	yes	no	breast cancer	3	no	mammary gland	EFO	EFO_0000854	no	no	female	EFO	EFO_0001265	Homo sapiens	EFO	http://purl.org/obo/owl/NCBITaxon#NCBITaxon_9606	Caucasian	EFO	EFO_0003156	1.8	yes	no	positive	no	35	positive	P-TABM-863	s0019	total_RNA	P-TABM-865	s0019 biotin	biotin	synthetic_DNA	P-TABM-864	Affymetrix:Protocol:Hybridization-HYBRIDIZATION	s0019_hyb	A-AFFY-76	http://www.ebi.ac.uk/aerep/result?queryFor=PhysicalArrayDesign&aAccession=A-AFFY-76	P-AFFY-6	no	1.8
s0059	0.67	0.67	no	0.67	none	yes	frozen_sample	2	no	no	breast cancer	2	yes	mammary gland	EFO	EFO_0000854	no	yes	female	EFO	EFO_0001265	Homo sapiens	EFO	http://purl.org/obo/owl/NCBITaxon#NCBITaxon_9606	Caucasian	EFO	EFO_0003156	3.5	yes	no	positive	no	35	positive	P-TABM-863	s0059	total_RNA	P-TABM-865	s0059 biotin	biotin	synthetic_DNA	P-TABM-864	Affymetrix:Protocol:Hybridization-HYBRIDIZATION	s0059_hyb	A-AFFY-76	http://www.ebi.ac.uk/aerep/result?queryFor=PhysicalArrayDesign&aAccession=A-AFFY-76	P-AFFY-6	no	3.5
s0103	1.13	1.13	no	1.13	none	yes	frozen_sample	2	yes	no	breast cancer	3	no	mammary gland	EFO	EFO_0000854	no	yes	female	EFO	EFO_0001265	Homo sapiens	EFO	http://purl.org/obo/owl/NCBITaxon#NCBITaxon_9606	Caucasian	EFO	EFO_0003156	1.5	yes	no	positive	no	59	positive	P-TABM-863	s0103	total_RNA	P-TABM-865	s0103 biotin	biotin	synthetic_DNA	P-TABM-864	Affymetrix:Protocol:Hybridization-HYBRIDIZATION	s0103_hyb	A-AFFY-76	http://www.ebi.ac.uk/aerep/result?queryFor=PhysicalArrayDesign&aAccession=A-AFFY-76	P-AFFY-6	no	1.5
s0177	4.16	4.16	no	4.16	yes	yes	frozen_sample	2	yes	no	breast cancer	2	no	mammary gland	EFO	EFO_0000854	no	yes	female	EFO	EFO_0001265	Homo sapiens	EFO	http://purl.org/obo/owl/NCBITaxon#NCBITaxon_9606	Caucasian	EFO	EFO_0003156	2.1	yes	no	positive	no	71	positive	P-TABM-863	s0177	total_RNA	P-TABM-865	s0177 biotin	biotin	synthetic_DNA	P-TABM-864	Affymetrix:Protocol:Hybridization-HYBRIDIZATION	s0177_hyb	A-AFFY-76	http://www.ebi.ac.uk/aerep/result?queryFor=PhysicalArrayDesign&aAccession=A-AFFY-76	P-AFFY-6	no	2.1
b0296	11.1	11.1	no	11.1	none	no	frozen_sample	1	yes	no	breast cancer	1	no	mammary gland	EFO	EFO_0000854	no	no	female	EFO	EFO_0001265	Homo sapiens	EFO	http://purl.org/obo/owl/NCBITaxon#NCBITaxon_9606	Caucasian	EFO	EFO_0003156	2	yes	no	positive	no	82	positive	P-TABM-863	b0296	total_RNA	P-TABM-865	b0296 biotin	biotin	synthetic_DNA	P-TABM-864	Affymetrix:Protocol:Hybridization-HYBRIDIZATION	b0296_hyb	A-AFFY-76	http://www.ebi.ac.uk/aerep/result?queryFor=PhysicalArrayDesign&aAccession=A-AFFY-76	P-AFFY-6	no	2
b0299	4.39	4.39	no	4.39	NA	yes	frozen_sample	2	yes	no	breast cancer	2	n/a	mammary gland	EFO	EFO_0000854	n/a	yes	female	EFO	EFO_0001265	Homo sapiens	EFO	http://purl.org/obo/owl/NCBITaxon#NCBITaxon_9606	Caucasian	EFO	EFO_0003156	4.2	no	no	n/a	no	77	positive	P-TABM-863	b0299	total_RNA	P-TABM-865	b0299 biotin	biotin	synthetic_DNA	P-TABM-864	Affymetrix:Protocol:Hybridization-HYBRIDIZATION	b0299_hyb	A-AFFY-76	http://www.ebi.ac.uk/aerep/result?queryFor=PhysicalArrayDesign&aAccession=A-AFFY-76	P-AFFY-6	n/a	4.2
b0317	2.9	2.9	no	2.9	none	no	frozen_sample	1	yes	no	breast cancer	3	no	mammary gland	EFO	EFO_0000854	no	no	female	EFO	EFO_0001265	Homo sapiens	EFO	http://purl.org/obo/owl/NCBITaxon#NCBITaxon_9606	Caucasian	EFO	EFO_0003156	1.7	no	no	positive	no	73	positive	P-TABM-863	b0317	total_RNA	P-TABM-865	b0317 biotin	biotin	synthetic_DNA	P-TABM-864	Affymetrix:Protocol:Hybridization-HYBRIDIZATION	b0317_hyb	A-AFFY-76	http://www.ebi.ac.uk/aerep/result?queryFor=PhysicalArrayDesign&aAccession=A-AFFY-76	P-AFFY-6	no	1.7
b0335	4.04	4.04	no	4.04	none	no	frozen_sample	1	yes	yes	breast cancer	2	no	mammary gland	EFO	EFO_0000854	no	no	female	EFO	EFO_0001265	Homo sapiens	EFO	http://purl.org/obo/owl/NCBITaxon#NCBITaxon_9606	African American	EFO	EFO_0003150	1.1	yes	no	positive	no	40	positive	P-TABM-863	b0335	total_RNA	P-TABM-865	b0335 biotin	biotin	synthetic_DNA	P-TABM-864	Affymetrix:Protocol:Hybridization-HYBRIDIZATION	b0335_hyb	A-AFFY-76	http://www.ebi.ac.uk/aerep/result?queryFor=PhysicalArrayDesign&aAccession=A-AFFY-76	P-AFFY-6	no	1.1
b0337	11.35	11.35	no	11.35	yes	no	frozen_sample	1	yes	no	breast cancer	1	no	mammary gland	EFO	EFO_0000854	no	no	female	EFO	EFO_0001265	Homo sapiens	EFO	http://purl.org/obo/owl/NCBITaxon#NCBITaxon_9606	Caucasian	EFO	EFO_0003156	1.2	no	no	positive	no	70	positive	P-TABM-863	b0337	total_RNA	P-TABM-865	b0337 biotin	biotin	synthetic_DNA	P-TABM-864	Affymetrix:Protocol:Hybridization-HYBRIDIZATION	b0337_hyb	A-AFFY-76	http://www.ebi.ac.uk/aerep/result?queryFor=PhysicalArrayDesign&aAccession=A-AFFY-76	P-AFFY-6	no	1.2
b0339	1.54	1.54	no	1.34	none	yes	frozen_sample	2	yes	no	breast cancer	3	no	mammary gland	EFO	EFO_0000854	no	no	female	EFO	EFO_0001265	Homo sapiens	EFO	http://purl.org/obo/owl/NCBITaxon#NCBITaxon_9606	African American	EFO	EFO_0003150	3	no	no	positive	no	80	positive	P-TABM-863	b0339	total_RNA	P-TABM-865	b0339 biotin	biotin	synthetic_DNA	P-TABM-864	Affymetrix:Protocol:Hybridization-HYBRIDIZATION	b0339_hyb	A-AFFY-76	http://www.ebi.ac.uk/aerep/result?queryFor=PhysicalArrayDesign&aAccession=A-AFFY-76	P-AFFY-6	no	3
b0357	1.42	1.42	yes	1.97	yes	no	frozen_sample	1	yes	yes	breast cancer	2	n/a	mammary gland	EFO	EFO_0000854	n/a	yes	female	EFO	EFO_0001265	Homo sapiens	EFO	http://purl.org/obo/owl/NCBITaxon#NCBITaxon_9606	Caucasian	EFO	EFO_0003156	1.6	yes	yes	positive	no	45	positive	P-TABM-863	b0357	total_RNA	P-TABM-865	b0357 biotin	biotin	synthetic_DNA	P-TABM-864	Affymetrix:Protocol:Hybridization-HYBRIDIZATION	b0357_hyb	A-AFFY-76	http://www.ebi.ac.uk/aerep/result?queryFor=PhysicalArrayDesign&aAccession=A-AFFY-76	P-AFFY-6	n/a	1.6
b0414	11.78	11.78	no	11.78	none	no	frozen_sample	1	no	no	breast cancer	1	yes	mammary gland	EFO	EFO_0000854	no	no	female	EFO	EFO_0001265	Homo sapiens	EFO	http://purl.org/obo/owl/NCBITaxon#NCBITaxon_9606	Caucasian	EFO	EFO_0003156	1	yes	no	positive	no	43	positive	P-TABM-863	b0414	total_RNA	P-TABM-865	b0414 biotin	biotin	synthetic_DNA	P-TABM-864	Affymetrix:Protocol:Hybridization-HYBRIDIZATION	b0414_hyb	A-AFFY-76	http://www.ebi.ac.uk/aerep/result?queryFor=PhysicalArrayDesign&aAccession=A-AFFY-76	P-AFFY-6	no	1
b0420	7.9	7.9	no	7.9	yes	no	frozen_sample	1	yes	no	breast cancer	3	no	mammary gland	EFO	EFO_0000854	yes	no	female	EFO	EFO_0001265	Homo sapiens	EFO	http://purl.org/obo/owl/NCBITaxon#NCBITaxon_9606	Caucasian	EFO	EFO_0003156	1.8	yes	no	positive	no	37	positive	P-TABM-863	b0420	total_RNA	P-TABM-865	b0420 biotin	biotin	synthetic_DNA	P-TABM-864	Affymetrix:Protocol:Hybridization-HYBRIDIZATION	b0420_hyb	A-AFFY-76	http://www.ebi.ac.uk/aerep/result?queryFor=PhysicalArrayDesign&aAccession=A-AFFY-76	P-AFFY-6	yes	1.8
b0427	6.84	6.84	no	6.84	NA	yes	frozen_sample	2	yes	no	breast cancer	2	no	mammary gland	EFO	EFO_0000854	yes	yes	female	EFO	EFO_0001265	Homo sapiens	EFO	http://purl.org/obo/owl/NCBITaxon#NCBITaxon_9606	African American	EFO	EFO_0003150	2.2	no	no	positive	no	41	positive	P-TABM-863	b0427	total_RNA	P-TABM-865	b0427 biotin	biotin	synthetic_DNA	P-TABM-864	Affymetrix:Protocol:Hybridization-HYBRIDIZATION	b0427_hyb	A-AFFY-76	http://www.ebi.ac.uk/aerep/result?queryFor=PhysicalArrayDesign&aAccession=A-AFFY-76	P-AFFY-6	yes	2.2
s0204	0.67	0.67	yes	0.67	yes	yes	frozen_sample	2	no	yes	breast cancer	3	no	mammary gland	EFO	EFO_0000854	no	yes	female	EFO	EFO_0001265	Homo sapiens	EFO	http://purl.org/obo/owl/NCBITaxon#NCBITaxon_9606	Caucasian	EFO	EFO_0003156	1.7	yes	yes	positive	yes	57	positive	P-TABM-863	s0204	total_RNA	P-TABM-865	s0204 biotin	biotin	synthetic_DNA	P-TABM-864	Affymetrix:Protocol:Hybridization-HYBRIDIZATION	s0204_hyb	A-AFFY-76	http://www.ebi.ac.uk/aerep/result?queryFor=PhysicalArrayDesign&aAccession=A-AFFY-76	P-AFFY-6	no	1.7
s0226	0.35	0.35	no	4.13	none	yes	frozen_sample	2	yes	yes	breast cancer	3	yes	mammary gland	EFO	EFO_0000854	yes	yes	female	EFO	EFO_0001265	Homo sapiens	EFO	http://purl.org/obo/owl/NCBITaxon#NCBITaxon_9606	Caucasian	EFO	EFO_0003156	3	yes	yes	positive	no	31	positive	P-TABM-863	s0226	total_RNA	P-TABM-865	s0226 biotin	biotin	synthetic_DNA	P-TABM-864	Affymetrix:Protocol:Hybridization-HYBRIDIZATION	s0226_hyb	A-AFFY-76	http://www.ebi.ac.uk/aerep/result?queryFor=PhysicalArrayDesign&aAccession=A-AFFY-76	P-AFFY-6	yes	3
[truncated: 29 more columns]

## Sheet: GSE1456
title	geo_accession	status	submission_date	last_update_date	type	channel_count	source_name_ch1	organism_ch1	characteristics_ch1	characteristics_ch1.1	characteristics_ch1.2	characteristics_ch1.3	characteristics_ch1.4	characteristics_ch1.5	characteristics_ch1.6	characteristics_ch1.7	characteristics_ch1.8	molecule_ch1	extract_protocol_ch1	label_ch1	label_protocol_ch1	taxid_ch1	hyb_protocol	scan_protocol	description	data_processing	platform_id	contact_name	contact_email	contact_phone	contact_fax	contact_department	contact_institute	contact_address	contact_city	contact_zip/postal_code	contact_country	supplementary_file	data_row_count	relation	relation.1	DEATH:ch1	DEATH_BC:ch1	ELSTON:ch1	RELAPSE:ch1	SUBTYPE:ch1	SURV_DEATH:ch1	SURV_RELAPSE:ch1
X350JO (HG-U133A)	GSM107073	Public on May 31 2006	Apr 28 2006	May 31 2013	RNA	1	Breast tumor	Homo sapiens	Breast tumor tissue	RELAPSE: 0	SURV_RELAPSE: 8.15	DEATH: 0	DEATH_BC: 0	SURV_DEATH: 8.15	SUBTYPE: Luminal B	ELSTON: 3	See Series GSE1456 record for additional information	total RNA	Qiagen RNeasy Mini Kit	biotin	Approximately 10ug of total RNA was processed to produce biotynylated cRNA targets	9606	Standard Affymetrix procedure	Standard Affymetrix procedure	Series of 159 tumors	Affymetrix Microarray Suite Version 5.0	GPL96	Alexander,,Ploner	Alexander.Ploner@meb.ki.se	-82815	++46-8-31 11 01	Medical Epidemiology and Biostatistics	Karolinska Institutet		Stockholm	SE-171 77	Sweden	ftp://ftp.ncbi.nlm.nih.gov/geo/samples/GSM107nnn/GSM107073/suppl/GSM107073.CEL.gz	22283	Reanalyzed by: GSE47561		0	0	3	0	Luminal B	8.15	8.15
X028JA (HG-U133A)	GSM107074	Public on May 31 2006	Apr 28 2006	May 30 2006	RNA	1	Breast tumor	Homo sapiens	Breast tumor tissue	RELAPSE: 0	SURV_RELAPSE: 8.36	DEATH: 1	DEATH_BC: 0	SURV_DEATH: 2.22	SUBTYPE: Luminal A	ELSTON: 1	See Series GSE1456 record for additional information	total RNA	Qiagen RNeasy Mini Kit	biotin	Approximately 10ug of total RNA was processed to produce biotynylated cRNA targets	9606	Standard Affymetrix procedure	Standard Affymetrix procedure	Series of 159 tumors	Affymetrix Microarray Suite Version 5.0	GPL96	Alexander,,Ploner	Alexander.Ploner@meb.ki.se	-82815	++46-8-31 11 01	Medical Epidemiology and Biostatistics	Karolinska Institutet		Stockholm	SE-171 77	Sweden	ftp://ftp.ncbi.nlm.nih.gov/geo/samples/GSM107nnn/GSM107074/suppl/GSM107074.CEL.gz	22283			1	0	1	0	Luminal A	2.22	8.36
X005JO (HG-U133A)	GSM107076	Public on May 31 2006	Apr 28 2006	May 31 2013	RNA	1	Breast tumor	Homo sapiens	Breast tumor tissue	RELAPSE: 0	SURV_RELAPSE: 8.07	DEATH: 1	DEATH_BC: 0	SURV_DEATH: 5.55	SUBTYPE: Luminal A	ELSTON: NA	See Series GSE1456 record for additional information	total RNA	Qiagen RNeasy Mini Kit	biotin	Approximately 10ug of total RNA was processed to produce biotynylated cRNA targets	9606	Standard Affymetrix procedure	Standard Affymetrix procedure	Series of 159 tumors	Affymetrix Microarray Suite Version 5.0	GPL96	Alexander,,Ploner	Alexander.Ploner@meb.ki.se	-82815	++46-8-31 11 01	Medical Epidemiology and Biostatistics	Karolinska Institutet		Stockholm	SE-171 77	Sweden	ftp://ftp.ncbi.nlm.nih.gov/geo/samples/GSM107nnn/GSM107076/suppl/GSM107076.CEL.gz	22283	Reanalyzed by: GSE31519	Reanalyzed by: GSE47561	1	0	NA	0	Luminal A	5.55	8.07
X045OL (HG-U133A)	GSM107077	Public on May 31 2006	Apr 28 2006	May 31 2013	RNA	1	Breast tumor	Homo sapiens	Breast tumor tissue	RELAPSE: 0	SURV_RELAPSE: 8.3	DEATH: 0	DEATH_BC: 0	SURV_DEATH: 8.3	SUBTYPE: Luminal B	ELSTON: 3	See Series GSE1456 record for additional information	total RNA	Qiagen RNeasy Mini Kit	biotin	Approximately 10ug of total RNA was processed to produce biotynylated cRNA targets	9606	Standard Affymetrix procedure	Standard Affymetrix procedure	Series of 159 tumors	Affymetrix Microarray Suite Version 5.0	GPL96	Alexander,,Ploner	Alexander.Ploner@meb.ki.se	-82815	++46-8-31 11 01	Medical Epidemiology and Biostatistics	Karolinska Institutet		Stockholm	SE-171 77	Sweden	ftp://ftp.ncbi.nlm.nih.gov/geo/samples/GSM107nnn/GSM107077/suppl/GSM107077.CEL.gz	22283	Reanalyzed by: GSE47561		0	0	3	0	Luminal B	8.3	8.3
X041LA (HG-U133A)	GSM107078	Public on May 31 2006	Apr 28 2006	May 31 2013	RNA	1	Breast tumor	Homo sapiens	Breast tumor tissue	RELAPSE: 0	SURV_RELAPSE: 8.12	DEATH: 1	DEATH_BC: 0	SURV_DEATH: 4.42	SUBTYPE: Luminal A	ELSTON: 2	See Series GSE1456 record for additional information	total RNA	Qiagen RNeasy Mini Kit	biotin	Approximately 10ug of total RNA was processed to produce biotynylated cRNA targets	9606	Standard Affymetrix procedure	Standard Affymetrix procedure	Series of 159 tumors	Affymetrix Microarray Suite Version 5.0	GPL96	Alexander,,Ploner	Alexander.Ploner@meb.ki.se	-82815	++46-8-31 11 01	Medical Epidemiology and Biostatistics	Karolinska Institutet		Stockholm	SE-171 77	Sweden	ftp://ftp.ncbi.nlm.nih.gov/geo/samples/GSM107nnn/GSM107078/suppl/GSM107078.CEL.gz	22283	Reanalyzed by: GSE47561		1	0	2	0	Luminal A	4.42	8.12
X122FO (HG-U133A)	GSM107081	Public on May 31 2006	Apr 28 2006	May 31 2013	RNA	1	Breast tumor	Homo sapiens	Breast tumor tissue	RELAPSE: 0	SURV_RELAPSE: 8.13	DEATH: 0	DEATH_BC: 0	SURV_DEATH: 8.13	SUBTYPE: ERBB2	ELSTON: 3	See Series GSE1456 record for additional information	total RNA	Qiagen RNeasy Mini Kit	biotin	Approximately 10ug of total RNA was processed to produce biotynylated cRNA targets	9606	Standard Affymetrix procedure	Standard Affymetrix procedure	Series of 159 tumors	Affymetrix Microarray Suite Version 5.0	GPL96	Alexander,,Ploner	Alexander.Ploner@meb.ki.se	-82815	++46-8-31 11 01	Medical Epidemiology and Biostatistics	Karolinska Institutet		Stockholm	SE-171 77	Sweden	ftp://ftp.ncbi.nlm.nih.gov/geo/samples/GSM107nnn/GSM107081/suppl/GSM107081.CEL.gz	22283	Reanalyzed by: GSE47561		0	0	3	0	ERBB2	8.13	8.13
X356AL (HG-U133A)	GSM107084	Public on May 31 2006	Apr 28 2006	May 31 2013	RNA	1	Breast tumor	Homo sapiens	Breast tumor tissue	RELAPSE: 1	SURV_RELAPSE: 3.47	DEATH: 1	DEATH_BC: 1	SURV_DEATH: 5.47	SUBTYPE: Luminal B	ELSTON: 3	See Series GSE1456 record for additional information	total RNA	Qiagen RNeasy Mini Kit	biotin	Approximately 10ug of total RNA was processed to produce biotynylated cRNA targets	9606	Standard Affymetrix procedure	Standard Affymetrix procedure	Series of 159 tumors	Affymetrix Microarray Suite Version 5.0	GPL96	Alexander,,Ploner	Alexander.Ploner@meb.ki.se	-82815	++46-8-31 11 01	Medical Epidemiology and Biostatistics	Karolinska Institutet		Stockholm	SE-171 77	Sweden	ftp://ftp.ncbi.nlm.nih.gov/geo/samples/GSM107nnn/GSM107084/suppl/GSM107084.CEL.gz	22283	Reanalyzed by: GSE31519	Reanalyzed by: GSE47561	1	1	3	1	Luminal B	5.47	3.47
X089HO (HG-U133A)	GSM107085	Public on May 31 2006	Apr 28 2006	May 31 2013	RNA	1	Breast tumor	Homo sapiens	Breast tumor tissue	RELAPSE: 1	SURV_RELAPSE: 0.56	DEATH: 0	DEATH_BC: 0	SURV_DEATH: 6.82	SUBTYPE: Luminal B	ELSTON: 3	See Series GSE1456 record for additional information	total RNA	Qiagen RNeasy Mini Kit	biotin	Approximately 10ug of total RNA was processed to produce biotynylated cRNA targets	9606	Standard Affymetrix procedure	Standard Affymetrix procedure	Series of 159 tumors	Affymetrix Microarray Suite Version 5.0	GPL96	Alexander,,Ploner	Alexander.Ploner@meb.ki.se	-82815	++46-8-31 11 01	Medical Epidemiology and Biostatistics	Karolinska Institutet		Stockholm	SE-171 77	Sweden	ftp://ftp.ncbi.nlm.nih.gov/geo/samples/GSM107nnn/GSM107085/suppl/GSM107085.CEL.gz	22283	Reanalyzed by: GSE47561		0	0	3	1	Luminal B	6.82	0.56
X055SV (HG-U133A)	GSM107088	Public on May 31 2006	Apr 28 2006	May 31 2013	RNA	1	Breast tumor	Homo sapiens	Breast tumor tissue	RELAPSE: 1	SURV_RELAPSE: 4.44	DEATH: 1	DEATH_BC: 1	SURV_DEATH: 6.22	SUBTYPE: Luminal A	ELSTON: 2	See Series GSE1456 record for additional information	total RNA	Qiagen RNeasy Mini Kit	biotin	Approximately 10ug of total RNA was processed to produce biotynylated cRNA targets	9606	Standard Affymetrix procedure	Standard Affymetrix procedure	Series of 159 tumors	Affymetrix Microarray Suite Version 5.0	GPL96	Alexander,,Ploner	Alexander.Ploner@meb.ki.se	-82815	++46-8-31 11 01	Medical Epidemiology and Biostatistics	Karolinska Institutet		Stockholm	SE-171 77	Sweden	ftp://ftp.ncbi.nlm.nih.gov/geo/samples/GSM107nnn/GSM107088/suppl/GSM107088.CEL.gz	22283	Reanalyzed by: GSE47561		1	1	2	1	Luminal A	6.22	4.44
X264LA (HG-U133A)	GSM107091	Public on May 31 2006	Apr 28 2006	May 31 2013	RNA	1	Breast tumor	Homo sapiens	Breast tumor tissue	RELAPSE: 0	SURV_RELAPSE: 7.86	DEATH: 0	DEATH_BC: 0	SURV_DEATH: 7.86	SUBTYPE: Luminal A	ELSTON: 2	See Series GSE1456 record for additional information	total RNA	Qiagen RNeasy Mini Kit	biotin	Approximately 10ug of total RNA was processed to produce biotynylated cRNA targets	9606	Standard Affymetrix procedure	Standard Affymetrix procedure	Series of 159 tumors	Affymetrix Microarray Suite Version 5.0	GPL96	Alexander,,Ploner	Alexander.Ploner@meb.ki.se	-82815	++46-8-31 11 01	Medical Epidemiology and Biostatistics	Karolinska Institutet		Stockholm	SE-171 77	Sweden	ftp://ftp.ncbi.nlm.nih.gov/geo/samples/GSM107nnn/GSM107091/suppl/GSM107091.CEL.gz	22283	Reanalyzed by: GSE47561		0	0	2	0	Luminal A	7.86	7.86
X101GL (HG-U133A)	GSM107092	Public on May 31 2006	Apr 28 2006	May 31 2013	RNA	1	Breast tumor	Homo sapiens	Breast tumor tissue	RELAPSE: 1	SURV_RELAPSE: 2.92	DEATH: 1	DEATH_BC: 1	SURV_DEATH: 3.85	SUBTYPE: Luminal A	ELSTON: 2	See Series GSE1456 record for additional information	total RNA	Qiagen RNeasy Mini Kit	biotin	Approximately 10ug of total RNA was processed to produce biotynylated cRNA targets	9606	Standard Affymetrix procedure	Standard Affymetrix procedure	Series of 159 tumors	Affymetrix Microarray Suite Version 5.0	GPL96	Alexander,,Ploner	Alexander.Ploner@meb.ki.se	-82815	++46-8-31 11 01	Medical Epidemiology and Biostatistics	Karolinska Institutet		Stockholm	SE-171 77	Sweden	ftp://ftp.ncbi.nlm.nih.gov/geo/samples/GSM107nnn/GSM107092/suppl/GSM107092.CEL.gz	22283	Reanalyzed by: GSE47561		1	1	2	1	Luminal A	3.85	2.92
X296NY (HG-U133A)	GSM107093	Public on May 31 2006	Apr 28 2006	May 31 2013	RNA	1	Breast tumor	Homo sapiens	Breast tumor tissue	RELAPSE: 1	SURV_RELAPSE: 1.09	DEATH: 1	DEATH_BC: 1	SURV_DEATH: 2.65	SUBTYPE: Luminal B	ELSTON: 3	See Series GSE1456 record for additional information	total RNA	Qiagen RNeasy Mini Kit	biotin	Approximately 10ug of total RNA was processed to produce biotynylated cRNA targets	9606	Standard Affymetrix procedure	Standard Affymetrix procedure	Series of 159 tumors	Affymetrix Microarray Suite Version 5.0	GPL96	Alexander,,Ploner	Alexander.Ploner@meb.ki.se	-82815	++46-8-31 11 01	Medical Epidemiology and Biostatistics	Karolinska Institutet		Stockholm	SE-171 77	Sweden	ftp://ftp.ncbi.nlm.nih.gov/geo/samples/GSM107nnn/GSM107093/suppl/GSM107093.CEL.gz	22283	Reanalyzed by: GSE47561		1	1	3	1	Luminal B	2.65	1.09
X185NY (HG-U133A)	GSM107094	Public on May 31 2006	Apr 28 2006	May 31 2013	RNA	1	Breast tumor	Homo sapiens	Breast tumor tissue	RELAPSE: 1	SURV_RELAPSE: 4.36	DEATH: 1	DEATH_BC: 1	SURV_DEATH: 5.63	SUBTYPE: Luminal B	ELSTON: 3	See Series GSE1456 record for additional information	total RNA	Qiagen RNeasy Mini Kit	biotin	Approximately 10ug of total RNA was processed to produce biotynylated cRNA targets	9606	Standard Affymetrix procedure	Standard Affymetrix procedure	Series of 159 tumors	Affymetrix Microarray Suite Version 5.0	GPL96	Alexander,,Ploner	Alexander.Ploner@meb.ki.se	-82815	++46-8-31 11 01	Medical Epidemiology and Biostatistics	Karolinska Institutet		Stockholm	SE-171 77	Sweden	ftp://ftp.ncbi.nlm.nih.gov/geo/samples/GSM107nnn/GSM107094/suppl/GSM107094.CEL.gz	22283	Reanalyzed by: GSE31519	Reanalyzed by: GSE47561	1	1	3	1	Luminal B	5.63	4.36
X376FR (HG-U133A)	GSM107097	Public on May 31 2006	Apr 28 2006	May 31 2013	RNA	1	Breast tumor	Homo sapiens	Breast tumor tissue	RELAPSE: 1	SURV_RELAPSE: 1.19	DEATH: 1	DEATH_BC: 1	SURV_DEATH: 3.18	SUBTYPE: Luminal A	ELSTON: 2	See Series GSE1456 record for additional information	total RNA	Qiagen RNeasy Mini Kit	biotin	Approximately 10ug of total RNA was processed to produce biotynylated cRNA targets	9606	Standard Affymetrix procedure	Standard Affymetrix procedure	Series of 159 tumors	Affymetrix Microarray Suite Version 5.0	GPL96	Alexander,,Ploner	Alexander.Ploner@meb.ki.se	-82815	++46-8-31 11 01	Medical Epidemiology and Biostatistics	Karolinska Institutet		Stockholm	SE-171 77	Sweden	ftp://ftp.ncbi.nlm.nih.gov/geo/samples/GSM107nnn/GSM107097/suppl/GSM107097.CEL.gz	22283	Reanalyzed by: GSE47561		1	1	2	1	Luminal A	3.18	1.19
X071AV (HG-U133A)	GSM107099	Public on May 31 2006	Apr 28 2006	May 31 2013	RNA	1	Breast tumor	Homo sapiens	Breast tumor tissue	RELAPSE: 1	SURV_RELAPSE: 5.16	DEATH: 0	DEATH_BC: 0	SURV_DEATH: 7.31	SUBTYPE: Luminal A	ELSTON: 2	See Series GSE1456 record for additional information	total RNA	Qiagen RNeasy Mini Kit	biotin	Approximately 10ug of total RNA was processed to produce biotynylated cRNA targets	9606	Standard Affymetrix procedure	Standard Affymetrix procedure	Series of 159 tumors	Affymetrix Microarray Suite Version 5.0	GPL96	Alexander,,Ploner	Alexander.Ploner@meb.ki.se	-82815	++46-8-31 11 01	Medical Epidemiology and Biostatistics	Karolinska Institutet		Stockholm	SE-171 77	Sweden	ftp://ftp.ncbi.nlm.nih.gov/geo/samples/GSM107nnn/GSM107099/suppl/GSM107099.CEL.gz	22283	Reanalyzed by: GSE47561		0	0	2	1	Luminal A	7.31	5.16
X121LE (HG-U133A)	GSM107103	Public on May 31 2006	Apr 28 2006	May 31 2013	RNA	1	Breast tumor	Homo sapiens	Breast tumor tissue	RELAPSE: 0	SURV_RELAPSE: 8.03	DEATH: 0	DEATH_BC: 0	SURV_DEATH: 8.03	SUBTYPE: Luminal A	ELSTON: 2	See Series GSE1456 record for additional information	total RNA	Qiagen RNeasy Mini Kit	biotin	Approximately 10ug of total RNA was processed to produce biotynylated cRNA targets	9606	Standard Affymetrix procedure	Standard Affymetrix procedure	Series of 159 tumors	Affymetrix Microarray Suite Version 5.0	GPL96	Alexander,,Ploner	Alexander.Ploner@meb.ki.se	-82815	++46-8-31 11 01	Medical Epidemiology and Biostatistics	Karolinska Institutet		Stockholm	SE-171 77	Sweden	ftp://ftp.ncbi.nlm.nih.gov/geo/samples/GSM107nnn/GSM107103/suppl/GSM107103.CEL.gz	22283	Reanalyzed by: GSE47561		0	0	2	0	Luminal A	8.03	8.03
X160LU (HG-U133A)	GSM107105	Public on May 31 2006	Apr 28 2006	May 31 2013	RNA	1	Breast tumor	Homo sapiens	Breast tumor tissue	RELAPSE: 1	SURV_RELAPSE: 6.65	DEATH: 0	DEATH_BC: 0	SURV_DEATH: 7.93	SUBTYPE: Luminal A	ELSTON: 1	See Series GSE1456 record for additional information	total RNA	Qiagen RNeasy Mini Kit	biotin	Approximately 10ug of total RNA was processed to produce biotynylated cRNA targets	9606	Standard Affymetrix procedure	Standard Affymetrix procedure	Series of 159 tumors	Affymetrix Microarray Suite Version 5.0	GPL96	Alexander,,Ploner	Alexander.Ploner@meb.ki.se	-82815	++46-8-31 11 01	Medical Epidemiology and Biostatistics	Karolinska Institutet		Stockholm	SE-171 77	Sweden	ftp://ftp.ncbi.nlm.nih.gov/geo/samples/GSM107nnn/GSM107105/suppl/GSM107105.CEL.gz	22283	Reanalyzed by: GSE47561		0	0	1	1	Luminal A	7.93	6.65
X113SO (HG-U133A)	GSM107107	Public on May 31 2006	Apr 28 2006	May 31 2013	RNA	1	Breast tumor	Homo sapiens	Breast tumor tissue	RELAPSE: 0	SURV_RELAPSE: 8.2	DEATH: 0	DEATH_BC: 0	SURV_DEATH: 8.2	SUBTYPE: Luminal B	ELSTON: 1	See Series GSE1456 record for additional information	total RNA	Qiagen RNeasy Mini Kit	biotin	Approximately 10ug of total RNA was processed to produce biotynylated cRNA targets	9606	Standard Affymetrix procedure	Standard Affymetrix procedure	Series of 159 tumors	Affymetrix Microarray Suite Version 5.0	GPL96	Alexander,,Ploner	Alexander.Ploner@meb.ki.se	-82815	++46-8-31 11 01	Medical Epidemiology and Biostatistics	Karolinska Institutet		Stockholm	SE-171 77	Sweden	ftp://ftp.ncbi.nlm.nih.gov/geo/samples/GSM107nnn/GSM107107/suppl/GSM107107.CEL.gz	22283	Reanalyzed by: GSE47561		0	0	1	0	Luminal B	8.2	8.2
X382GU (HG-U133A)	GSM107109	Public on May 31 2006	Apr 28 2006	May 31 2013	RNA	1	Breast tumor	Homo sapiens	Breast tumor tissue	RELAPSE: 0	SURV_RELAPSE: 7.81	DEATH: 0	DEATH_BC: 0	SURV_DEATH: 7.81	SUBTYPE: ERBB2	ELSTON: 3	See Series GSE1456 record for additional information	total RNA	Qiagen RNeasy Mini Kit	biotin	Approximately 10ug of total RNA was processed to produce biotynylated cRNA targets	9606	Standard Affymetrix procedure	Standard Affymetrix procedure	Series of 159 tumors	Affymetrix Microarray Suite Version 5.0	GPL96	Alexander,,Ploner	Alexander.Ploner@meb.ki.se	-82815	++46-8-31 11 01	Medical Epidemiology and Biostatistics	Karolinska Institutet		Stockholm	SE-171 77	Sweden	ftp://ftp.ncbi.nlm.nih.gov/geo/samples/GSM107nnn/GSM107109/suppl/GSM107109.CEL.gz	22283	Reanalyzed by: GSE47561		0	0	3	0	ERBB2	7.81	7.81
X003WI (HG-U133A)	GSM107110	Public on May 31 2006	Apr 28 2006	May 31 2013	RNA	1	Breast tumor	Homo sapiens	Breast tumor tissue	RELAPSE: 0	SURV_RELAPSE: 8.48	DEATH: 0	DEATH_BC: 0	SURV_DEATH: 8.48	SUBTYPE: Luminal A	ELSTON: NA	See Series GSE1456 record for additional information	total RNA	Qiagen RNeasy Mini Kit	biotin	Approximately 10ug of total RNA was processed to produce biotynylated cRNA targets	9606	Standard Affymetrix procedure	Standard Affymetrix procedure	Series of 159 tumors	Affymetrix Microarray Suite Version 5.0	GPL96	Alexander,,Ploner	Alexander.Ploner@meb.ki.se	-82815	++46-8-31 11 01	Medical Epidemiology and Biostatistics	Karolinska Institutet		Stockholm	SE-171 77	Sweden	ftp://ftp.ncbi.nlm.nih.gov/geo/samples/GSM107nnn/GSM107110/suppl/GSM107110.CEL.gz	22283	Reanalyzed by: GSE47561		0	0	NA	0	Luminal A	8.48	8.48
X031ER (HG-U133A)	GSM107112	Public on May 31 2006	Apr 28 2006	May 31 2013	RNA	1	Breast tumor	Homo sapiens	Breast tumor tissue	RELAPSE: 0	SURV_RELAPSE: 8.34	DEATH: 1	DEATH_BC: 0	SURV_DEATH: 2.24	SUBTYPE: Luminal A	ELSTON: 2	See Series GSE1456 record for additional information	total RNA	Qiagen RNeasy Mini Kit	biotin	Approximately 10ug of total RNA was processed to produce biotynylated cRNA targets	9606	Standard Affymetrix procedure	Standard Affymetrix procedure	Series of 159 tumors	Affymetrix Microarray Suite Version 5.0	GPL96	Alexander,,Ploner	Alexander.Ploner@meb.ki.se	-82815	++46-8-31 11 01	Medical Epidemiology and Biostatistics	Karolinska Institutet		Stockholm	SE-171 77	Sweden	ftp://ftp.ncbi.nlm.nih.gov/geo/samples/GSM107nnn/GSM107112/suppl/GSM107112.CEL.gz	22283	Reanalyzed by: GSE47561		1	0	2	0	Luminal A	2.24	8.34
X214WI (HG-U133A)	GSM107113	Public on May 31 2006	Apr 28 2006	May 31 2013	RNA	1	Breast tumor	Homo sapiens	Breast tumor tissue	RELAPSE: 0	SURV_RELAPSE: 7.28	DEATH: 0	DEATH_BC: 0	SURV_DEATH: 7.28	SUBTYPE: Luminal B	ELSTON: 3	See Series GSE1456 record for additional information	total RNA	Qiagen RNeasy Mini Kit	biotin	Approximately 10ug of total RNA was processed to produce biotynylated cRNA targets	9606	Standard Affymetrix procedure	Standard Affymetrix procedure	Series of 159 tumors	Affymetrix Microarray Suite Version 5.0	GPL96	Alexander,,Ploner	Alexander.Ploner@meb.ki.se	-82815	++46-8-31 11 01	Medical Epidemiology and Biostatistics	Karolinska Institutet		Stockholm	SE-171 77	Sweden	ftp://ftp.ncbi.nlm.nih.gov/geo/samples/GSM107nnn/GSM107113/suppl/GSM107113.CEL.gz	22283	Reanalyzed by: GSE47561		0	0	3	0	Luminal B	7.28	7.28
X268AR (HG-U133A)	GSM107119	Public on May 31 2006	Apr 28 2006	May 31 2013	RNA	1	Breast tumor	Homo sapiens	Breast tumor tissue	RELAPSE: 0	SURV_RELAPSE: 7.84	DEATH: 0	DEATH_BC: 0	SURV_DEATH: 7.84	SUBTYPE: Luminal A	ELSTON: 2	See Series GSE1456 record for additional information	total RNA	Qiagen RNeasy Mini Kit	biotin	Approximately 10ug of total RNA was processed to produce biotynylated cRNA targets	9606	Standard Affymetrix procedure	Standard Affymetrix procedure	Series of 159 tumors	Affymetrix Microarray Suite Version 5.0	GPL96	Alexander,,Ploner	Alexander.Ploner@meb.ki.se	-82815	++46-8-31 11 01	Medical Epidemiology and Biostatistics	Karolinska Institutet		Stockholm	SE-171 77	Sweden	ftp://ftp.ncbi.nlm.nih.gov/geo/samples/GSM107nnn/GSM107119/suppl/GSM107119.CEL.gz	22283	Reanalyzed by: GSE47561		0	0	2	0	Luminal A	7.84	7.84
X188AH (HG-U133A)	GSM107121	Public on May 31 2006	Apr 28 2006	May 31 2013	RNA	1	Breast tumor	Homo sapiens	Breast tumor tissue	RELAPSE: 0	SURV_RELAPSE: 7.21	DEATH: 0	DEATH_BC: 0	SURV_DEATH: 7.21	SUBTYPE: Luminal B	ELSTON: 3	See Series GSE1456 record for additional information	total RNA	Qiagen RNeasy Mini Kit	biotin	Approximately 10ug of total RNA was processed to produce biotynylated cRNA targets	9606	Standard Affymetrix procedure	Standard Affymetrix procedure	Series of 159 tumors	Affymetrix Microarray Suite Version 5.0	GPL96	Alexander,,Ploner	Alexander.Ploner@meb.ki.se	-82815	++46-8-31 11 01	Medical Epidemiology and Biostatistics	Karolinska Institutet		Stockholm	SE-171 77	Sweden	ftp://ftp.ncbi.nlm.nih.gov/geo/samples/GSM107nnn/GSM107121/suppl/GSM107121.CEL.gz	22283	Reanalyzed by: GSE47561		0	0	3	0	Luminal B	7.21	7.21
X084GE (HG-U133A)	GSM107123	Public on May 31 2006	Apr 28 2006	May 31 2013	RNA	1	Breast tumor	Homo sapiens	Breast tumor tissue	RELAPSE: 0	SURV_RELAPSE: 7.65	DEATH: 0	DEATH_BC: 0	SURV_DEATH: 7.65	SUBTYPE: Luminal B	ELSTON: NA	See Series GSE1456 record for additional information	total RNA	Qiagen RNeasy Mini Kit	biotin	Approximately 10ug of total RNA was processed to produce biotynylated cRNA targets	9606	Standard Affymetrix procedure	Standard Affymetrix procedure	Series of 159 tumors	Affymetrix Microarray Suite Version 5.0	GPL96	Alexander,,Ploner	Alexander.Ploner@meb.ki.se	-82815	++46-8-31 11 01	Medical Epidemiology and Biostatistics	Karolinska Institutet		Stockholm	SE-171 77	Sweden	ftp://ftp.ncbi.nlm.nih.gov/geo/samples/GSM107nnn/GSM107123/suppl/GSM107123.CEL.gz	22283	Reanalyzed by: GSE47561		0	0	NA	0	Luminal B	7.65	7.65
X125WA (HG-U133A)	GSM107125	Public on May 31 2006	Apr 28 2006	May 31 2013	RNA	1	Breast tumor	Homo sapiens	Breast tumor tissue	RELAPSE: 1	SURV_RELAPSE: 3.99	DEATH: 1	DEATH_BC: 1	SURV_DEATH: 4.72	SUBTYPE: ERBB2	ELSTON: 2	See Series GSE1456 record for additional information	total RNA	Qiagen RNeasy Mini Kit	biotin	Approximately 10ug of total RNA was processed to produce biotynylated cRNA targets	9606	Standard Affymetrix procedure	Standard Affymetrix procedure	Series of 159 tumors	Affymetrix Microarray Suite Version 5.0	GPL96	Alexander,,Ploner	Alexander.Ploner@meb.ki.se	-82815	++46-8-31 11 01	Medical Epidemiology and Biostatistics	Karolinska Institutet		Stockholm	SE-171 77	Sweden	ftp://ftp.ncbi.nlm.nih.gov/geo/samples/GSM107nnn/GSM107125/suppl/GSM107125.CEL.gz	22283	Reanalyzed by: GSE47561		1	1	2	1	ERBB2	4.72	3.99
X026NA (HG-U133A)	GSM107127	Public on May 31 2006	Apr 28 2006	May 31 2013	RNA	1	Breast tumor	Homo sapiens	Breast tumor tissue	RELAPSE: 0	SURV_RELAPSE: 7.75	DEATH: 0	DEATH_BC: 0	SURV_DEATH: 7.75	SUBTYPE: Luminal A	ELSTON: 1	See Series GSE1456 record for additional information	total RNA	Qiagen RNeasy Mini Kit	biotin	Approximately 10ug of total RNA was processed to produce biotynylated cRNA targets	9606	Standard Affymetrix procedure	Standard Affymetrix procedure	Series of 159 tumors	Affymetrix Microarray Suite Version 5.0	GPL96	Alexander,,Ploner	Alexander.Ploner@meb.ki.se	-82815	++46-8-31 11 01	Medical Epidemiology and Biostatistics	Karolinska Institutet		Stockholm	SE-171 77	Sweden	ftp://ftp.ncbi.nlm.nih.gov/geo/samples/GSM107nnn/GSM107127/suppl/GSM107127.CEL.gz	22283	Reanalyzed by: GSE47561		0	0	1	0	Luminal A	7.75	7.75
X172SA (HG-U133A)	GSM107128	Public on May 31 2006	Apr 28 2006	May 31 2013	RNA	1	Breast tumor	Homo sapiens	Breast tumor tissue	RELAPSE: 0	SURV_RELAPSE: 8.08	DEATH: 0	DEATH_BC: 0	SURV_DEATH: 8.08	SUBTYPE: Luminal A	ELSTON: 2	See Series GSE1456 record for additional information	total RNA	Qiagen RNeasy Mini Kit	biotin	Approximately 10ug of total RNA was processed to produce biotynylated cRNA targets	9606	Standard Affymetrix procedure	Standard Affymetrix procedure	Series of 159 tumors	Affymetrix Microarray Suite Version 5.0	GPL96	Alexander,,Ploner	Alexander.Ploner@meb.ki.se	-82815	++46-8-31 11 01	Medical Epidemiology and Biostatistics	Karolinska Institutet		Stockholm	SE-171 77	Sweden	ftp://ftp.ncbi.nlm.nih.gov/geo/samples/GSM107nnn/GSM107128/suppl/GSM107128.CEL.gz	22283	Reanalyzed by: GSE31519	Reanalyzed by: GSE47561	0	0	2	0	Luminal A	8.08	8.08
X018GU (HG-U133A)	GSM107130	Public on May 31 2006	Apr 28 2006	May 31 2013	RNA	1	Breast tumor	Homo sapiens	Breast tumor tissue	RELAPSE: 0	SURV_RELAPSE: 8.4	DEATH: 0	DEATH_BC: 0	SURV_DEATH: 8.4	SUBTYPE: Luminal A	ELSTON: NA	See Series GSE1456 record for additional information	total RNA	Qiagen RNeasy Mini Kit	biotin	Approximately 10ug of total RNA was processed to produce biotynylated cRNA targets	9606	Standard Affymetrix procedure	Standard Affymetrix procedure	Series of 159 tumors	Affymetrix Microarray Suite Version 5.0	GPL96	Alexander,,Ploner	Alexander.Ploner@meb.ki.se	-82815	++46-8-31 11 01	Medical Epidemiology and Biostatistics	Karolinska Institutet		Stockholm	SE-171 77	Sweden	ftp://ftp.ncbi.nlm.nih.gov/geo/samples/GSM107nnn/GSM107130/suppl/GSM107130.CEL.gz	22283	Reanalyzed by: GSE47561		0	0	NA	0	Luminal A	8.4	8.4
X076ER (HG-U133A)	GSM107133	Public on May 31 2006	Apr 28 2006	May 31 2013	RNA	1	Breast tumor	Homo sapiens	Breast tumor tissue	RELAPSE: 0	SURV_RELAPSE: 7.73	DEATH: 0	DEATH_BC: 0	SURV_DEATH: 7.73	SUBTYPE: Luminal A	ELSTON: 2	See Series GSE1456 record for additional information	total RNA	Qiagen RNeasy Mini Kit	biotin	Approximately 10ug of total RNA was processed to produce biotynylated cRNA targets	9606	Standard Affymetrix procedure	Standard Affymetrix procedure	Series of 159 tumors	Affymetrix Microarray Suite Version 5.0	GPL96	Alexander,,Ploner	Alexander.Ploner@meb.ki.se	-82815	++46-8-31 11 01	Medical Epidemiology and Biostatistics	Karolinska Institutet		Stockholm	SE-171 77	Sweden	ftp://ftp.ncbi.nlm.nih.gov/geo/samples/GSM107nnn/GSM107133/suppl/GSM107133.CEL.gz	22283	Reanalyzed by: GSE47561		0	0	2	0	Luminal A	7.73	7.73
X161JO (HG-U133A)	GSM107134	Public on May 31 2006	Apr 28 2006	May 31 2013	RNA	1	Breast tumor	Homo sapiens	Breast tumor tissue	RELAPSE: 1	SURV_RELAPSE: 1.85	DEATH: 1	DEATH_BC: 1	SURV_DEATH: 3	SUBTYPE: ERBB2	ELSTON: 3	See Series GSE1456 record for additional information	total RNA	Qiagen RNeasy Mini Kit	biotin	Approximately 10ug of total RNA was processed to produce biotynylated cRNA targets	9606	Standard Affymetrix procedure	Standard Affymetrix procedure	Series of 159 tumors	Affymetrix Microarray Suite Version 5.0	GPL96	Alexander,,Ploner	Alexander.Ploner@meb.ki.se	-82815	++46-8-31 11 01	Medical Epidemiology and Biostatistics	Karolinska Institutet		Stockholm	SE-171 77	Sweden	ftp://ftp.ncbi.nlm.nih.gov/geo/samples/GSM107nnn/GSM107134/suppl/GSM107134.CEL.gz	22283	Reanalyzed by: GSE47561		1	1	3	1	ERBB2	3	1.85
X246TA (HG-U133A)	GSM107138	Public on May 31 2006	Apr 28 2006	May 31 2013	RNA	1	Breast tumor	Homo sapiens	Breast tumor tissue	RELAPSE: 1	SURV_RELAPSE: 3.15	DEATH: 1	DEATH_BC: 1	SURV_DEATH: 6.4	SUBTYPE: Luminal A	ELSTON: 3	See Series GSE1456 record for additional information	total RNA	Qiagen RNeasy Mini Kit	biotin	Approximately 10ug of total RNA was processed to produce biotynylated cRNA targets	9606	Standard Affymetrix procedure	Standard Affymetrix procedure	Series of 159 tumors	Affymetrix Microarray Suite Version 5.0	GPL96	Alexander,,Ploner	Alexander.Ploner@meb.ki.se	-82815	++46-8-31 11 01	Medical Epidemiology and Biostatistics	Karolinska Institutet		Stockholm	SE-171 77	Sweden	ftp://ftp.ncbi.nlm.nih.gov/geo/samples/GSM107nnn/GSM107138/suppl/GSM107138.CEL.gz	22283	Reanalyzed by: GSE47561		1	1	3	1	Luminal A	6.4	3.15
X242KR (HG-U133A)	GSM107142	Public on May 31 2006	Apr 28 2006	May 31 2013	RNA	1	Breast tumor	Homo sapiens	Breast tumor tissue	RELAPSE: 0	SURV_RELAPSE: 5.85	DEATH: 0	DEATH_BC: 0	SURV_DEATH: 5.85	SUBTYPE: Luminal B	ELSTON: 3	See Series GSE1456 record for additional information	total RNA	Qiagen RNeasy Mini Kit	biotin	Approximately 10ug of total RNA was processed to produce biotynylated cRNA targets	9606	Standard Affymetrix procedure	Standard Affymetrix procedure	Series of 159 tumors	Affymetrix Microarray Suite Version 5.0	GPL96	Alexander,,Ploner	Alexander.Ploner@meb.ki.se	-82815	++46-8-31 11 01	Medical Epidemiology and Biostatistics	Karolinska Institutet		Stockholm	SE-171 77	Sweden	ftp://ftp.ncbi.nlm.nih.gov/geo/samples/GSM107nnn/GSM107142/suppl/GSM107142.CEL.gz	22283	Reanalyzed by: GSE47561		0	0	3	0	Luminal B	5.85	5.85
X010BJ (HG-U133A)	GSM107146	Public on May 31 2006	Apr 28 2006	May 31 2013	RNA	1	Breast tumor	Homo sapiens	Breast tumor tissue	RELAPSE: 0	SURV_RELAPSE: 5.75	DEATH: 0	DEATH_BC: 0	SURV_DEATH: 5.75	SUBTYPE: Luminal A	ELSTON: NA	See Series GSE1456 record for additional information	total RNA	Qiagen RNeasy Mini Kit	biotin	Approximately 10ug of total RNA was processed to produce biotynylated cRNA targets	9606	Standard Affymetrix procedure	Standard Affymetrix procedure	Series of 159 tumors	Affymetrix Microarray Suite Version 5.0	GPL96	Alexander,,Ploner	Alexander.Ploner@meb.ki.se	-82815	++46-8-31 11 01	Medical Epidemiology and Biostatistics	Karolinska Institutet		Stockholm	SE-171 77	Sweden	ftp://ftp.ncbi.nlm.nih.gov/geo/samples/GSM107nnn/GSM107146/suppl/GSM107146.CEL.gz	22283	Reanalyzed by: GSE47561		0	0	NA	0	Luminal A	5.75	5.75
X211WA (HG-U133A)	GSM107147	Public on May 31 2006	Apr 28 2006	May 31 2013	RNA	1	Breast tumor	Homo sapiens	Breast tumor tissue	RELAPSE: 0	SURV_RELAPSE: 5.71	DEATH: 0	DEATH_BC: 0	SURV_DEATH: 5.71	SUBTYPE: Luminal A	ELSTON: 1	See Series GSE1456 record for additional information	total RNA	Qiagen RNeasy Mini Kit	biotin	Approximately 10ug of total RNA was processed to produce biotynylated cRNA targets	9606	Standard Affymetrix procedure	Standard Affymetrix procedure	Series of 159 tumors	Affymetrix Microarray Suite Version 5.0	GPL96	Alexander,,Ploner	Alexander.Ploner@meb.ki.se	-82815	++46-8-31 11 01	Medical Epidemiology and Biostatistics	Karolinska Institutet		Stockholm	SE-171 77	Sweden	ftp://ftp.ncbi.nlm.nih.gov/geo/samples/GSM107nnn/GSM107147/suppl/GSM107147.CEL.gz	22283	Reanalyzed by: GSE47561		0	0	1	0	Luminal A	5.71	5.71
X276EK (HG-U133A)	GSM107149	Public on May 31 2006	Apr 28 2006	May 31 2013	RNA	1	Breast tumor	Homo sapiens	Breast tumor tissue	RELAPSE: 0	SURV_RELAPSE: 5.68	DEATH: 0	DEATH_BC: 0	SURV_DEATH: 5.68	SUBTYPE: Luminal A	ELSTON: 2	See Series GSE1456 record for additional information	total RNA	Qiagen RNeasy Mini Kit	biotin	Approximately 10ug of total RNA was processed to produce biotynylated cRNA targets	9606	Standard Affymetrix procedure	Standard Affymetrix procedure	Series of 159 tumors	Affymetrix Microarray Suite Version 5.0	GPL96	Alexander,,Ploner	Alexander.Ploner@meb.ki.se	-82815	++46-8-31 11 01	Medical Epidemiology and Biostatistics	Karolinska Institutet		Stockholm	SE-171 77	Sweden	ftp://ftp.ncbi.nlm.nih.gov/geo/samples/GSM107nnn/GSM107149/suppl/GSM107149.CEL.gz	22283	Reanalyzed by: GSE47561		0	0	2	0	Luminal A	5.68	5.68
X040TH (HG-U133A)	GSM107151	Public on May 31 2006	Apr 28 2006	May 31 2013	RNA	1	Breast tumor	Homo sapiens	Breast tumor tissue	RELAPSE: 0	SURV_RELAPSE: 5.56	DEATH: 0	DEATH_BC: 0	SURV_DEATH: 5.56	SUBTYPE: Luminal B	ELSTON: 3	See Series GSE1456 record for additional information	total RNA	Qiagen RNeasy Mini Kit	biotin	Approximately 10ug of total RNA was processed to produce biotynylated cRNA targets	9606	Standard Affymetrix procedure	Standard Affymetrix procedure	Series of 159 tumors	Affymetrix Microarray Suite Version 5.0	GPL96	Alexander,,Ploner	Alexander.Ploner@meb.ki.se	-82815	++46-8-31 11 01	Medical Epidemiology and Biostatistics	Karolinska Institutet		Stockholm	SE-171 77	Sweden	ftp://ftp.ncbi.nlm.nih.gov/geo/samples/GSM107nnn/GSM107151/suppl/GSM107151.CEL.gz	22283	Reanalyzed by: GSE47561		0	0	3	0	Luminal B	5.56	5.56
X360RI (HG-U133A)	GSM107152	Public on May 31 2006	Apr 28 2006	May 31 2013	RNA	1	Breast tumor	Homo sapiens	Breast tumor tissue	RELAPSE: 1	SURV_RELAPSE: 1.61	DEATH: 1	DEATH_BC: 1	SURV_DEATH: 4.61	SUBTYPE: Luminal B	ELSTON: 3	See Series GSE1456 record for additional information	total RNA	Qiagen RNeasy Mini Kit	biotin	Approximately 10ug of total RNA was processed to produce biotynylated cRNA targets	9606	Standard Affymetrix procedure	Standard Affymetrix procedure	Series of 159 tumors	Affymetrix Microarray Suite Version 5.0	GPL96	Alexander,,Ploner	Alexander.Ploner@meb.ki.se	-82815	++46-8-31 11 01	Medical Epidemiology and Biostatistics	Karolinska Institutet		Stockholm	SE-171 77	Sweden	ftp://ftp.ncbi.nlm.nih.gov/geo/samples/GSM107nnn/GSM107152/suppl/GSM107152.CEL.gz	22283	Reanalyzed by: GSE47561		1	1	3	1	Luminal B	4.61	1.61
X119AN (HG-U133A)	GSM107154	Public on May 31 2006	Apr 28 2006	May 30 2006	RNA	1	Breast tumor	Homo sapiens	Breast tumor tissue	RELAPSE: 0	SURV_RELAPSE: 8.27	DEATH: 1	DEATH_BC: 0	SURV_DEATH: 5.79	SUBTYPE: Luminal A	ELSTON: NA	See Series GSE1456 record for additional information	total RNA	Qiagen RNeasy Mini Kit	biotin	Approximately 10ug of total RNA was processed to produce biotynylated cRNA targets	9606	Standard Affymetrix procedure	Standard Affymetrix procedure	Series of 159 tumors	Affymetrix Microarray Suite Version 5.0	GPL96	Alexander,,Ploner	Alexander.Ploner@meb.ki.se	-82815	++46-8-31 11 01	Medical Epidemiology and Biostatistics	Karolinska Institutet		Stockholm	SE-171 77	Sweden	ftp://ftp.ncbi.nlm.nih.gov/geo/samples/GSM107nnn/GSM107154/suppl/GSM107154.CEL.gz	22283			1	0	NA	0	Luminal A	5.79	8.27
X142SW (HG-U133A)	GSM107157	Public on May 31 2006	Apr 28 2006	May 31 2013	RNA	1	Breast tumor	Homo sapiens	Breast tumor tissue	RELAPSE: 0	SURV_RELAPSE: 6.03	DEATH: 0	DEATH_BC: 0	SURV_DEATH: 6.03	SUBTYPE: Luminal A	ELSTON: 3	See Series GSE1456 record for additional information	total RNA	Qiagen RNeasy Mini Kit	biotin	Approximately 10ug of total RNA was processed to produce biotynylated cRNA targets	9606	Standard Affymetrix procedure	Standard Affymetrix procedure	Series of 159 tumors	Affymetrix Microarray Suite Version 5.0	GPL96	Alexander,,Ploner	Alexander.Ploner@meb.ki.se	-82815	++46-8-31 11 01	Medical Epidemiology and Biostatistics	Karolinska Institutet		Stockholm	SE-171 77	Sweden	ftp://ftp.ncbi.nlm.nih.gov/geo/samples/GSM107nnn/GSM107157/suppl/GSM107157.CEL.gz	22283	Reanalyzed by: GSE31519	Reanalyzed by: GSE47561	0	0	3	0	Luminal A	6.03	6.03
X011DA (HG-U133A)	GSM107158	Public on May 31 2006	Apr 28 2006	May 31 2013	RNA	1	Breast tumor	Homo sapiens	Breast tumor tissue	RELAPSE: 0	SURV_RELAPSE: 5.82	DEATH: 1	DEATH_BC: 0	SURV_DEATH: 4.51	SUBTYPE: Luminal A	ELSTON: 1	See Series GSE1456 record for additional information	total RNA	Qiagen RNeasy Mini Kit	biotin	Approximately 10ug of total RNA was processed to produce biotynylated cRNA targets	9606	Standard Affymetrix procedure	Standard Affymetrix procedure	Series of 159 tumors	Affymetrix Microarray Suite Version 5.0	GPL96	Alexander,,Ploner	Alexander.Ploner@meb.ki.se	-82815	++46-8-31 11 01	Medical Epidemiology and Biostatistics	Karolinska Institutet		Stockholm	SE-171 77	Sweden	ftp://ftp.ncbi.nlm.nih.gov/geo/samples/GSM107nnn/GSM107158/suppl/GSM107158.CEL.gz	22283	Reanalyzed by: GSE47561		1	0	1	0	Luminal A	4.51	5.82
X117KO (HG-U133A)	GSM107160	Public on May 31 2006	Apr 28 2006	May 31 2013	RNA	1	Breast tumor	Homo sapiens	Breast tumor tissue	RELAPSE: 1	SURV_RELAPSE: 4.3	DEATH: 0	DEATH_BC: 0	SURV_DEATH: 5.56	SUBTYPE: Luminal B	ELSTON: 1	See Series GSE1456 record for additional information	total RNA	Qiagen RNeasy Mini Kit	biotin	Approximately 10ug of total RNA was processed to produce biotynylated cRNA targets	9606	Standard Affymetrix procedure	Standard Affymetrix procedure	Series of 159 tumors	Affymetrix Microarray Suite Version 5.0	GPL96	Alexander,,Ploner	Alexander.Ploner@meb.ki.se	-82815	++46-8-31 11 01	Medical Epidemiology and Biostatistics	Karolinska Institutet		Stockholm	SE-171 77	Sweden	ftp://ftp.ncbi.nlm.nih.gov/geo/samples/GSM107nnn/GSM107160/suppl/GSM107160.CEL.gz	22283	Reanalyzed by: GSE47561		0	0	1	1	Luminal B	5.56	4.3
X199PO (HG-U133A)	GSM107161	Public on May 31 2006	Apr 28 2006	May 31 2013	RNA	1	Breast tumor	Homo sapiens	Breast tumor tissue	RELAPSE: 0	SURV_RELAPSE: 7.92	DEATH: 0	DEATH_BC: 0	SURV_DEATH: 7.92	SUBTYPE: Luminal A	ELSTON: 3	See Series GSE1456 record for additional information	total RNA	Qiagen RNeasy Mini Kit	biotin	Approximately 10ug of total RNA was processed to produce biotynylated cRNA targets	9606	Standard Affymetrix procedure	Standard Affymetrix procedure	Series of 159 tumors	Affymetrix Microarray Suite Version 5.0	GPL96	Alexander,,Ploner	Alexander.Ploner@meb.ki.se	-82815	++46-8-31 11 01	Medical Epidemiology and Biostatistics	Karolinska Institutet		Stockholm	SE-171 77	Sweden	ftp://ftp.ncbi.nlm.nih.gov/geo/samples/GSM107nnn/GSM107161/suppl/GSM107161.CEL.gz	22283	Reanalyzed by: GSE47561		0	0	3	0	Luminal A	7.92	7.92
X063PE (HG-U133A)	GSM107162	Public on May 31 2006	Apr 28 2006	May 31 2013	RNA	1	Breast tumor	Homo sapiens	Breast tumor tissue	RELAPSE: 0	SURV_RELAPSE: 6.52	DEATH: 0	DEATH_BC: 0	SURV_DEATH: 6.52	SUBTYPE: Luminal A	ELSTON: 2	See Series GSE1456 record for additional information	total RNA	Qiagen RNeasy Mini Kit	biotin	Approximately 10ug of total RNA was processed to produce biotynylated cRNA targets	9606	Standard Affymetrix procedure	Standard Affymetrix procedure	Series of 159 tumors	Affymetrix Microarray Suite Version 5.0	GPL96	Alexander,,Ploner	Alexander.Ploner@meb.ki.se	-82815	++46-8-31 11 01	Medical Epidemiology and Biostatistics	Karolinska Institutet		Stockholm	SE-171 77	Sweden	ftp://ftp.ncbi.nlm.nih.gov/geo/samples/GSM107nnn/GSM107162/suppl/GSM107162.CEL.gz	22283	Reanalyzed by: GSE47561		0	0	2	0	Luminal A	6.52	6.52
X342BL (HG-U133A)	GSM107168	Public on May 31 2006	Apr 28 2006	May 31 2013	RNA	1	Breast tumor	Homo sapiens	Breast tumor tissue	RELAPSE: 1	SURV_RELAPSE: 4.27	DEATH: 0	DEATH_BC: 0	SURV_DEATH: 7.96	SUBTYPE: Luminal B	ELSTON: 3	See Series GSE1456 record for additional information	total RNA	Qiagen RNeasy Mini Kit	biotin	Approximately 10ug of total RNA was processed to produce biotynylated cRNA targets	9606	Standard Affymetrix procedure	Standard Affymetrix procedure	Series of 159 tumors	Affymetrix Microarray Suite Version 5.0	GPL96	Alexander,,Ploner	Alexander.Ploner@meb.ki.se	-82815	++46-8-31 11 01	Medical Epidemiology and Biostatistics	Karolinska Institutet		Stockholm	SE-171 77	Sweden	ftp://ftp.ncbi.nlm.nih.gov/geo/samples/GSM107nnn/GSM107168/suppl/GSM107168.CEL.gz	22283	Reanalyzed by: GSE47561		0	0	3	1	Luminal B	7.96	4.27
X330IG (HG-U133A)	GSM107174	Public on May 31 2006	Apr 28 2006	May 31 2013	RNA	1	Breast tumor	Homo sapiens	Breast tumor tissue	RELAPSE: 0	SURV_RELAPSE: 7.78	DEATH: 0	DEATH_BC: 0	SURV_DEATH: 7.78	SUBTYPE: Luminal A	ELSTON: 2	See Series GSE1456 record for additional information	total RNA	Qiagen RNeasy Mini Kit	biotin	Approximately 10ug of total RNA was processed to produce biotynylated cRNA targets	9606	Standard Affymetrix procedure	Standard Affymetrix procedure	Series of 159 tumors	Affymetrix Microarray Suite Version 5.0	GPL96	Alexander,,Ploner	Alexander.Ploner@meb.ki.se	-82815	++46-8-31 11 01	Medical Epidemiology and Biostatistics	Karolinska Institutet		Stockholm	SE-171 77	Sweden	ftp://ftp.ncbi.nlm.nih.gov/geo/samples/GSM107nnn/GSM107174/suppl/GSM107174.CEL.gz	22283	Reanalyzed by: GSE47561		0	0	2	0	Luminal A	7.78	7.78
X079JA (HG-U133A)	GSM107177	Public on May 31 2006	Apr 28 2006	May 30 2006	RNA	1	Breast tumor	Homo sapiens	Breast tumor tissue	RELAPSE: 0	SURV_RELAPSE: 5.95	DEATH: 0	DEATH_BC: 0	SURV_DEATH: 5.95	SUBTYPE: Luminal A	ELSTON: 1	See Series GSE1456 record for additional information	total RNA	Qiagen RNeasy Mini Kit	biotin	Approximately 10ug of total RNA was processed to produce biotynylated cRNA targets	9606	Standard Affymetrix procedure	Standard Affymetrix procedure	Series of 159 tumors	Affymetrix Microarray Suite Version 5.0	GPL96	Alexander,,Ploner	Alexander.Ploner@meb.ki.se	-82815	++46-8-31 11 01	Medical Epidemiology and Biostatistics	Karolinska Institutet		Stockholm	SE-171 77	Sweden	ftp://ftp.ncbi.nlm.nih.gov/geo/samples/GSM107nnn/GSM107177/suppl/GSM107177.CEL.gz	22283			0	0	1	0	Luminal A	5.95	5.95
X052ZA (HG-U133A)	GSM107178	Public on May 31 2006	Apr 28 2006	May 31 2013	RNA	1	Breast tumor	Homo sapiens	Breast tumor tissue	RELAPSE: 1	SURV_RELAPSE: 2.78	DEATH: 1	DEATH_BC: 1	SURV_DEATH: 2.83	SUBTYPE: Luminal B	ELSTON: 2	See Series GSE1456 record for additional information	total RNA	Qiagen RNeasy Mini Kit	biotin	Approximately 10ug of total RNA was processed to produce biotynylated cRNA targets	9606	Standard Affymetrix procedure	Standard Affymetrix procedure	Series of 159 tumors	Affymetrix Microarray Suite Version 5.0	GPL96	Alexander,,Ploner	Alexander.Ploner@meb.ki.se	-82815	++46-8-31 11 01	Medical Epidemiology and Biostatistics	Karolinska Institutet		Stockholm	SE-171 77	Sweden	ftp://ftp.ncbi.nlm.nih.gov/geo/samples/GSM107nnn/GSM107178/suppl/GSM107178.CEL.gz	22283	Reanalyzed by: GSE47561		1	1	2	1	Luminal B	2.83	2.78
X049SA (HG-U133A)	GSM107179	Public on May 31 2006	Apr 28 2006	May 31 2013	RNA	1	Breast tumor	Homo sapiens	Breast tumor tissue	RELAPSE: 0	SURV_RELAPSE: 6.26	DEATH: 0	DEATH_BC: 0	SURV_DEATH: 6.26	SUBTYPE: Luminal A	ELSTON: 2	See Series GSE1456 record for additional information	total RNA	Qiagen RNeasy Mini Kit	biotin	Approximately 10ug of total RNA was processed to produce biotynylated cRNA targets	9606	Standard Affymetrix procedure	Standard Affymetrix procedure	Series of 159 tumors	Affymetrix Microarray Suite Version 5.0	GPL96	Alexander,,Ploner	Alexander.Ploner@meb.ki.se	-82815	++46-8-31 11 01	Medical Epidemiology and Biostatistics	Karolinska Institutet		Stockholm	SE-171 77	Sweden	ftp://ftp.ncbi.nlm.nih.gov/geo/samples/GSM107nnn/GSM107179/suppl/GSM107179.CEL.gz	22283	Reanalyzed by: GSE47561		0	0	2	0	Luminal A	6.26	6.26
X019ER (HG-U133A)	GSM107180	Public on May 31 2006	Apr 28 2006	May 31 2013	RNA	1	Breast tumor	Homo sapiens	Breast tumor tissue	RELAPSE: 0	SURV_RELAPSE: 8.32	DEATH: 0	DEATH_BC: 0	SURV_DEATH: 8.32	SUBTYPE: Luminal A	ELSTON: 1	See Series GSE1456 record for additional information	total RNA	Qiagen RNeasy Mini Kit	biotin	Approximately 10ug of total RNA was processed to produce biotynylated cRNA targets	9606	Standard Affymetrix procedure	Standard Affymetrix procedure	Series of 159 tumors	Affymetrix Microarray Suite Version 5.0	GPL96	Alexander,,Ploner	Alexander.Ploner@meb.ki.se	-82815	++46-8-31 11 01	Medical Epidemiology and Biostatistics	Karolinska Institutet		Stockholm	SE-171 77	Sweden	ftp://ftp.ncbi.nlm.nih.gov/geo/samples/GSM107nnn/GSM107180/suppl/GSM107180.CEL.gz	22283	Reanalyzed by: GSE47561		0	0	1	0	Luminal A	8.32	8.32
X349LE (HG-U133A)	GSM107181	Public on May 31 2006	Apr 28 2006	May 31 2013	RNA	1	Breast tumor	Homo sapiens	Breast tumor tissue	RELAPSE: 1	SURV_RELAPSE: 3.86	DEATH: 1	DEATH_BC: 1	SURV_DEATH: 4.83	SUBTYPE: ERBB2	ELSTON: 3	See Series GSE1456 record for additional information	total RNA	Qiagen RNeasy Mini Kit	biotin	Approximately 10ug of total RNA was processed to produce biotynylated cRNA targets	9606	Standard Affymetrix procedure	Standard Affymetrix procedure	Series of 159 tumors	Affymetrix Microarray Suite Version 5.0	GPL96	Alexander,,Ploner	Alexander.Ploner@meb.ki.se	-82815	++46-8-31 11 01	Medical Epidemiology and Biostatistics	Karolinska Institutet		Stockholm	SE-171 77	Sweden	ftp://ftp.ncbi.nlm.nih.gov/geo/samples/GSM107nnn/GSM107181/suppl/GSM107181.CEL.gz	22283	Reanalyzed by: GSE31519	Reanalyzed by: GSE47561	1	1	3	1	ERBB2	4.83	3.86
X056EN (HG-U133A)	GSM107182	Public on May 31 2006	Apr 28 2006	May 31 2013	RNA	1	Breast tumor	Homo sapiens	Breast tumor tissue	RELAPSE: 0	SURV_RELAPSE: 7.89	DEATH: 1	DEATH_BC: 0	SURV_DEATH: 6.17	SUBTYPE: Luminal A	ELSTON: NA	See Series GSE1456 record for additional information	total RNA	Qiagen RNeasy Mini Kit	biotin	Approximately 10ug of total RNA was processed to produce biotynylated cRNA targets	9606	Standard Affymetrix procedure	Standard Affymetrix procedure	Series of 159 tumors	Affymetrix Microarray Suite Version 5.0	GPL96	Alexander,,Ploner	Alexander.Ploner@meb.ki.se	-82815	++46-8-31 11 01	Medical Epidemiology and Biostatistics	Karolinska Institutet		Stockholm	SE-171 77	Sweden	ftp://ftp.ncbi.nlm.nih.gov/geo/samples/GSM107nnn/GSM107182/suppl/GSM107182.CEL.gz	22283	Reanalyzed by: GSE47561		1	0	NA	0	Luminal A	6.17	7.89
X216AN (HG-U133A)	GSM107183	Public on May 31 2006	Apr 28 2006	May 30 2006	RNA	1	Breast tumor	Homo sapiens	Breast tumor tissue	RELAPSE: 0	SURV_RELAPSE: 8.13	DEATH: 0	DEATH_BC: 0	SURV_DEATH: 8.13	SUBTYPE: Luminal B	ELSTON: 3	See Series GSE1456 record for additional information	total RNA	Qiagen RNeasy Mini Kit	biotin	Approximately 10ug of total RNA was processed to produce biotynylated cRNA targets	9606	Standard Affymetrix procedure	Standard Affymetrix procedure	Series of 159 tumors	Affymetrix Microarray Suite Version 5.0	GPL96	Alexander,,Ploner	Alexander.Ploner@meb.ki.se	-82815	++46-8-31 11 01	Medical Epidemiology and Biostatistics	Karolinska Institutet		Stockholm	SE-171 77	Sweden	ftp://ftp.ncbi.nlm.nih.gov/geo/samples/GSM107nnn/GSM107183/suppl/GSM107183.CEL.gz	22283			0	0	3	0	Luminal B	8.13	8.13
X081UL (HG-U133A)	GSM107189	Public on May 31 2006	Apr 28 2006	May 31 2013	RNA	1	Breast tumor	Homo sapiens	Breast tumor tissue	RELAPSE: 0	SURV_RELAPSE: 6.55	DEATH: 0	DEATH_BC: 0	SURV_DEATH: 6.55	SUBTYPE: ERBB2	ELSTON: 2	See Series GSE1456 record for additional information	total RNA	Qiagen RNeasy Mini Kit	biotin	Approximately 10ug of total RNA was processed to produce biotynylated cRNA targets	9606	Standard Affymetrix procedure	Standard Affymetrix procedure	Series of 159 tumors	Affymetrix Microarray Suite Version 5.0	GPL96	Alexander,,Ploner	Alexander.Ploner@meb.ki.se	-82815	++46-8-31 11 01	Medical Epidemiology and Biostatistics	Karolinska Institutet		Stockholm	SE-171 77	Sweden	ftp://ftp.ncbi.nlm.nih.gov/geo/samples/GSM107nnn/GSM107189/suppl/GSM107189.CEL.gz	22283	Reanalyzed by: GSE47561		0	0	2	0	ERBB2	6.55	6.55
X331HA (HG-U133A)	GSM107192	Public on May 31 2006	Apr 28 2006	May 31 2013	RNA	1	Breast tumor	Homo sapiens	Breast tumor tissue	RELAPSE: 0	SURV_RELAPSE: 7.05	DEATH: 0	DEATH_BC: 0	SURV_DEATH: 7.05	SUBTYPE: Luminal A	ELSTON: 3	See Series GSE1456 record for additional information	total RNA	Qiagen RNeasy Mini Kit	biotin	Approximately 10ug of total RNA was processed to produce biotynylated cRNA targets	9606	Standard Affymetrix procedure	Standard Affymetrix procedure	Series of 159 tumors	Affymetrix Microarray Suite Version 5.0	GPL96	Alexander,,Ploner	Alexander.Ploner@meb.ki.se	-82815	++46-8-31 11 01	Medical Epidemiology and Biostatistics	Karolinska Institutet		Stockholm	SE-171 77	Sweden	ftp://ftp.ncbi.nlm.nih.gov/geo/samples/GSM107nnn/GSM107192/suppl/GSM107192.CEL.gz	22283	Reanalyzed by: GSE47561		0	0	3	0	Luminal A	7.05	7.05
X192LA (HG-U133A)	GSM107193	Public on May 31 2006	Apr 28 2006	May 30 2006	RNA	1	Breast tumor	Homo sapiens	Breast tumor tissue	RELAPSE: 0	SURV_RELAPSE: 6.4	DEATH: 0	DEATH_BC: 0	SURV_DEATH: 6.4	SUBTYPE: ERBB2	ELSTON: 3	See Series GSE1456 record for additional information	total RNA	Qiagen RNeasy Mini Kit	biotin	Approximately 10ug of total RNA was processed to produce biotynylated cRNA targets	9606	Standard Affymetrix procedure	Standard Affymetrix procedure	Series of 159 tumors	Affymetrix Microarray Suite Version 5.0	GPL96	Alexander,,Ploner	Alexander.Ploner@meb.ki.se	-82815	++46-8-31 11 01	Medical Epidemiology and Biostatistics	Karolinska Institutet		Stockholm	SE-171 77	Sweden	ftp://ftp.ncbi.nlm.nih.gov/geo/samples/GSM107nnn/GSM107193/suppl/GSM107193.CEL.gz	22283			0	0	3	0	ERBB2	6.4	6.4
X075DA (HG-U133A)	GSM107194	Public on May 31 2006	Apr 28 2006	May 31 2013	RNA	1	Breast tumor	Homo sapiens	Breast tumor tissue	RELAPSE: 0	SURV_RELAPSE: 7.4	DEATH: 0	DEATH_BC: 0	SURV_DEATH: 7.4	SUBTYPE: Luminal B	ELSTON: 3	See Series GSE1456 record for additional information	total RNA	Qiagen RNeasy Mini Kit	biotin	Approximately 10ug of total RNA was processed to produce biotynylated cRNA targets	9606	Standard Affymetrix procedure	Standard Affymetrix procedure	Series of 159 tumors	Affymetrix Microarray Suite Version 5.0	GPL96	Alexander,,Ploner	Alexander.Ploner@meb.ki.se	-82815	++46-8-31 11 01	Medical Epidemiology and Biostatistics	Karolinska Institutet		Stockholm	SE-171 77	Sweden	ftp://ftp.ncbi.nlm.nih.gov/geo/samples/GSM107nnn/GSM107194/suppl/GSM107194.CEL.gz	22283	Reanalyzed by: GSE47561		0	0	3	0	Luminal B	7.4	7.4
X150JO (HG-U133A)	GSM107197	Public on May 31 2006	Apr 28 2006	May 31 2013	RNA	1	Breast tumor	Homo sapiens	Breast tumor tissue	RELAPSE: 0	SURV_RELAPSE: 5.69	DEATH: 0	DEATH_BC: 0	SURV_DEATH: 5.69	SUBTYPE: ERBB2	ELSTON: 3	See Series GSE1456 record for additional information	total RNA	Qiagen RNeasy Mini Kit	biotin	Approximately 10ug of total RNA was processed to produce biotynylated cRNA targets	9606	Standard Affymetrix procedure	Standard Affymetrix procedure	Series of 159 tumors	Affymetrix Microarray Suite Version 5.0	GPL96	Alexander,,Ploner	Alexander.Ploner@meb.ki.se	-82815	++46-8-31 11 01	Medical Epidemiology and Biostatistics	Karolinska Institutet		Stockholm	SE-171 77	Sweden	ftp://ftp.ncbi.nlm.nih.gov/geo/samples/GSM107nnn/GSM107197/suppl/GSM107197.CEL.gz	22283	Reanalyzed by: GSE47561		0	0	3	0	ERBB2	5.69	5.69
X275WE (HG-U133A)	GSM107199	Public on May 31 2006	Apr 28 2006	May 31 2013	RNA	1	Breast tumor	Homo sapiens	Breast tumor tissue	RELAPSE: 1	SURV_RELAPSE: 3.92	DEATH: 1	DEATH_BC: 1	SURV_DEATH: 4.79	SUBTYPE: Luminal B	ELSTON: 3	See Series GSE1456 record for additional information	total RNA	Qiagen RNeasy Mini Kit	biotin	Approximately 10ug of total RNA was processed to produce biotynylated cRNA targets	9606	Standard Affymetrix procedure	Standard Affymetrix procedure	Series of 159 tumors	Affymetrix Microarray Suite Version 5.0	GPL96	Alexander,,Ploner	Alexander.Ploner@meb.ki.se	-82815	++46-8-31 11 01	Medical Epidemiology and Biostatistics	Karolinska Institutet		Stockholm	SE-171 77	Sweden	ftp://ftp.ncbi.nlm.nih.gov/geo/samples/GSM107nnn/GSM107199/suppl/GSM107199.CEL.gz	22283	Reanalyzed by: GSE47561		1	1	3	1	Luminal B	4.79	3.92
X285FL (HG-U133A)	GSM107200	Public on May 31 2006	Apr 28 2006	May 31 2013	RNA	1	Breast tumor	Homo sapiens	Breast tumor tissue	RELAPSE: 0	SURV_RELAPSE: 7.78	DEATH: 0	DEATH_BC: 0	SURV_DEATH: 7.78	SUBTYPE: Luminal A	ELSTON: 3	See Series GSE1456 record for additional information	total RNA	Qiagen RNeasy Mini Kit	biotin	Approximately 10ug of total RNA was processed to produce biotynylated cRNA targets	9606	Standard Affymetrix procedure	Standard Affymetrix procedure	Series of 159 tumors	Affymetrix Microarray Suite Version 5.0	GPL96	Alexander,,Ploner	Alexander.Ploner@meb.ki.se	-82815	++46-8-31 11 01	Medical Epidemiology and Biostatistics	Karolinska Institutet		Stockholm	SE-171 77	Sweden	ftp://ftp.ncbi.nlm.nih.gov/geo/samples/GSM107nnn/GSM107200/suppl/GSM107200.CEL.gz	22283	Reanalyzed by: GSE47561		0	0	3	0	Luminal A	7.78	7.78
X171SO (HG-U133A)	GSM107201	Public on May 31 2006	Apr 28 2006	May 31 2013	RNA	1	Breast tumor	Homo sapiens	Breast tumor tissue	RELAPSE: 0	SURV_RELAPSE: 7.5	DEATH: 0	DEATH_BC: 0	SURV_DEATH: 7.5	SUBTYPE: Luminal A	ELSTON: 3	See Series GSE1456 record for additional information	total RNA	Qiagen RNeasy Mini Kit	biotin	Approximately 10ug of total RNA was processed to produce biotynylated cRNA targets	9606	Standard Affymetrix procedure	Standard Affymetrix procedure	Series of 159 tumors	Affymetrix Microarray Suite Version 5.0	GPL96	Alexander,,Ploner	Alexander.Ploner@meb.ki.se	-82815	++46-8-31 11 01	Medical Epidemiology and Biostatistics	Karolinska Institutet		Stockholm	SE-171 77	Sweden	ftp://ftp.ncbi.nlm.nih.gov/geo/samples/GSM107nnn/GSM107201/suppl/GSM107201.CEL.gz	22283	Reanalyzed by: GSE31519	Reanalyzed by: GSE47561	0	0	3	0	Luminal A	7.5	7.5
X249LU (HG-U133A)	GSM107202	Public on May 31 2006	Apr 28 2006	May 31 2013	RNA	1	Breast tumor	Homo sapiens	Breast tumor tissue	RELAPSE: 0	SURV_RELAPSE: 7.36	DEATH: 0	DEATH_BC: 0	SURV_DEATH: 7.36	SUBTYPE: Luminal A	ELSTON: 1	See Series GSE1456 record for additional information	total RNA	Qiagen RNeasy Mini Kit	biotin	Approximately 10ug of total RNA was processed to produce biotynylated cRNA targets	9606	Standard Affymetrix procedure	Standard Affymetrix procedure	Series of 159 tumors	Affymetrix Microarray Suite Version 5.0	GPL96	Alexander,,Ploner	Alexander.Ploner@meb.ki.se	-82815	++46-8-31 11 01	Medical Epidemiology and Biostatistics	Karolinska Institutet		Stockholm	SE-171 77	Sweden	ftp://ftp.ncbi.nlm.nih.gov/geo/samples/GSM107nnn/GSM107202/suppl/GSM107202.CEL.gz	22283	Reanalyzed by: GSE47561		0	0	1	0	Luminal A	7.36	7.36
X154AN (HG-U133A)	GSM107205	Public on May 31 2006	Apr 28 2006	May 31 2013	RNA	1	Breast tumor	Homo sapiens	Breast tumor tissue	RELAPSE: 1	SURV_RELAPSE: 1.3	DEATH: 1	DEATH_BC: 1	SURV_DEATH: 1.67	SUBTYPE: ERBB2	ELSTON: 2	See Series GSE1456 record for additional information	total RNA	Qiagen RNeasy Mini Kit	biotin	Approximately 10ug of total RNA was processed to produce biotynylated cRNA targets	9606	Standard Affymetrix procedure	Standard Affymetrix procedure	Series of 159 tumors	Affymetrix Microarray Suite Version 5.0	GPL96	Alexander,,Ploner	Alexander.Ploner@meb.ki.se	-82815	++46-8-31 11 01	Medical Epidemiology and Biostatistics	Karolinska Institutet		Stockholm	SE-171 77	Sweden	ftp://ftp.ncbi.nlm.nih.gov/geo/samples/GSM107nnn/GSM107205/suppl/GSM107205.CEL.gz	22283	Reanalyzed by: GSE47561		1	1	2	1	ERBB2	1.67	1.3
X351OL (HG-U133A)	GSM107206	Public on May 31 2006	Apr 28 2006	May 31 2013	RNA	1	Breast tumor	Homo sapiens	Breast tumor tissue	RELAPSE: 1	SURV_RELAPSE: 1.46	DEATH: 1	DEATH_BC: 1	SURV_DEATH: 3.84	SUBTYPE: ERBB2	ELSTON: NA	See Series GSE1456 record for additional information	total RNA	Qiagen RNeasy Mini Kit	biotin	Approximately 10ug of total RNA was processed to produce biotynylated cRNA targets	9606	Standard Affymetrix procedure	Standard Affymetrix procedure	Series of 159 tumors	Affymetrix Microarray Suite Version 5.0	GPL96	Alexander,,Ploner	Alexander.Ploner@meb.ki.se	-82815	++46-8-31 11 01	Medical Epidemiology and Biostatistics	Karolinska Institutet		Stockholm	SE-171 77	Sweden	ftp://ftp.ncbi.nlm.nih.gov/geo/samples/GSM107nnn/GSM107206/suppl/GSM107206.CEL.gz	22283	Reanalyzed by: GSE31519	Reanalyzed by: GSE47561	1	1	NA	1	ERBB2	3.84	1.46
X221LU (HG-U133A)	GSM107208	Public on May 31 2006	Apr 28 2006	May 31 2013	RNA	1	Breast tumor	Homo sapiens	Breast tumor tissue	RELAPSE: 0	SURV_RELAPSE: 8.03	DEATH: 0	DEATH_BC: 0	SURV_DEATH: 8.03	SUBTYPE: ERBB2	ELSTON: 3	See Series GSE1456 record for additional information	total RNA	Qiagen RNeasy Mini Kit	biotin	Approximately 10ug of total RNA was processed to produce biotynylated cRNA targets	9606	Standard Affymetrix procedure	Standard Affymetrix procedure	Series of 159 tumors	Affymetrix Microarray Suite Version 5.0	GPL96	Alexander,,Ploner	Alexander.Ploner@meb.ki.se	-82815	++46-8-31 11 01	Medical Epidemiology and Biostatistics	Karolinska Institutet		Stockholm	SE-171 77	Sweden	ftp://ftp.ncbi.nlm.nih.gov/geo/samples/GSM107nnn/GSM107208/suppl/GSM107208.CEL.gz	22283	Reanalyzed by: GSE47561		0	0	3	0	ERBB2	8.03	8.03
X365MA (HG-U133A)	GSM107210	Public on May 31 2006	Apr 28 2006	May 31 2013	RNA	1	Breast tumor	Homo sapiens	Breast tumor tissue	RELAPSE: 1	SURV_RELAPSE: 0.76	DEATH: 1	DEATH_BC: 1	SURV_DEATH: 2.8	SUBTYPE: Luminal B	ELSTON: 3	See Series GSE1456 record for additional information	total RNA	Qiagen RNeasy Mini Kit	biotin	Approximately 10ug of total RNA was processed to produce biotynylated cRNA targets	9606	Standard Affymetrix procedure	Standard Affymetrix procedure	Series of 159 tumors	Affymetrix Microarray Suite Version 5.0	GPL96	Alexander,,Ploner	Alexander.Ploner@meb.ki.se	-82815	++46-8-31 11 01	Medical Epidemiology and Biostatistics	Karolinska Institutet		Stockholm	SE-171 77	Sweden	ftp://ftp.ncbi.nlm.nih.gov/geo/samples/GSM107nnn/GSM107210/suppl/GSM107210.CEL.gz	22283	Reanalyzed by: GSE31519	Reanalyzed by: GSE47561	1	1	3	1	Luminal B	2.8	0.76
X325OS (HG-U133A)	GSM107211	Public on May 31 2006	Apr 28 2006	May 31 2013	RNA	1	Breast tumor	Homo sapiens	Breast tumor tissue	RELAPSE: 0	SURV_RELAPSE: 7.63	DEATH: 0	DEATH_BC: 0	SURV_DEATH: 7.63	SUBTYPE: ERBB2	ELSTON: 3	See Series GSE1456 record for additional information	total RNA	Qiagen RNeasy Mini Kit	biotin	Approximately 10ug of total RNA was processed to produce biotynylated cRNA targets	9606	Standard Affymetrix procedure	Standard Affymetrix procedure	Series of 159 tumors	Affymetrix Microarray Suite Version 5.0	GPL96	Alexander,,Ploner	Alexander.Ploner@meb.ki.se	-82815	++46-8-31 11 01	Medical Epidemiology and Biostatistics	Karolinska Institutet		Stockholm	SE-171 77	Sweden	ftp://ftp.ncbi.nlm.nih.gov/geo/samples/GSM107nnn/GSM107211/suppl/GSM107211.CEL.gz	22283	Reanalyzed by: GSE31519	Reanalyzed by: GSE47561	0	0	3	0	ERBB2	7.63	7.63
X379BA (HG-U133A)	GSM107212	Public on May 31 2006	Apr 28 2006	May 31 2013	RNA	1	Breast tumor	Homo sapiens	Breast tumor tissue	RELAPSE: 0	SURV_RELAPSE: 7.84	DEATH: 0	DEATH_BC: 0	SURV_DEATH: 7.84	SUBTYPE: Luminal A	ELSTON: 2	See Series GSE1456 record for additional information	total RNA	Qiagen RNeasy Mini Kit	biotin	Approximately 10ug of total RNA was processed to produce biotynylated cRNA targets	9606	Standard Affymetrix procedure	Standard Affymetrix procedure	Series of 159 tumors	Affymetrix Microarray Suite Version 5.0	GPL96	Alexander,,Ploner	Alexander.Ploner@meb.ki.se	-82815	++46-8-31 11 01	Medical Epidemiology and Biostatistics	Karolinska Institutet		Stockholm	SE-171 77	Sweden	ftp://ftp.ncbi.nlm.nih.gov/geo/samples/GSM107nnn/GSM107212/suppl/GSM107212.CEL.gz	22283	Reanalyzed by: GSE47561		0	0	2	0	Luminal A	7.84	7.84
X059HO (HG-U133A)	GSM107216	Public on May 31 2006	Apr 28 2006	May 31 2013	RNA	1	Breast tumor	Homo sapiens	Breast tumor tissue	RELAPSE: 0	SURV_RELAPSE: 6.61	DEATH: 0	DEATH_BC: 0	SURV_DEATH: 6.61	SUBTYPE: ERBB2	ELSTON: 3	See Series GSE1456 record for additional information	total RNA	Qiagen RNeasy Mini Kit	biotin	Approximately 10ug of total RNA was processed to produce biotynylated cRNA targets	9606	Standard Affymetrix procedure	Standard Affymetrix procedure	Series of 159 tumors	Affymetrix Microarray Suite Version 5.0	GPL96	Alexander,,Ploner	Alexander.Ploner@meb.ki.se	-82815	++46-8-31 11 01	Medical Epidemiology and Biostatistics	Karolinska Institutet		Stockholm	SE-171 77	Sweden	ftp://ftp.ncbi.nlm.nih.gov/geo/samples/GSM107nnn/GSM107216/suppl/GSM107216.CEL.gz	22283	Reanalyzed by: GSE47561		0	0	3	0	ERBB2	6.61	6.61
X095NI (HG-U133A)	GSM107219	Public on May 31 2006	Apr 28 2006	May 31 2013	RNA	1	Breast tumor	Homo sapiens	Breast tumor tissue	RELAPSE: 1	SURV_RELAPSE: 0.9	DEATH: 1	DEATH_BC: 1	SURV_DEATH: 4.41	SUBTYPE: ERBB2	ELSTON: 3	See Series GSE1456 record for additional information	total RNA	Qiagen RNeasy Mini Kit	biotin	Approximately 10ug of total RNA was processed to produce biotynylated cRNA targets	9606	Standard Affymetrix procedure	Standard Affymetrix procedure	Series of 159 tumors	Affymetrix Microarray Suite Version 5.0	GPL96	Alexander,,Ploner	Alexander.Ploner@meb.ki.se	-82815	++46-8-31 11 01	Medical Epidemiology and Biostatistics	Karolinska Institutet		Stockholm	SE-171 77	Sweden	ftp://ftp.ncbi.nlm.nih.gov/geo/samples/GSM107nnn/GSM107219/suppl/GSM107219.CEL.gz	22283	Reanalyzed by: GSE47561		1	1	3	1	ERBB2	4.41	0.9
X138BR (HG-U133A)	GSM107220	Public on May 31 2006	Apr 28 2006	May 31 2013	RNA	1	Breast tumor	Homo sapiens	Breast tumor tissue	RELAPSE: 0	SURV_RELAPSE: 6.32	DEATH: 0	DEATH_BC: 0	SURV_DEATH: 6.32	SUBTYPE: Luminal B	ELSTON: 3	See Series GSE1456 record for additional information	total RNA	Qiagen RNeasy Mini Kit	biotin	Approximately 10ug of total RNA was processed to produce biotynylated cRNA targets	9606	Standard Affymetrix procedure	Standard Affymetrix procedure	Series of 159 tumors	Affymetrix Microarray Suite Version 5.0	GPL96	Alexander,,Ploner	Alexander.Ploner@meb.ki.se	-82815	++46-8-31 11 01	Medical Epidemiology and Biostatistics	Karolinska Institutet		Stockholm	SE-171 77	Sweden	ftp://ftp.ncbi.nlm.nih.gov/geo/samples/GSM107nnn/GSM107220/suppl/GSM107220.CEL.gz	22283	Reanalyzed by: GSE47561		0	0	3	0	Luminal B	6.32	6.32
X282WI (HG-U133A)	GSM107222	Public on May 31 2006	Apr 28 2006	May 31 2013	RNA	1	Breast tumor	Homo sapiens	Breast tumor tissue	RELAPSE: 0	SURV_RELAPSE: 8.49	DEATH: 0	DEATH_BC: 0	SURV_DEATH: 8.49	SUBTYPE: Luminal A	ELSTON: 2	See Series GSE1456 record for additional information	total RNA	Qiagen RNeasy Mini Kit	biotin	Approximately 10ug of total RNA was processed to produce biotynylated cRNA targets	9606	Standard Affymetrix procedure	Standard Affymetrix procedure	Series of 159 tumors	Affymetrix Microarray Suite Version 5.0	GPL96	Alexander,,Ploner	Alexander.Ploner@meb.ki.se	-82815	++46-8-31 11 01	Medical Epidemiology and Biostatistics	Karolinska Institutet		Stockholm	SE-171 77	Sweden	ftp://ftp.ncbi.nlm.nih.gov/geo/samples/GSM107nnn/GSM107222/suppl/GSM107222.CEL.gz	22283	Reanalyzed by: GSE47561		0	0	2	0	Luminal A	8.49	8.49
X048SA (HG-U133A)	GSM107224	Public on May 31 2006	Apr 28 2006	May 31 2013	RNA	1	Breast tumor	Homo sapiens	Breast tumor tissue	RELAPSE: 0	SURV_RELAPSE: 5.94	DEATH: 0	DEATH_BC: 0	SURV_DEATH: 5.94	SUBTYPE: Luminal B	ELSTON: 3	See Series GSE1456 record for additional information	total RNA	Qiagen RNeasy Mini Kit	biotin	Approximately 10ug of total RNA was processed to produce biotynylated cRNA targets	9606	Standard Affymetrix procedure	Standard Affymetrix procedure	Series of 159 tumors	Affymetrix Microarray Suite Version 5.0	GPL96	Alexander,,Ploner	Alexander.Ploner@meb.ki.se	-82815	++46-8-31 11 01	Medical Epidemiology and Biostatistics	Karolinska Institutet		Stockholm	SE-171 77	Sweden	ftp://ftp.ncbi.nlm.nih.gov/geo/samples/GSM107nnn/GSM107224/suppl/GSM107224.CEL.gz	22283	Reanalyzed by: GSE31519	Reanalyzed by: GSE47561	0	0	3	0	Luminal B	5.94	5.94
X036AR (HG-U133A)	GSM107226	Public on May 31 2006	Apr 28 2006	May 31 2013	RNA	1	Breast tumor	Homo sapiens	Breast tumor tissue	RELAPSE: 1	SURV_RELAPSE: 1.34	DEATH: 0	DEATH_BC: 0	SURV_DEATH: 5.98	SUBTYPE: Luminal B	ELSTON: 3	See Series GSE1456 record for additional information	total RNA	Qiagen RNeasy Mini Kit	biotin	Approximately 10ug of total RNA was processed to produce biotynylated cRNA targets	9606	Standard Affymetrix procedure	Standard Affymetrix procedure	Series of 159 tumors	Affymetrix Microarray Suite Version 5.0	GPL96	Alexander,,Ploner	Alexander.Ploner@meb.ki.se	-82815	++46-8-31 11 01	Medical Epidemiology and Biostatistics	Karolinska Institutet		Stockholm	SE-171 77	Sweden	ftp://ftp.ncbi.nlm.nih.gov/geo/samples/GSM107nnn/GSM107226/suppl/GSM107226.CEL.gz	22283	Reanalyzed by: GSE47561		0	0	3	1	Luminal B	5.98	1.34
X304VE (HG-U133A)	GSM107227	Public on May 31 2006	Apr 28 2006	May 31 2013	RNA	1	Breast tumor	Homo sapiens	Breast tumor tissue	RELAPSE: 1	SURV_RELAPSE: 0.67	DEATH: 0	DEATH_BC: 0	SURV_DEATH: 6.02	SUBTYPE: Luminal A	ELSTON: 3	See Series GSE1456 record for additional information	total RNA	Qiagen RNeasy Mini Kit	biotin	Approximately 10ug of total RNA was processed to produce biotynylated cRNA targets	9606	Standard Affymetrix procedure	Standard Affymetrix procedure	Series of 159 tumors	Affymetrix Microarray Suite Version 5.0	GPL96	Alexander,,Ploner	Alexander.Ploner@meb.ki.se	-82815	++46-8-31 11 01	Medical Epidemiology and Biostatistics	Karolinska Institutet		Stockholm	SE-171 77	Sweden	ftp://ftp.ncbi.nlm.nih.gov/geo/samples/GSM107nnn/GSM107227/suppl/GSM107227.CEL.gz	22283	Reanalyzed by: GSE47561		0	0	3	1	Luminal A	6.02	0.67
X015HE (HG-U133A)	GSM107228	Public on May 31 2006	Apr 28 2006	May 31 2013	RNA	1	Breast tumor	Homo sapiens	Breast tumor tissue	RELAPSE: 1	SURV_RELAPSE: 2.79	DEATH: 1	DEATH_BC: 1	SURV_DEATH: 3.07	SUBTYPE: ERBB2	ELSTON: 3	See Series GSE1456 record for additional information	total RNA	Qiagen RNeasy Mini Kit	biotin	Approximately 10ug of total RNA was processed to produce biotynylated cRNA targets	9606	Standard Affymetrix procedure	Standard Affymetrix procedure	Series of 159 tumors	Affymetrix Microarray Suite Version 5.0	GPL96	Alexander,,Ploner	Alexander.Ploner@meb.ki.se	-82815	++46-8-31 11 01	Medical Epidemiology and Biostatistics	Karolinska Institutet		Stockholm	SE-171 77	Sweden	ftp://ftp.ncbi.nlm.nih.gov/geo/samples/GSM107nnn/GSM107228/suppl/GSM107228.CEL.gz	22283	Reanalyzed by: GSE47561		1	1	3	1	ERBB2	3.07	2.79
X184LO (HG-U133A)	GSM107230	Public on May 31 2006	Apr 28 2006	May 31 2013	RNA	1	Breast tumor	Homo sapiens	Breast tumor tissue	RELAPSE: 0	SURV_RELAPSE: 5.62	DEATH: 0	DEATH_BC: 0	SURV_DEATH: 5.62	SUBTYPE: Luminal A	ELSTON: 1	See Series GSE1456 record for additional information	total RNA	Qiagen RNeasy Mini Kit	biotin	Approximately 10ug of total RNA was processed to produce biotynylated cRNA targets	9606	Standard Affymetrix procedure	Standard Affymetrix procedure	Series of 159 tumors	Affymetrix Microarray Suite Version 5.0	GPL96	Alexander,,Ploner	Alexander.Ploner@meb.ki.se	-82815	++46-8-31 11 01	Medical Epidemiology and Biostatistics	Karolinska Institutet		Stockholm	SE-171 77	Sweden	ftp://ftp.ncbi.nlm.nih.gov/geo/samples/GSM107nnn/GSM107230/suppl/GSM107230.CEL.gz	22283	Reanalyzed by: GSE47561		0	0	1	0	Luminal A	5.62	5.62

## Sheet: GSE2034
Source.Name	Comment..Sample_description.	Comment..Sample_source_name.	Characteristics.Organism.	Characteristics..DiseaseStaging.	Characteristics..DiseaseState.	Characteristics..LymphNodeStatus.	Characteristics..OrganismPart.	Characteristics..ClinicalInformation.	Extract.Name	Material.Type	Labeled.Extract.Name	Label	Hybridization.Name	Array.Design.REF	Array.Data.File	Comment..ArrayExpress.FTP.file.	Protocol.REF	Normalization.Name	Derived.Array.Data.File	Comment..Derived.ArrayExpress.FTP.file.	Factor.Value..TIME.	Unit..TimeUnit.	Factor.Value..CLINICAL_INFORMATION.
GSM37062	RNA was extracted from a fresh-frozen primary breast tumor. Target cRNA was prepared and hybridized using standard Affymetrix procedures. Image was globally scaled to a target intensity of 600.	Breast	Homo sapiens	primary	breast cancer	negative	mammary gland	relapse 0; ER status ER+; brain relapse 0	GSM37062 extract 1	total RNA	GSM37062 LE 1	biotin	GSM37062	A-AFFY-33	GSM37062.CEL	ftp://ftp.ebi.ac.uk/pub/databases/microarray/data/experiment/GEOD/E-GEOD-2034/E-GEOD-2034.raw.1.zip	P-GSE2034-1	GSM37062_sample_table.txt norm	GSM37062_sample_table.txt	ftp://ftp.ebi.ac.uk/pub/databases/microarray/data/experiment/GEOD/E-GEOD-2034/E-GEOD-2034.processed.1.zip	54	months	relapse 0; ER status ER+; brain relapse 0
GSM37060	RNA was extracted from a fresh-frozen primary breast tumor. Target cRNA was prepared and hybridized using standard Affymetrix procedures. Image was globally scaled to a target intensity of 600.	Breast	Homo sapiens	primary	breast cancer	negative	mammary gland	relapse 0; ER status ER+; brain relapse 0	GSM37060 extract 1	total RNA	GSM37060 LE 1	biotin	GSM37060	A-AFFY-33	GSM37060.CEL	ftp://ftp.ebi.ac.uk/pub/databases/microarray/data/experiment/GEOD/E-GEOD-2034/E-GEOD-2034.raw.1.zip	P-GSE2034-1	GSM37060_sample_table.txt norm	GSM37060_sample_table.txt	ftp://ftp.ebi.ac.uk/pub/databases/microarray/data/experiment/GEOD/E-GEOD-2034/E-GEOD-2034.processed.1.zip	81	months	relapse 0; ER status ER+; brain relapse 0
GSM37059	RNA was extracted from a fresh-frozen primary breast tumor. Target cRNA was prepared and hybridized using standard Affymetrix procedures. Image was globally scaled to a target intensity of 600.	Breast	Homo sapiens	primary	breast cancer	negative	mammary gland	relapse 0; ER status ER+; brain relapse 0	GSM37059 extract 1	total RNA	GSM37059 LE 1	biotin	GSM37059	A-AFFY-33	GSM37059.CEL	ftp://ftp.ebi.ac.uk/pub/databases/microarray/data/experiment/GEOD/E-GEOD-2034/E-GEOD-2034.raw.1.zip	P-GSE2034-1	GSM37059_sample_table.txt norm	GSM37059_sample_table.txt	ftp://ftp.ebi.ac.uk/pub/databases/microarray/data/experiment/GEOD/E-GEOD-2034/E-GEOD-2034.processed.1.zip	83	months	relapse 0; ER status ER+; brain relapse 0
GSM37058	RNA was extracted from a fresh-frozen primary breast tumor. Target cRNA was prepared and hybridized using standard Affymetrix procedures. Image was globally scaled to a target intensity of 600.	Breast	Homo sapiens	primary	breast cancer	negative	mammary gland	relapse 1; ER status ER+; brain relapse 0	GSM37058 extract 1	total RNA	GSM37058 LE 1	biotin	GSM37058	A-AFFY-33	GSM37058.CEL	ftp://ftp.ebi.ac.uk/pub/databases/microarray/data/experiment/GEOD/E-GEOD-2034/E-GEOD-2034.raw.1.zip	P-GSE2034-1	GSM37058_sample_table.txt norm	GSM37058_sample_table.txt	ftp://ftp.ebi.ac.uk/pub/databases/microarray/data/experiment/GEOD/E-GEOD-2034/E-GEOD-2034.processed.1.zip	64	months	relapse 1; ER status ER+; brain relapse 0
GSM37057	RNA was extracted from a fresh-frozen primary breast tumor. Target cRNA was prepared and hybridized using standard Affymetrix procedures. Image was globally scaled to a target intensity of 600.	Breast	Homo sapiens	primary	breast cancer	negative	mammary gland	relapse 0; ER status ER+; brain relapse 0	GSM37057 extract 1	total RNA	GSM37057 LE 1	biotin	GSM37057	A-AFFY-33	GSM37057.CEL	ftp://ftp.ebi.ac.uk/pub/databases/microarray/data/experiment/GEOD/E-GEOD-2034/E-GEOD-2034.raw.1.zip	P-GSE2034-1	GSM37057_sample_table.txt norm	GSM37057_sample_table.txt	ftp://ftp.ebi.ac.uk/pub/databases/microarray/data/experiment/GEOD/E-GEOD-2034/E-GEOD-2034.processed.1.zip	59	months	relapse 0; ER status ER+; brain relapse 0
GSM37051	RNA was extracted from a fresh-frozen primary breast tumor. Target cRNA was prepared and hybridized using standard Affymetrix procedures. Image was globally scaled to a target intensity of 600.	Breast	Homo sapiens	primary	breast cancer	negative	mammary gland	relapse 1; ER status ER+; brain relapse 0	GSM37051 extract 1	total RNA	GSM37051 LE 1	biotin	GSM37051	A-AFFY-33	GSM37051.CEL	ftp://ftp.ebi.ac.uk/pub/databases/microarray/data/experiment/GEOD/E-GEOD-2034/E-GEOD-2034.raw.1.zip	P-GSE2034-1	GSM37051_sample_table.txt norm	GSM37051_sample_table.txt	ftp://ftp.ebi.ac.uk/pub/databases/microarray/data/experiment/GEOD/E-GEOD-2034/E-GEOD-2034.processed.1.zip	18	months	relapse 1; ER status ER+; brain relapse 0
GSM37047	RNA was extracted from a fresh-frozen primary breast tumor. Target cRNA was prepared and hybridized using standard Affymetrix procedures. Image was globally scaled to a target intensity of 600.	Breast	Homo sapiens	primary	breast cancer	negative	mammary gland	relapse 0; ER status ER+; brain relapse 0	GSM37047 extract 1	total RNA	GSM37047 LE 1	biotin	GSM37047	A-AFFY-33	GSM37047.CEL	ftp://ftp.ebi.ac.uk/pub/databases/microarray/data/experiment/GEOD/E-GEOD-2034/E-GEOD-2034.raw.1.zip	P-GSE2034-1	GSM37047_sample_table.txt norm	GSM37047_sample_table.txt	ftp://ftp.ebi.ac.uk/pub/databases/microarray/data/experiment/GEOD/E-GEOD-2034/E-GEOD-2034.processed.1.zip	108	months	relapse 0; ER status ER+; brain relapse 0
GSM37046	RNA was extracted from a fresh-frozen primary breast tumor. Target cRNA was prepared and hybridized using standard Affymetrix procedures. Image was globally scaled to a target intensity of 600.	Breast	Homo sapiens	primary	breast cancer	negative	mammary gland	relapse 0; ER status ER+; brain relapse 0	GSM37046 extract 1	total RNA	GSM37046 LE 1	biotin	GSM37046	A-AFFY-33	GSM37046.CEL	ftp://ftp.ebi.ac.uk/pub/databases/microarray/data/experiment/GEOD/E-GEOD-2034/E-GEOD-2034.raw.1.zip	P-GSE2034-1	GSM37046_sample_table.txt norm	GSM37046_sample_table.txt	ftp://ftp.ebi.ac.uk/pub/databases/microarray/data/experiment/GEOD/E-GEOD-2034/E-GEOD-2034.processed.1.zip	86	months	relapse 0; ER status ER+; brain relapse 0
GSM37044	RNA was extracted from a fresh-frozen primary breast tumor. Target cRNA was prepared and hybridized using standard Affymetrix procedures. Image was globally scaled to a target intensity of 600.	Breast	Homo sapiens	primary	breast cancer	negative	mammary gland	relapse 0; ER status ER+; brain relapse 0	GSM37044 extract 1	total RNA	GSM37044 LE 1	biotin	GSM37044	A-AFFY-33	GSM37044.CEL	ftp://ftp.ebi.ac.uk/pub/databases/microarray/data/experiment/GEOD/E-GEOD-2034/E-GEOD-2034.raw.1.zip	P-GSE2034-1	GSM37044_sample_table.txt norm	GSM37044_sample_table.txt	ftp://ftp.ebi.ac.uk/pub/databases/microarray/data/experiment/GEOD/E-GEOD-2034/E-GEOD-2034.processed.1.zip	112	months	relapse 0; ER status ER+; brain relapse 0
GSM37041	RNA was extracted from a fresh-frozen primary breast tumor. Target cRNA was prepared and hybridized using standard Affymetrix procedures. Image was globally scaled to a target intensity of 600.	Breast	Homo sapiens	primary	breast cancer	negative	mammary gland	relapse 1; ER status ER+; brain relapse 0	GSM37041 extract 1	total RNA	GSM37041 LE 1	biotin	GSM37041	A-AFFY-33	GSM37041.CEL	ftp://ftp.ebi.ac.uk/pub/databases/microarray/data/experiment/GEOD/E-GEOD-2034/E-GEOD-2034.raw.1.zip	P-GSE2034-1	GSM37041_sample_table.txt norm	GSM37041_sample_table.txt	ftp://ftp.ebi.ac.uk/pub/databases/microarray/data/experiment/GEOD/E-GEOD-2034/E-GEOD-2034.processed.1.zip	9	months	relapse 1; ER status ER+; brain relapse 0
GSM37039	RNA was extracted from a fresh-frozen primary breast tumor. Target cRNA was prepared and hybridized using standard Affymetrix procedures. Image was globally scaled to a target intensity of 600.	Breast	Homo sapiens	primary	breast cancer	negative	mammary gland	relapse 1; ER status ER+; brain relapse 0	GSM37039 extract 1	total RNA	GSM37039 LE 1	biotin	GSM37039	A-AFFY-33	GSM37039.CEL	ftp://ftp.ebi.ac.uk/pub/databases/microarray/data/experiment/GEOD/E-GEOD-2034/E-GEOD-2034.raw.1.zip	P-GSE2034-1	GSM37039_sample_table.txt norm	GSM37039_sample_table.txt	ftp://ftp.ebi.ac.uk/pub/databases/microarray/data/experiment/GEOD/E-GEOD-2034/E-GEOD-2034.processed.1.zip	48	months	relapse 1; ER status ER+; brain relapse 0
GSM37038	RNA was extracted from a fresh-frozen primary breast tumor. Target cRNA was prepared and hybridized using standard Affymetrix procedures. Image was globally scaled to a target intensity of 600.	Breast	Homo sapiens	primary	breast cancer	negative	mammary gland	relapse 1; ER status ER+; brain relapse 0	GSM37038 extract 1	total RNA	GSM37038 LE 1	biotin	GSM37038	A-AFFY-33	GSM37038.CEL	ftp://ftp.ebi.ac.uk/pub/databases/microarray/data/experiment/GEOD/E-GEOD-2034/E-GEOD-2034.raw.1.zip	P-GSE2034-1	GSM37038_sample_table.txt norm	GSM37038_sample_table.txt	ftp://ftp.ebi.ac.uk/pub/databases/microarray/data/experiment/GEOD/E-GEOD-2034/E-GEOD-2034.processed.1.zip	60	months	relapse 1; ER status ER+; brain relapse 0
GSM37037	RNA was extracted from a fresh-frozen primary breast tumor. Target cRNA was prepared and hybridized using standard Affymetrix procedures. Image was globally scaled to a target intensity of 600.	Breast	Homo sapiens	primary	breast cancer	negative	mammary gland	relapse 1; ER status ER+; brain relapse 0	GSM37037 extract 1	total RNA	GSM37037 LE 1	biotin	GSM37037	A-AFFY-33	GSM37037.CEL	ftp://ftp.ebi.ac.uk/pub/databases/microarray/data/experiment/GEOD/E-GEOD-2034/E-GEOD-2034.raw.1.zip	P-GSE2034-1	GSM37037_sample_table.txt norm	GSM37037_sample_table.txt	ftp://ftp.ebi.ac.uk/pub/databases/microarray/data/experiment/GEOD/E-GEOD-2034/E-GEOD-2034.processed.1.zip	19	months	relapse 1; ER status ER+; brain relapse 0
GSM37036	RNA was extracted from a fresh-frozen primary breast tumor. Target cRNA was prepared and hybridized using standard Affymetrix procedures. Image was globally scaled to a target intensity of 600.	Breast	Homo sapiens	primary	breast cancer	negative	mammary gland	relapse 1; ER status ER+; brain relapse 0	GSM37036 extract 1	total RNA	GSM37036 LE 1	biotin	GSM37036	A-AFFY-33	GSM37036.CEL	ftp://ftp.ebi.ac.uk/pub/databases/microarray/data/experiment/GEOD/E-GEOD-2034/E-GEOD-2034.raw.1.zip	P-GSE2034-1	GSM37036_sample_table.txt norm	GSM37036_sample_table.txt	ftp://ftp.ebi.ac.uk/pub/databases/microarray/data/experiment/GEOD/E-GEOD-2034/E-GEOD-2034.processed.1.zip	15	months	relapse 1; ER status ER+; brain relapse 0
GSM37035	RNA was extracted from a fresh-frozen primary breast tumor. Target cRNA was prepared and hybridized using standard Affymetrix procedures. Image was globally scaled to a target intensity of 600.	Breast	Homo sapiens	primary	breast cancer	negative	mammary gland	relapse 1; ER status ER+; brain relapse 0	GSM37035 extract 1	total RNA	GSM37035 LE 1	biotin	GSM37035	A-AFFY-33	GSM37035.CEL	ftp://ftp.ebi.ac.uk/pub/databases/microarray/data/experiment/GEOD/E-GEOD-2034/E-GEOD-2034.raw.1.zip	P-GSE2034-1	GSM37035_sample_table.txt norm	GSM37035_sample_table.txt	ftp://ftp.ebi.ac.uk/pub/databases/microarray/data/experiment/GEOD/E-GEOD-2034/E-GEOD-2034.processed.1.zip	14	months	relapse 1; ER status ER+; brain relapse 0
GSM37033	RNA was extracted from a fresh-frozen primary breast tumor. Target cRNA was prepared and hybridized using standard Affymetrix procedures. Image was globally scaled to a target intensity of 600.	Breast	Homo sapiens	primary	breast cancer	negative	mammary gland	relapse 0; ER status ER+; brain relapse 0	GSM37033 extract 1	total RNA	GSM37033 LE 1	biotin	GSM37033	A-AFFY-33	GSM37033.CEL	ftp://ftp.ebi.ac.uk/pub/databases/microarray/data/experiment/GEOD/E-GEOD-2034/E-GEOD-2034.raw.1.zip	P-GSE2034-1	GSM37033_sample_table.txt norm	GSM37033_sample_table.txt	ftp://ftp.ebi.ac.uk/pub/databases/microarray/data/experiment/GEOD/E-GEOD-2034/E-GEOD-2034.processed.1.zip	161	months	relapse 0; ER status ER+; brain relapse 0
GSM37032	RNA was extracted from a fresh-frozen primary breast tumor. Target cRNA was prepared and hybridized using standard Affymetrix procedures. Image was globally scaled to a target intensity of 600.	Breast	Homo sapiens	primary	breast cancer	negative	mammary gland	relapse 0; ER status ER+; brain relapse 0	GSM37032 extract 1	total RNA	GSM37032 LE 1	biotin	GSM37032	A-AFFY-33	GSM37032.CEL	ftp://ftp.ebi.ac.uk/pub/databases/microarray/data/experiment/GEOD/E-GEOD-2034/E-GEOD-2034.raw.1.zip	P-GSE2034-1	GSM37032_sample_table.txt norm	GSM37032_sample_table.txt	ftp://ftp.ebi.ac.uk/pub/databases/microarray/data/experiment/GEOD/E-GEOD-2034/E-GEOD-2034.processed.1.zip	86	months	relapse 0; ER status ER+; brain relapse 0
GSM37031	RNA was extracted from a fresh-frozen primary breast tumor. Target cRNA was prepared and hybridized using standard Affymetrix procedures. Image was globally scaled to a target intensity of 600.	Breast	Homo sapiens	primary	breast cancer	negative	mammary gland	relapse 1; ER status ER+; brain relapse 0	GSM37031 extract 1	total RNA	GSM37031 LE 1	biotin	GSM37031	A-AFFY-33	GSM37031.CEL	ftp://ftp.ebi.ac.uk/pub/databases/microarray/data/experiment/GEOD/E-GEOD-2034/E-GEOD-2034.raw.1.zip	P-GSE2034-1	GSM37031_sample_table.txt norm	GSM37031_sample_table.txt	ftp://ftp.ebi.ac.uk/pub/databases/microarray/data/experiment/GEOD/E-GEOD-2034/E-GEOD-2034.processed.1.zip	18	months	relapse 1; ER status ER+; brain relapse 0
GSM37030	RNA was extracted from a fresh-frozen primary breast tumor. Target cRNA was prepared and hybridized using standard Affymetrix procedures. Image was globally scaled to a target intensity of 600.	Breast	Homo sapiens	primary	breast cancer	negative	mammary gland	relapse 1; ER status ER+; brain relapse 0	GSM37030 extract 1	total RNA	GSM37030 LE 1	biotin	GSM37030	A-AFFY-33	GSM37030.CEL	ftp://ftp.ebi.ac.uk/pub/databases/microarray/data/experiment/GEOD/E-GEOD-2034/E-GEOD-2034.raw.1.zip	P-GSE2034-1	GSM37030_sample_table.txt norm	GSM37030_sample_table.txt	ftp://ftp.ebi.ac.uk/pub/databases/microarray/data/experiment/GEOD/E-GEOD-2034/E-GEOD-2034.processed.1.zip	44	months	relapse 1; ER status ER+; brain relapse 0
GSM37029	RNA was extracted from a fresh-frozen primary breast tumor. Target cRNA was prepared and hybridized using standard Affymetrix procedures. Image was globally scaled to a target intensity of 600.	Breast	Homo sapiens	primary	breast cancer	negative	mammary gland	relapse 1; ER status ER+; brain relapse 0	GSM37029 extract 1	total RNA	GSM37029 LE 1	biotin	GSM37029	A-AFFY-33	GSM37029.CEL	ftp://ftp.ebi.ac.uk/pub/databases/microarray/data/experiment/GEOD/E-GEOD-2034/E-GEOD-2034.raw.1.zip	P-GSE2034-1	GSM37029_sample_table.txt norm	GSM37029_sample_table.txt	ftp://ftp.ebi.ac.uk/pub/databases/microarray/data/experiment/GEOD/E-GEOD-2034/E-GEOD-2034.processed.1.zip	47	months	relapse 1; ER status ER+; brain relapse 0
GSM37028	RNA was extracted from a fresh-frozen primary breast tumor. Target cRNA was prepared and hybridized using standard Affymetrix procedures. Image was globally scaled to a target intensity of 600.	Breast	Homo sapiens	primary	breast cancer	negative	mammary gland	relapse 1; ER status ER+; brain relapse 0	GSM37028 extract 1	total RNA	GSM37028 LE 1	biotin	GSM37028	A-AFFY-33	GSM37028.CEL	ftp://ftp.ebi.ac.uk/pub/databases/microarray/data/experiment/GEOD/E-GEOD-2034/E-GEOD-2034.raw.1.zip	P-GSE2034-1	GSM37028_sample_table.txt norm	GSM37028_sample_table.txt	ftp://ftp.ebi.ac.uk/pub/databases/microarray/data/experiment/GEOD/E-GEOD-2034/E-GEOD-2034.processed.1.zip	39	months	relapse 1; ER status ER+; brain relapse 0
GSM37027	RNA was extracted from a fresh-frozen primary breast tumor. Target cRNA was prepared and hybridized using standard Affymetrix procedures. Image was globally scaled to a target intensity of 600.	Breast	Homo sapiens	primary	breast cancer	negative	mammary gland	relapse 1; ER status ER+; brain relapse 0	GSM37027 extract 1	total RNA	GSM37027 LE 1	biotin	GSM37027	A-AFFY-33	GSM37027.CEL	ftp://ftp.ebi.ac.uk/pub/databases/microarray/data/experiment/GEOD/E-GEOD-2034/E-GEOD-2034.raw.1.zip	P-GSE2034-1	GSM37027_sample_table.txt norm	GSM37027_sample_table.txt	ftp://ftp.ebi.ac.uk/pub/databases/microarray/data/experiment/GEOD/E-GEOD-2034/E-GEOD-2034.processed.1.zip	17	months	relapse 1; ER status ER+; brain relapse 0
GSM37026	RNA was extracted from a fresh-frozen primary breast tumor. Target cRNA was prepared and hybridized using standard Affymetrix procedures. Image was globally scaled to a target intensity of 600.	Breast	Homo sapiens	primary	breast cancer	negative	mammary gland	relapse 1; ER status ER+; brain relapse 0	GSM37026 extract 1	total RNA	GSM37026 LE 1	biotin	GSM37026	A-AFFY-33	GSM37026.CEL	ftp://ftp.ebi.ac.uk/pub/databases/microarray/data/experiment/GEOD/E-GEOD-2034/E-GEOD-2034.raw.1.zip	P-GSE2034-1	GSM37026_sample_table.txt norm	GSM37026_sample_table.txt	ftp://ftp.ebi.ac.uk/pub/databases/microarray/data/experiment/GEOD/E-GEOD-2034/E-GEOD-2034.processed.1.zip	36	months	relapse 1; ER status ER+; brain relapse 0
GSM37025	RNA was extracted from a fresh-frozen primary breast tumor. Target cRNA was prepared and hybridized using standard Affymetrix procedures. Image was globally scaled to a target intensity of 600.	Breast	Homo sapiens	primary	breast cancer	negative	mammary gland	relapse 0; ER status ER+; brain relapse 0	GSM37025 extract 1	total RNA	GSM37025 LE 1	biotin	GSM37025	A-AFFY-33	GSM37025.CEL	ftp://ftp.ebi.ac.uk/pub/databases/microarray/data/experiment/GEOD/E-GEOD-2034/E-GEOD-2034.raw.1.zip	P-GSE2034-1	GSM37025_sample_table.txt norm	GSM37025_sample_table.txt	ftp://ftp.ebi.ac.uk/pub/databases/microarray/data/experiment/GEOD/E-GEOD-2034/E-GEOD-2034.processed.1.zip	107	months	relapse 0; ER status ER+; brain relapse 0
GSM37024	RNA was extracted from a fresh-frozen primary breast tumor. Target cRNA was prepared and hybridized using standard Affymetrix procedures. Image was globally scaled to a target intensity of 600.	Breast	Homo sapiens	primary	breast cancer	negative	mammary gland	relapse 0; ER status ER+; brain relapse 0	GSM37024 extract 1	total RNA	GSM37024 LE 1	biotin	GSM37024	A-AFFY-33	GSM37024.CEL	ftp://ftp.ebi.ac.uk/pub/databases/microarray/data/experiment/GEOD/E-GEOD-2034/E-GEOD-2034.raw.1.zip	P-GSE2034-1	GSM37024_sample_table.txt norm	GSM37024_sample_table.txt	ftp://ftp.ebi.ac.uk/pub/databases/microarray/data/experiment/GEOD/E-GEOD-2034/E-GEOD-2034.processed.1.zip	95	months	relapse 0; ER status ER+; brain relapse 0
GSM37019	RNA was extracted from a fresh-frozen primary breast tumor. Target cRNA was prepared and hybridized using standard Affymetrix procedures. Image was globally scaled to a target intensity of 600.	Breast	Homo sapiens	primary	breast cancer	negative	mammary gland	relapse 0; ER status ER+; brain relapse 0	GSM37019 extract 1	total RNA	GSM37019 LE 1	biotin	GSM37019	A-AFFY-33	GSM37019.CEL	ftp://ftp.ebi.ac.uk/pub/databases/microarray/data/experiment/GEOD/E-GEOD-2034/E-GEOD-2034.raw.1.zip	P-GSE2034-1	GSM37019_sample_table.txt norm	GSM37019_sample_table.txt	ftp://ftp.ebi.ac.uk/pub/databases/microarray/data/experiment/GEOD/E-GEOD-2034/E-GEOD-2034.processed.1.zip	146	months	relapse 0; ER status ER+; brain relapse 0
GSM37018	RNA was extracted from a fresh-frozen primary breast tumor. Target cRNA was prepared and hybridized using standard Affymetrix procedures. Image was globally scaled to a target intensity of 600.	Breast	Homo sapiens	primary	breast cancer	negative	mammary gland	relapse 1; ER status ER+; brain relapse 1	GSM37018 extract 1	total RNA	GSM37018 LE 1	biotin	GSM37018	A-AFFY-33	GSM37018.CEL	ftp://ftp.ebi.ac.uk/pub/databases/microarray/data/experiment/GEOD/E-GEOD-2034/E-GEOD-2034.raw.2.zip	P-GSE2034-1	GSM37018_sample_table.txt norm	GSM37018_sample_table.txt	ftp://ftp.ebi.ac.uk/pub/databases/microarray/data/experiment/GEOD/E-GEOD-2034/E-GEOD-2034.processed.1.zip	20	months	relapse 1; ER status ER+; brain relapse 1
GSM37015	RNA was extracted from a fresh-frozen primary breast tumor. Target cRNA was prepared and hybridized using standard Affymetrix procedures. Image was globally scaled to a target intensity of 600.	Breast	Homo sapiens	primary	breast cancer	negative	mammary gland	relapse 0; ER status ER+; brain relapse 0	GSM37015 extract 1	total RNA	GSM37015 LE 1	biotin	GSM37015	A-AFFY-33	GSM37015.CEL	ftp://ftp.ebi.ac.uk/pub/databases/microarray/data/experiment/GEOD/E-GEOD-2034/E-GEOD-2034.raw.2.zip	P-GSE2034-1	GSM37015_sample_table.txt norm	GSM37015_sample_table.txt	ftp://ftp.ebi.ac.uk/pub/databases/microarray/data/experiment/GEOD/E-GEOD-2034/E-GEOD-2034.processed.1.zip	122	months	relapse 0; ER status ER+; brain relapse 0
GSM37014	RNA was extracted from a fresh-frozen primary breast tumor. Target cRNA was prepared and hybridized using standard Affymetrix procedures. Image was globally scaled to a target intensity of 600.	Breast	Homo sapiens	primary	breast cancer	negative	mammary gland	relapse 0; ER status ER+; brain relapse 0	GSM37014 extract 1	total RNA	GSM37014 LE 1	biotin	GSM37014	A-AFFY-33	GSM37014.CEL	ftp://ftp.ebi.ac.uk/pub/databases/microarray/data/experiment/GEOD/E-GEOD-2034/E-GEOD-2034.raw.2.zip	P-GSE2034-1	GSM37014_sample_table.txt norm	GSM37014_sample_table.txt	ftp://ftp.ebi.ac.uk/pub/databases/microarray/data/experiment/GEOD/E-GEOD-2034/E-GEOD-2034.processed.1.zip	143	months	relapse 0; ER status ER+; brain relapse 0
GSM37013	RNA was extracted from a fresh-frozen primary breast tumor. Target cRNA was prepared and hybridized using standard Affymetrix procedures. Image was globally scaled to a target intensity of 600.	Breast	Homo sapiens	primary	breast cancer	negative	mammary gland	relapse 1; ER status ER+; brain relapse 0	GSM37013 extract 1	total RNA	GSM37013 LE 1	biotin	GSM37013	A-AFFY-33	GSM37013.CEL	ftp://ftp.ebi.ac.uk/pub/databases/microarray/data/experiment/GEOD/E-GEOD-2034/E-GEOD-2034.raw.2.zip	P-GSE2034-1	GSM37013_sample_table.txt norm	GSM37013_sample_table.txt	ftp://ftp.ebi.ac.uk/pub/databases/microarray/data/experiment/GEOD/E-GEOD-2034/E-GEOD-2034.processed.1.zip	66	months	relapse 1; ER status ER+; brain relapse 0
GSM37012	RNA was extracted from a fresh-frozen primary breast tumor. Target cRNA was prepared and hybridized using standard Affymetrix procedures. Image was globally scaled to a target intensity of 600.	Breast	Homo sapiens	primary	breast cancer	negative	mammary gland	relapse 0; ER status ER+; brain relapse 0	GSM37012 extract 1	total RNA	GSM37012 LE 1	biotin	GSM37012	A-AFFY-33	GSM37012.CEL	ftp://ftp.ebi.ac.uk/pub/databases/microarray/data/experiment/GEOD/E-GEOD-2034/E-GEOD-2034.raw.2.zip	P-GSE2034-1	GSM37012_sample_table.txt norm	GSM37012_sample_table.txt	ftp://ftp.ebi.ac.uk/pub/databases/microarray/data/experiment/GEOD/E-GEOD-2034/E-GEOD-2034.processed.1.zip	132	months	relapse 0; ER status ER+; brain relapse 0
GSM37011	RNA was extracted from a fresh-frozen primary breast tumor. Target cRNA was prepared and hybridized using standard Affymetrix procedures. Image was globally scaled to a target intensity of 600.	Breast	Homo sapiens	primary	breast cancer	negative	mammary gland	relapse 1; ER status ER+; brain relapse 0	GSM37011 extract 1	total RNA	GSM37011 LE 1	biotin	GSM37011	A-AFFY-33	GSM37011.CEL	ftp://ftp.ebi.ac.uk/pub/databases/microarray/data/experiment/GEOD/E-GEOD-2034/E-GEOD-2034.raw.2.zip	P-GSE2034-1	GSM37011_sample_table.txt norm	GSM37011_sample_table.txt	ftp://ftp.ebi.ac.uk/pub/databases/microarray/data/experiment/GEOD/E-GEOD-2034/E-GEOD-2034.processed.1.zip	60	months	relapse 1; ER status ER+; brain relapse 0
GSM37010	RNA was extracted from a fresh-frozen primary breast tumor. Target cRNA was prepared and hybridized using standard Affymetrix procedures. Image was globally scaled to a target intensity of 600.	Breast	Homo sapiens	primary	breast cancer	negative	mammary gland	relapse 0; ER status ER+; brain relapse 0	GSM37010 extract 1	total RNA	GSM37010 LE 1	biotin	GSM37010	A-AFFY-33	GSM37010.CEL	ftp://ftp.ebi.ac.uk/pub/databases/microarray/data/experiment/GEOD/E-GEOD-2034/E-GEOD-2034.raw.2.zip	P-GSE2034-1	GSM37010_sample_table.txt norm	GSM37010_sample_table.txt	ftp://ftp.ebi.ac.uk/pub/databases/microarray/data/experiment/GEOD/E-GEOD-2034/E-GEOD-2034.processed.1.zip	101	months	relapse 0; ER status ER+; brain relapse 0
GSM37009	RNA was extracted from a fresh-frozen primary breast tumor. Target cRNA was prepared and hybridized using standard Affymetrix procedures. Image was globally scaled to a target intensity of 600.	Breast	Homo sapiens	primary	breast cancer	negative	mammary gland	relapse 0; ER status ER+; brain relapse 0	GSM37009 extract 1	total RNA	GSM37009 LE 1	biotin	GSM37009	A-AFFY-33	GSM37009.CEL	ftp://ftp.ebi.ac.uk/pub/databases/microarray/data/experiment/GEOD/E-GEOD-2034/E-GEOD-2034.raw.2.zip	P-GSE2034-1	GSM37009_sample_table.txt norm	GSM37009_sample_table.txt	ftp://ftp.ebi.ac.uk/pub/databases/microarray/data/experiment/GEOD/E-GEOD-2034/E-GEOD-2034.processed.1.zip	122	months	relapse 0; ER status ER+; brain relapse 0
GSM37008	RNA was extracted from a fresh-frozen primary breast tumor. Target cRNA was prepared and hybridized using standard Affymetrix procedures. Image was globally scaled to a target intensity of 600.	Breast	Homo sapiens	primary	breast cancer	negative	mammary gland	relapse 1; ER status ER+; brain relapse 0	GSM37008 extract 1	total RNA	GSM37008 LE 1	biotin	GSM37008	A-AFFY-33	GSM37008.CEL	ftp://ftp.ebi.ac.uk/pub/databases/microarray/data/experiment/GEOD/E-GEOD-2034/E-GEOD-2034.raw.2.zip	P-GSE2034-1	GSM37008_sample_table.txt norm	GSM37008_sample_table.txt	ftp://ftp.ebi.ac.uk/pub/databases/microarray/data/experiment/GEOD/E-GEOD-2034/E-GEOD-2034.processed.1.zip	70	months	relapse 1; ER status ER+; brain relapse 0
GSM37007	RNA was extracted from a fresh-frozen primary breast tumor. Target cRNA was prepared and hybridized using standard Affymetrix procedures. Image was globally scaled to a target intensity of 600.	Breast	Homo sapiens	primary	breast cancer	negative	mammary gland	relapse 1; ER status ER+; brain relapse 0	GSM37007 extract 1	total RNA	GSM37007 LE 1	biotin	GSM37007	A-AFFY-33	GSM37007.CEL	ftp://ftp.ebi.ac.uk/pub/databases/microarray/data/experiment/GEOD/E-GEOD-2034/E-GEOD-2034.raw.2.zip	P-GSE2034-1	GSM37007_sample_table.txt norm	GSM37007_sample_table.txt	ftp://ftp.ebi.ac.uk/pub/databases/microarray/data/experiment/GEOD/E-GEOD-2034/E-GEOD-2034.processed.1.zip	59	months	relapse 1; ER status ER+; brain relapse 0
GSM37006	RNA was extracted from a fresh-frozen primary breast tumor. Target cRNA was prepared and hybridized using standard Affymetrix procedures. Image was globally scaled to a target intensity of 600.	Breast	Homo sapiens	primary	breast cancer	negative	mammary gland	relapse 1; ER status ER+; brain relapse 0	GSM37006 extract 1	total RNA	GSM37006 LE 1	biotin	GSM37006	A-AFFY-33	GSM37006.CEL	ftp://ftp.ebi.ac.uk/pub/databases/microarray/data/experiment/GEOD/E-GEOD-2034/E-GEOD-2034.raw.2.zip	P-GSE2034-1	GSM37006_sample_table.txt norm	GSM37006_sample_table.txt	ftp://ftp.ebi.ac.uk/pub/databases/microarray/data/experiment/GEOD/E-GEOD-2034/E-GEOD-2034.processed.1.zip	71	months	relapse 1; ER status ER+; brain relapse 0
GSM37005	RNA was extracted from a fresh-frozen primary breast tumor. Target cRNA was prepared and hybridized using standard Affymetrix procedures. Image was globally scaled to a target intensity of 600.	Breast	Homo sapiens	primary	breast cancer	negative	mammary gland	relapse 1; ER status ER+; brain relapse 0	GSM37005 extract 1	total RNA	GSM37005 LE 1	biotin	GSM37005	A-AFFY-33	GSM37005.CEL	ftp://ftp.ebi.ac.uk/pub/databases/microarray/data/experiment/GEOD/E-GEOD-2034/E-GEOD-2034.raw.2.zip	P-GSE2034-1	GSM37005_sample_table.txt norm	GSM37005_sample_table.txt	ftp://ftp.ebi.ac.uk/pub/databases/microarray/data/experiment/GEOD/E-GEOD-2034/E-GEOD-2034.processed.1.zip	56	months	relapse 1; ER status ER+; brain relapse 0
GSM37004	RNA was extracted from a fresh-frozen primary breast tumor. Target cRNA was prepared and hybridized using standard Affymetrix procedures. Image was globally scaled to a target intensity of 600.	Breast	Homo sapiens	primary	breast cancer	negative	mammary gland	relapse 1; ER status ER+; brain relapse 0	GSM37004 extract 1	total RNA	GSM37004 LE 1	biotin	GSM37004	A-AFFY-33	GSM37004.CEL	ftp://ftp.ebi.ac.uk/pub/databases/microarray/data/experiment/GEOD/E-GEOD-2034/E-GEOD-2034.raw.2.zip	P-GSE2034-1	GSM37004_sample_table.txt norm	GSM37004_sample_table.txt	ftp://ftp.ebi.ac.uk/pub/databases/microarray/data/experiment/GEOD/E-GEOD-2034/E-GEOD-2034.processed.1.zip	35	months	relapse 1; ER status ER+; brain relapse 0
GSM37003	RNA was extracted from a fresh-frozen primary breast tumor. Target cRNA was prepared and hybridized using standard Affymetrix procedures. Image was globally scaled to a target intensity of 600.	Breast	Homo sapiens	primary	breast cancer	negative	mammary gland	relapse 1; ER status ER+; brain relapse 0	GSM37003 extract 1	total RNA	GSM37003 LE 1	biotin	GSM37003	A-AFFY-33	GSM37003.CEL	ftp://ftp.ebi.ac.uk/pub/databases/microarray/data/experiment/GEOD/E-GEOD-2034/E-GEOD-2034.raw.2.zip	P-GSE2034-1	GSM37003_sample_table.txt norm	GSM37003_sample_table.txt	ftp://ftp.ebi.ac.uk/pub/databases/microarray/data/experiment/GEOD/E-GEOD-2034/E-GEOD-2034.processed.1.zip	19	months	relapse 1; ER status ER+; brain relapse 0
GSM37001	RNA was extracted from a fresh-frozen primary breast tumor. Target cRNA was prepared and hybridized using standard Affymetrix procedures. Image was globally scaled to a target intensity of 600.	Breast	Homo sapiens	primary	breast cancer	negative	mammary gland	relapse 1; ER status ER+; brain relapse 0	GSM37001 extract 1	total RNA	GSM37001 LE 1	biotin	GSM37001	A-AFFY-33	GSM37001.CEL	ftp://ftp.ebi.ac.uk/pub/databases/microarray/data/experiment/GEOD/E-GEOD-2034/E-GEOD-2034.raw.2.zip	P-GSE2034-1	GSM37001_sample_table.txt norm	GSM37001_sample_table.txt	ftp://ftp.ebi.ac.uk/pub/databases/microarray/data/experiment/GEOD/E-GEOD-2034/E-GEOD-2034.processed.1.zip	33	months	relapse 1; ER status ER+; brain relapse 0
GSM37000	RNA was extracted from a fresh-frozen primary breast tumor. Target cRNA was prepared and hybridized using standard Affymetrix procedures. Image was globally scaled to a target intensity of 600.	Breast	Homo sapiens	primary	breast cancer	negative	mammary gland	relapse 0; ER status ER+; brain relapse 0	GSM37000 extract 1	total RNA	GSM37000 LE 1	biotin	GSM37000	A-AFFY-33	GSM37000.CEL	ftp://ftp.ebi.ac.uk/pub/databases/microarray/data/experiment/GEOD/E-GEOD-2034/E-GEOD-2034.raw.2.zip	P-GSE2034-1	GSM37000_sample_table.txt norm	GSM37000_sample_table.txt	ftp://ftp.ebi.ac.uk/pub/databases/microarray/data/experiment/GEOD/E-GEOD-2034/E-GEOD-2034.processed.1.zip	137	months	relapse 0; ER status ER+; brain relapse 0
GSM36999	RNA was extracted from a fresh-frozen primary breast tumor. Target cRNA was prepared and hybridized using standard Affymetrix procedures. Image was globally scaled to a target intensity of 600.	Breast	Homo sapiens	primary	breast cancer	negative	mammary gland	relapse 1; ER status ER+; brain relapse 0	GSM36999 extract 1	total RNA	GSM36999 LE 1	biotin	GSM36999	A-AFFY-33	GSM36999.CEL	ftp://ftp.ebi.ac.uk/pub/databases/microarray/data/experiment/GEOD/E-GEOD-2034/E-GEOD-2034.raw.2.zip	P-GSE2034-1	GSM36999_sample_table.txt norm	GSM36999_sample_table.txt	ftp://ftp.ebi.ac.uk/pub/databases/microarray/data/experiment/GEOD/E-GEOD-2034/E-GEOD-2034.processed.1.zip	37	months	relapse 1; ER status ER+; brain relapse 0
GSM36998	RNA was extracted from a fresh-frozen primary breast tumor. Target cRNA was prepared and hybridized using standard Affymetrix procedures. Image was globally scaled to a target intensity of 600.	Breast	Homo sapiens	primary	breast cancer	negative	mammary gland	relapse 1; ER status ER+; brain relapse 0	GSM36998 extract 1	total RNA	GSM36998 LE 1	biotin	GSM36998	A-AFFY-33	GSM36998.CEL	ftp://ftp.ebi.ac.uk/pub/databases/microarray/data/experiment/GEOD/E-GEOD-2034/E-GEOD-2034.raw.2.zip	P-GSE2034-1	GSM36998_sample_table.txt norm	GSM36998_sample_table.txt	ftp://ftp.ebi.ac.uk/pub/databases/microarray/data/experiment/GEOD/E-GEOD-2034/E-GEOD-2034.processed.1.zip	5	months	relapse 1; ER status ER+; brain relapse 0
GSM36997	RNA was extracted from a fresh-frozen primary breast tumor. Target cRNA was prepared and hybridized using standard Affymetrix procedures. Image was globally scaled to a target intensity of 600.	Breast	Homo sapiens	primary	breast cancer	negative	mammary gland	relapse 1; ER status ER+; brain relapse 1	GSM36997 extract 1	total RNA	GSM36997 LE 1	biotin	GSM36997	A-AFFY-33	GSM36997.CEL	ftp://ftp.ebi.ac.uk/pub/databases/microarray/data/experiment/GEOD/E-GEOD-2034/E-GEOD-2034.raw.2.zip	P-GSE2034-1	GSM36997_sample_table.txt norm	GSM36997_sample_table.txt	ftp://ftp.ebi.ac.uk/pub/databases/microarray/data/experiment/GEOD/E-GEOD-2034/E-GEOD-2034.processed.1.zip	44	months	relapse 1; ER status ER+; brain relapse 1
GSM36996	RNA was extracted from a fresh-frozen primary breast tumor. Target cRNA was prepared and hybridized using standard Affymetrix procedures. Image was globally scaled to a target intensity of 600.	Breast	Homo sapiens	primary	breast cancer	negative	mammary gland	relapse 1; ER status ER+; brain relapse 0	GSM36996 extract 1	total RNA	GSM36996 LE 1	biotin	GSM36996	A-AFFY-33	GSM36996.CEL	ftp://ftp.ebi.ac.uk/pub/databases/microarray/data/experiment/GEOD/E-GEOD-2034/E-GEOD-2034.raw.2.zip	P-GSE2034-1	GSM36996_sample_table.txt norm	GSM36996_sample_table.txt	ftp://ftp.ebi.ac.uk/pub/databases/microarray/data/experiment/GEOD/E-GEOD-2034/E-GEOD-2034.processed.1.zip	24	months	relapse 1; ER status ER+; brain relapse 0
GSM36995	RNA was extracted from a fresh-frozen primary breast tumor. Target cRNA was prepared and hybridized using standard Affymetrix procedures. Image was globally scaled to a target intensity of 600.	Breast	Homo sapiens	primary	breast cancer	negative	mammary gland	relapse 0; ER status ER+; brain relapse 0	GSM36995 extract 1	total RNA	GSM36995 LE 1	biotin	GSM36995	A-AFFY-33	GSM36995.CEL	ftp://ftp.ebi.ac.uk/pub/databases/microarray/data/experiment/GEOD/E-GEOD-2034/E-GEOD-2034.raw.2.zip	P-GSE2034-1	GSM36995_sample_table.txt norm	GSM36995_sample_table.txt	ftp://ftp.ebi.ac.uk/pub/databases/microarray/data/experiment/GEOD/E-GEOD-2034/E-GEOD-2034.processed.1.zip	113	months	relapse 0; ER status ER+; brain relapse 0
GSM36994	RNA was extracted from a fresh-frozen primary breast tumor. Target cRNA was prepared and hybridized using standard Affymetrix procedures. Image was globally scaled to a target intensity of 600.	Breast	Homo sapiens	primary	breast cancer	negative	mammary gland	relapse 1; ER status ER+; brain relapse 0	GSM36994 extract 1	total RNA	GSM36994 LE 1	biotin	GSM36994	A-AFFY-33	GSM36994.CEL	ftp://ftp.ebi.ac.uk/pub/databases/microarray/data/experiment/GEOD/E-GEOD-2034/E-GEOD-2034.raw.2.zip	P-GSE2034-1	GSM36994_sample_table.txt norm	GSM36994_sample_table.txt	ftp://ftp.ebi.ac.uk/pub/databases/microarray/data/experiment/GEOD/E-GEOD-2034/E-GEOD-2034.processed.1.zip	2	months	relapse 1; ER status ER+; brain relapse 0
GSM36993	RNA was extracted from a fresh-frozen primary breast tumor. Target cRNA was prepared and hybridized using standard Affymetrix procedures. Image was globally scaled to a target intensity of 600.	Breast	Homo sapiens	primary	breast cancer	negative	mammary gland	relapse 0; ER status ER+; brain relapse 0	GSM36993 extract 1	total RNA	GSM36993 LE 1	biotin	GSM36993	A-AFFY-33	GSM36993.CEL	ftp://ftp.ebi.ac.uk/pub/databases/microarray/data/experiment/GEOD/E-GEOD-2034/E-GEOD-2034.raw.2.zip	P-GSE2034-1	GSM36993_sample_table.txt norm	GSM36993_sample_table.txt	ftp://ftp.ebi.ac.uk/pub/databases/microarray/data/experiment/GEOD/E-GEOD-2034/E-GEOD-2034.processed.1.zip	98	months	relapse 0; ER status ER+; brain relapse 0
GSM36992	RNA was extracted from a fresh-frozen primary breast tumor. Target cRNA was prepared and hybridized using standard Affymetrix procedures. Image was globally scaled to a target intensity of 600.	Breast	Homo sapiens	primary	breast cancer	negative	mammary gland	relapse 0; ER status ER+; brain relapse 0	GSM36992 extract 1	total RNA	GSM36992 LE 1	biotin	GSM36992	A-AFFY-33	GSM36992.CEL	ftp://ftp.ebi.ac.uk/pub/databases/microarray/data/experiment/GEOD/E-GEOD-2034/E-GEOD-2034.raw.2.zip	P-GSE2034-1	GSM36992_sample_table.txt norm	GSM36992_sample_table.txt	ftp://ftp.ebi.ac.uk/pub/databases/microarray/data/experiment/GEOD/E-GEOD-2034/E-GEOD-2034.processed.1.zip	104	months	relapse 0; ER status ER+; brain relapse 0
GSM36990	RNA was extracted from a fresh-frozen primary breast tumor. Target cRNA was prepared and hybridized using standard Affymetrix procedures. Image was globally scaled to a target intensity of 600.	Breast	Homo sapiens	primary	breast cancer	negative	mammary gland	relapse 0; ER status ER+; brain relapse 0	GSM36990 extract 1	total RNA	GSM36990 LE 1	biotin	GSM36990	A-AFFY-33	GSM36990.CEL	ftp://ftp.ebi.ac.uk/pub/databases/microarray/data/experiment/GEOD/E-GEOD-2034/E-GEOD-2034.raw.2.zip	P-GSE2034-1	GSM36990_sample_table.txt norm	GSM36990_sample_table.txt	ftp://ftp.ebi.ac.uk/pub/databases/microarray/data/experiment/GEOD/E-GEOD-2034/E-GEOD-2034.processed.1.zip	143	months	relapse 0; ER status ER+; brain relapse 0
GSM36989	RNA was extracted from a fresh-frozen primary breast tumor. Target cRNA was prepared and hybridized using standard Affymetrix procedures. Image was globally scaled to a target intensity of 600.	Breast	Homo sapiens	primary	breast cancer	negative	mammary gland	relapse 1; ER status ER+; brain relapse 0	GSM36989 extract 1	total RNA	GSM36989 LE 1	biotin	GSM36989	A-AFFY-33	GSM36989.CEL	ftp://ftp.ebi.ac.uk/pub/databases/microarray/data/experiment/GEOD/E-GEOD-2034/E-GEOD-2034.raw.2.zip	P-GSE2034-1	GSM36989_sample_table.txt norm	GSM36989_sample_table.txt	ftp://ftp.ebi.ac.uk/pub/databases/microarray/data/experiment/GEOD/E-GEOD-2034/E-GEOD-2034.processed.1.zip	11	months	relapse 1; ER status ER+; brain relapse 0
GSM36988	RNA was extracted from a fresh-frozen primary breast tumor. Target cRNA was prepared and hybridized using standard Affymetrix procedures. Image was globally scaled to a target intensity of 600.	Breast	Homo sapiens	primary	breast cancer	negative	mammary gland	relapse 0; ER status ER+; brain relapse 0	GSM36988 extract 1	total RNA	GSM36988 LE 1	biotin	GSM36988	A-AFFY-33	GSM36988.CEL	ftp://ftp.ebi.ac.uk/pub/databases/microarray/data/experiment/GEOD/E-GEOD-2034/E-GEOD-2034.raw.2.zip	P-GSE2034-1	GSM36988_sample_table.txt norm	GSM36988_sample_table.txt	ftp://ftp.ebi.ac.uk/pub/databases/microarray/data/experiment/GEOD/E-GEOD-2034/E-GEOD-2034.processed.1.zip	96	months	relapse 0; ER status ER+; brain relapse 0
GSM36987	RNA was extracted from a fresh-frozen primary breast tumor. Target cRNA was prepared and hybridized using standard Affymetrix procedures. Image was globally scaled to a target intensity of 600.	Breast	Homo sapiens	primary	breast cancer	negative	mammary gland	relapse 0; ER status ER+; brain relapse 0	GSM36987 extract 1	total RNA	GSM36987 LE 1	biotin	GSM36987	A-AFFY-33	GSM36987.CEL	ftp://ftp.ebi.ac.uk/pub/databases/microarray/data/experiment/GEOD/E-GEOD-2034/E-GEOD-2034.raw.2.zip	P-GSE2034-1	GSM36987_sample_table.txt norm	GSM36987_sample_table.txt	ftp://ftp.ebi.ac.uk/pub/databases/microarray/data/experiment/GEOD/E-GEOD-2034/E-GEOD-2034.processed.1.zip	97	months	relapse 0; ER status ER+; brain relapse 0
GSM36986	RNA was extracted from a fresh-frozen primary breast tumor. Target cRNA was prepared and hybridized using standard Affymetrix procedures. Image was globally scaled to a target intensity of 600.	Breast	Homo sapiens	primary	breast cancer	negative	mammary gland	relapse 1; ER status ER+; brain relapse 0	GSM36986 extract 1	total RNA	GSM36986 LE 1	biotin	GSM36986	A-AFFY-33	GSM36986.CEL	ftp://ftp.ebi.ac.uk/pub/databases/microarray/data/experiment/GEOD/E-GEOD-2034/E-GEOD-2034.raw.2.zip	P-GSE2034-1	GSM36986_sample_table.txt norm	GSM36986_sample_table.txt	ftp://ftp.ebi.ac.uk/pub/databases/microarray/data/experiment/GEOD/E-GEOD-2034/E-GEOD-2034.processed.1.zip	77	months	relapse 1; ER status ER+; brain relapse 0
GSM36985	RNA was extracted from a fresh-frozen primary breast tumor. Target cRNA was prepared and hybridized using standard Affymetrix procedures. Image was globally scaled to a target intensity of 600.	Breast	Homo sapiens	primary	breast cancer	negative	mammary gland	relapse 1; ER status ER+; brain relapse 0	GSM36985 extract 1	total RNA	GSM36985 LE 1	biotin	GSM36985	A-AFFY-33	GSM36985.CEL	ftp://ftp.ebi.ac.uk/pub/databases/microarray/data/experiment/GEOD/E-GEOD-2034/E-GEOD-2034.raw.2.zip	P-GSE2034-1	GSM36985_sample_table.txt norm	GSM36985_sample_table.txt	ftp://ftp.ebi.ac.uk/pub/databases/microarray/data/experiment/GEOD/E-GEOD-2034/E-GEOD-2034.processed.1.zip	55	months	relapse 1; ER status ER+; brain relapse 0
GSM36984	RNA was extracted from a fresh-frozen primary breast tumor. Target cRNA was prepared and hybridized using standard Affymetrix procedures. Image was globally scaled to a target intensity of 600.	Breast	Homo sapiens	primary	breast cancer	negative	mammary gland	relapse 0; ER status ER+; brain relapse 0	GSM36984 extract 1	total RNA	GSM36984 LE 1	biotin	GSM36984	A-AFFY-33	GSM36984.CEL	ftp://ftp.ebi.ac.uk/pub/databases/microarray/data/experiment/GEOD/E-GEOD-2034/E-GEOD-2034.raw.2.zip	P-GSE2034-1	GSM36984_sample_table.txt norm	GSM36984_sample_table.txt	ftp://ftp.ebi.ac.uk/pub/databases/microarray/data/experiment/GEOD/E-GEOD-2034/E-GEOD-2034.processed.1.zip	138	months	relapse 0; ER status ER+; brain relapse 0
GSM36983	RNA was extracted from a fresh-frozen primary breast tumor. Target cRNA was prepared and hybridized using standard Affymetrix procedures. Image was globally scaled to a target intensity of 600.	Breast	Homo sapiens	primary	breast cancer	negative	mammary gland	relapse 1; ER status ER+; brain relapse 0	GSM36983 extract 1	total RNA	GSM36983 LE 1	biotin	GSM36983	A-AFFY-33	GSM36983.CEL	ftp://ftp.ebi.ac.uk/pub/databases/microarray/data/experiment/GEOD/E-GEOD-2034/E-GEOD-2034.raw.2.zip	P-GSE2034-1	GSM36983_sample_table.txt norm	GSM36983_sample_table.txt	ftp://ftp.ebi.ac.uk/pub/databases/microarray/data/experiment/GEOD/E-GEOD-2034/E-GEOD-2034.processed.1.zip	75	months	relapse 1; ER status ER+; brain relapse 0
GSM36982	RNA was extracted from a fresh-frozen primary breast tumor. Target cRNA was prepared and hybridized using standard Affymetrix procedures. Image was globally scaled to a target intensity of 600.	Breast	Homo sapiens	primary	breast cancer	negative	mammary gland	relapse 0; ER status ER+; brain relapse 0	GSM36982 extract 1	total RNA	GSM36982 LE 1	biotin	GSM36982	A-AFFY-33	GSM36982.CEL	ftp://ftp.ebi.ac.uk/pub/databases/microarray/data/experiment/GEOD/E-GEOD-2034/E-GEOD-2034.raw.2.zip	P-GSE2034-1	GSM36982_sample_table.txt norm	GSM36982_sample_table.txt	ftp://ftp.ebi.ac.uk/pub/databases/microarray/data/experiment/GEOD/E-GEOD-2034/E-GEOD-2034.processed.1.zip	92	months	relapse 0; ER status ER+; brain relapse 0
GSM36980	RNA was extracted from a fresh-frozen primary breast tumor. Target cRNA was prepared and hybridized using standard Affymetrix procedures. Image was globally scaled to a target intensity of 600.	Breast	Homo sapiens	primary	breast cancer	negative	mammary gland	relapse 0; ER status ER+; brain relapse 0	GSM36980 extract 1	total RNA	GSM36980 LE 1	biotin	GSM36980	A-AFFY-33	GSM36980.CEL	ftp://ftp.ebi.ac.uk/pub/databases/microarray/data/experiment/GEOD/E-GEOD-2034/E-GEOD-2034.raw.2.zip	P-GSE2034-1	GSM36980_sample_table.txt norm	GSM36980_sample_table.txt	ftp://ftp.ebi.ac.uk/pub/databases/microarray/data/experiment/GEOD/E-GEOD-2034/E-GEOD-2034.processed.1.zip	122	months	relapse 0; ER status ER+; brain relapse 0
GSM36979	RNA was extracted from a fresh-frozen primary breast tumor. Target cRNA was prepared and hybridized using standard Affymetrix procedures. Image was globally scaled to a target intensity of 600.	Breast	Homo sapiens	primary	breast cancer	negative	mammary gland	relapse 0; ER status ER+; brain relapse 0	GSM36979 extract 1	total RNA	GSM36979 LE 1	biotin	GSM36979	A-AFFY-33	GSM36979.CEL	ftp://ftp.ebi.ac.uk/pub/databases/microarray/data/experiment/GEOD/E-GEOD-2034/E-GEOD-2034.raw.2.zip	P-GSE2034-1	GSM36979_sample_table.txt norm	GSM36979_sample_table.txt	ftp://ftp.ebi.ac.uk/pub/databases/microarray/data/experiment/GEOD/E-GEOD-2034/E-GEOD-2034.processed.1.zip	107	months	relapse 0; ER status ER+; brain relapse 0
GSM36976	RNA was extracted from a fresh-frozen primary breast tumor. Target cRNA was prepared and hybridized using standard Affymetrix procedures. Image was globally scaled to a target intensity of 600.	Breast	Homo sapiens	primary	breast cancer	negative	mammary gland	relapse 1; ER status ER+; brain relapse 0	GSM36976 extract 1	total RNA	GSM36976 LE 1	biotin	GSM36976	A-AFFY-33	GSM36976.CEL	ftp://ftp.ebi.ac.uk/pub/databases/microarray/data/experiment/GEOD/E-GEOD-2034/E-GEOD-2034.raw.2.zip	P-GSE2034-1	GSM36976_sample_table.txt norm	GSM36976_sample_table.txt	ftp://ftp.ebi.ac.uk/pub/databases/microarray/data/experiment/GEOD/E-GEOD-2034/E-GEOD-2034.processed.1.zip	38	months	relapse 1; ER status ER+; brain relapse 0
GSM36975	RNA was extracted from a fresh-frozen primary breast tumor. Target cRNA was prepared and hybridized using standard Affymetrix procedures. Image was globally scaled to a target intensity of 600.	Breast	Homo sapiens	primary	breast cancer	negative	mammary gland	relapse 0; ER status ER+; brain relapse 0	GSM36975 extract 1	total RNA	GSM36975 LE 1	biotin	GSM36975	A-AFFY-33	GSM36975.CEL	ftp://ftp.ebi.ac.uk/pub/databases/microarray/data/experiment/GEOD/E-GEOD-2034/E-GEOD-2034.raw.2.zip	P-GSE2034-1	GSM36975_sample_table.txt norm	GSM36975_sample_table.txt	ftp://ftp.ebi.ac.uk/pub/databases/microarray/data/experiment/GEOD/E-GEOD-2034/E-GEOD-2034.processed.1.zip	110	months	relapse 0; ER status ER+; brain relapse 0
GSM36974	RNA was extracted from a fresh-frozen primary breast tumor. Target cRNA was prepared and hybridized using standard Affymetrix procedures. Image was globally scaled to a target intensity of 600.	Breast	Homo sapiens	primary	breast cancer	negative	mammary gland	relapse 1; ER status ER+; brain relapse 0	GSM36974 extract 1	total RNA	GSM36974 LE 1	biotin	GSM36974	A-AFFY-33	GSM36974.CEL	ftp://ftp.ebi.ac.uk/pub/databases/microarray/data/experiment/GEOD/E-GEOD-2034/E-GEOD-2034.raw.2.zip	P-GSE2034-1	GSM36974_sample_table.txt norm	GSM36974_sample_table.txt	ftp://ftp.ebi.ac.uk/pub/databases/microarray/data/experiment/GEOD/E-GEOD-2034/E-GEOD-2034.processed.1.zip	23	months	relapse 1; ER status ER+; brain relapse 0
GSM36973	RNA was extracted from a fresh-frozen primary breast tumor. Target cRNA was prepared and hybridized using standard Affymetrix procedures. Image was globally scaled to a target intensity of 600.	Breast	Homo sapiens	primary	breast cancer	negative	mammary gland	relapse 1; ER status ER+; brain relapse 0	GSM36973 extract 1	total RNA	GSM36973 LE 1	biotin	GSM36973	A-AFFY-33	GSM36973.CEL	ftp://ftp.ebi.ac.uk/pub/databases/microarray/data/experiment/GEOD/E-GEOD-2034/E-GEOD-2034.raw.3.zip	P-GSE2034-1	GSM36973_sample_table.txt norm	GSM36973_sample_table.txt	ftp://ftp.ebi.ac.uk/pub/databases/microarray/data/experiment/GEOD/E-GEOD-2034/E-GEOD-2034.processed.1.zip	25	months	relapse 1; ER status ER+; brain relapse 0
GSM36972	RNA was extracted from a fresh-frozen primary breast tumor. Target cRNA was prepared and hybridized using standard Affymetrix procedures. Image was globally scaled to a target intensity of 600.	Breast	Homo sapiens	primary	breast cancer	negative	mammary gland	relapse 1; ER status ER+; brain relapse 0	GSM36972 extract 1	total RNA	GSM36972 LE 1	biotin	GSM36972	A-AFFY-33	GSM36972.CEL	ftp://ftp.ebi.ac.uk/pub/databases/microarray/data/experiment/GEOD/E-GEOD-2034/E-GEOD-2034.raw.3.zip	P-GSE2034-1	GSM36972_sample_table.txt norm	GSM36972_sample_table.txt	ftp://ftp.ebi.ac.uk/pub/databases/microarray/data/experiment/GEOD/E-GEOD-2034/E-GEOD-2034.processed.1.zip	37	months	relapse 1; ER status ER+; brain relapse 0
GSM36971	RNA was extracted from a fresh-frozen primary breast tumor. Target cRNA was prepared and hybridized using standard Affymetrix procedures. Image was globally scaled to a target intensity of 600.	Breast	Homo sapiens	primary	breast cancer	negative	mammary gland	relapse 1; ER status ER+; brain relapse 0	GSM36971 extract 1	total RNA	GSM36971 LE 1	biotin	GSM36971	A-AFFY-33	GSM36971.CEL	ftp://ftp.ebi.ac.uk/pub/databases/microarray/data/experiment/GEOD/E-GEOD-2034/E-GEOD-2034.raw.3.zip	P-GSE2034-1	GSM36971_sample_table.txt norm	GSM36971_sample_table.txt	ftp://ftp.ebi.ac.uk/pub/databases/microarray/data/experiment/GEOD/E-GEOD-2034/E-GEOD-2034.processed.1.zip	19	months	relapse 1; ER status ER+; brain relapse 0
GSM36970	RNA was extracted from a fresh-frozen primary breast tumor. Target cRNA was prepared and hybridized using standard Affymetrix procedures. Image was globally scaled to a target intensity of 600.	Breast	Homo sapiens	primary	breast cancer	negative	mammary gland	relapse 0; ER status ER+; brain relapse 0	GSM36970 extract 1	total RNA	GSM36970 LE 1	biotin	GSM36970	A-AFFY-33	GSM36970.CEL	ftp://ftp.ebi.ac.uk/pub/databases/microarray/data/experiment/GEOD/E-GEOD-2034/E-GEOD-2034.raw.3.zip	P-GSE2034-1	GSM36970_sample_table.txt norm	GSM36970_sample_table.txt	ftp://ftp.ebi.ac.uk/pub/databases/microarray/data/experiment/GEOD/E-GEOD-2034/E-GEOD-2034.processed.1.zip	116	months	relapse 0; ER status ER+; brain relapse 0
[truncated: 141 more rows]

## Sheet: GSE2603
title	geo_accession	status	submission_date	last_update_date	type	channel_count	source_name_ch1	organism_ch1	characteristics_ch1	characteristics_ch1.1	characteristics_ch1.2	characteristics_ch1.3	characteristics_ch1.4	characteristics_ch1.5	characteristics_ch1.6	characteristics_ch1.7	characteristics_ch1.8	characteristics_ch1.9	characteristics_ch1.10	characteristics_ch1.11	characteristics_ch1.12	characteristics_ch1.13	characteristics_ch1.14	characteristics_ch1.15	molecule_ch1	extract_protocol_ch1	label_ch1	label_protocol_ch1	taxid_ch1	hyb_protocol	scan_protocol	description	description.1	description.2	data_processing	platform_id	contact_name	contact_email	contact_phone	contact_fax	contact_laboratory	contact_department	contact_institute	contact_address	contact_city	contact_state	contact_zip/postal_code	contact_country	supplementary_file
[truncated: 46 more rows]
[truncated: 21 more columns]

[truncated: 7 more sheets: GSE45255, GSE4922, GSE6532-GPL570, GSE6532-GPL96, GSE7390, GSE9195, METABRIC]
