# Supplementary material for: Classification of Estrogen Receptor-Positive Breast Cancer Based on Immunogenomic Profiling and Validation at Single-Cell Resolution
Source: Front Cell Dev Biol. 2021 Sep 21;9:722841. doi: 10.3389/fcell.2021.722841 (PMC8490889; doi:10.3389/fcell.2021.722841)
Supplement: Supplementary Table 3 — Identification of the marker genes of each subclass in the TCGA cohort. [file Table_3.XLSX]

## Sheet: Sheet1
p_val	avg_logFC	pct.1	pct.2	p_val_adj	cluster	gene
3.58452e-69	-0.525933	1	1	4.64195e-66	1	S100B
5.24655e-66	-1.09515	1	1	6.79428e-63	1	CCL19
1.59843e-63	-1.0274	1	1	2.06996e-60	1	PTGDS
1.92444e-60	-0.50393	1	1	2.49215e-57	1	INPP5D
2.48766e-57	-0.734413	1	1	3.22152e-54	1	IL33
9.87469e-57	-0.810878	1	1	1.27877e-53	1	NGFR
2.04703e-55	-0.80213	1	1	2.6509e-52	1	C3
2.11905e-55	-0.54926	1	1	2.74417e-52	1	LCK
3.1761e-55	-0.635845	1	1	4.11305e-52	1	HLA-DPB1
2.37883e-54	-0.750381	1	1	3.08059e-51	1	CD3E
1.14877e-53	-0.508599	1	1	1.48766e-50	1	CSF2RB
3.06532e-52	-0.76639	1	1	3.96959e-49	1	CCL21
5.05839e-51	-0.843769	1	1	6.55061e-48	1	CCL5
7.64601e-50	-0.585141	1	1	9.90159e-47	1	LTB
8.47572e-49	-0.874934	1	1	1.09761e-45	1	CX3CL1
1.05827e-48	-0.574622	1	1	1.37046e-45	1	CD48
4.53553e-47	-0.745894	1	1	5.87351e-44	1	IL2RG
3.88082e-46	-0.581852	1	1	5.02566e-43	1	CD8A
3.96765e-45	-0.556348	1	1	5.13811e-42	1	S1PR1
4.39465e-45	-0.866522	1	1	5.69107e-42	1	IL7R
5.66027e-45	-1.02857	1	1	7.33005e-42	1	SAA1
5.5151e-44	-0.504328	1	1	7.14205e-41	1	PRKCB
1.85202e-43	-0.571848	1	1	2.39836e-40	1	LTBP4
6.9384e-43	-0.688066	1	1	8.98523e-40	1	CD79A
6.99875e-43	-0.508324	1	1	9.06338e-40	1	RAC2
9.03413e-43	-0.544056	1	1	1.16992e-39	1	TNFAIP3
5.92157e-42	-1.03129	1	1	7.66844e-39	1	ELN
7.62182e-42	-0.538898	1	1	9.87025e-39	1	CIITA
1.85071e-41	-0.519005	1	1	2.39667e-38	1	IL10RA
5.32845e-40	-0.504085	1	1	6.90034e-37	1	A2M
3.88002e-39	-0.549349	1	1	5.02463e-36	1	TINAGL1
2.79033e-35	-0.834196	1	1	3.61348e-32	1	EGFR
1.92853e-34	-0.515211	1	1	2.49744e-31	1	CD74
2.65713e-34	-0.523632	1	1	3.44098e-31	1	TGFBR2
9.91985e-34	0.705414	1	1	1.28462e-30	1	CDH1
2.68177e-32	-1.19505	1	1	3.47289e-29	1	FABP4
3.18465e-32	0.71497	1	1	4.12412e-29	1	ESR1
4.79937e-32	-0.509771	1	1	6.21519e-29	1	HLA-DRB1
4.95026e-31	-0.621393	1	1	6.41059e-28	1	RBP4
1.10517e-30	-0.761649	1	1	1.4312e-27	1	CYR61
1.02311e-28	-0.645497	1	1	1.32493e-25	1	LEP
2.37676e-28	-0.560259	1	1	3.0779e-25	1	HLA-DQB1
5.87412e-28	-1.06798	1	1	7.60698e-25	1	PTN
4.37657e-27	-0.647353	1	1	5.66765e-24	1	SOCS3
1.40286e-24	-0.961854	1	1	1.81671e-21	1	ADIPOQ
2.70325e-24	-0.542191	1	1	3.50071e-21	1	JUN
5.58429e-24	-0.554479	1	1	7.23165e-21	1	OGN
7.83437e-24	-0.834085	1	1	1.01455e-20	1	FOS
1.22313e-23	-0.661646	1	1	1.58396e-20	1	PTPRC
2.24003e-22	-0.58739	1	1	2.90084e-19	1	CTGF
2.71894e-20	-0.877306	1	1	3.52103e-17	1	NR4A1
1.02566e-18	-0.94276	1	1	1.32823e-15	1	CXCL9
2.46353e-18	-0.532164	1	1	3.19027e-15	1	SLPI
3.17006e-18	-0.505385	1	1	4.10523e-15	1	ANGPTL4
6.5943e-18	-0.958207	1	1	8.53962e-15	1	CHIT1
2.46971e-17	-0.598561	1	1	3.19828e-14	1	SCGB3A1
3.26641e-17	0.65814	1	1	4.23e-14	1	IGF1R
1.77404e-13	-0.528135	1	1	2.29738e-10	1	HLA-DQA2
1.34465e-12	-0.521892	1	1	1.74132e-09	1	LYZ
7.61987e-11	0.95721	1	1	9.86774e-08	1	BMPR1B
2.12996e-10	-0.985229	1	1	2.7583e-07	1	S100A8
5.85981e-10	-0.57801	1	1	7.58845e-07	1	S100A9
1.61527e-09	2.59888	1	1	2.09178e-06	1	CHGB
6.39711e-09	-0.612012	1	1	8.28425e-06	1	OXTR
9.53014e-09	1.58378	1	1	1.23415e-05	1	ALB
2.36479e-08	0.532838	1	1	3.0624e-05	1	SCG2
1.09541e-07	2.63577	1	1	0.000141856	1	CHGA
8.05925e-07	1.3306	1	1	0.00104367	1	TRH
8.46384e-07	0.684732	1	1	0.00109607	1	STC1
2.09613e-06	1.69698	1	1	0.00271448	1	NTS
9.30648e-06	0.576776	1	1	0.0120519	1	ROBO2
1.80496e-86	0.622502	1	1	2.33742e-83	2	CSF2RB
1.04638e-82	0.585259	1	1	1.35506e-79	2	INPP5D
5.56366e-82	0.526308	1	1	7.20494e-79	2	PIK3CD
9.82803e-76	0.576602	1	1	1.27273e-72	2	IL16
6.4587e-75	0.829766	1	1	8.36401e-72	2	IL33
3.05255e-74	1.02965	1	1	3.95305e-71	2	IL7R
6.05774e-74	0.620434	1	1	7.84477e-71	2	PRKCB
2.38971e-71	0.710316	1	1	3.09467e-68	2	TGFBR2
5.96728e-70	0.546589	1	1	7.72763e-67	2	ITK
2.30262e-67	1.05546	1	1	2.98189e-64	2	CCL19
6.22336e-66	0.817352	1	1	8.05925e-63	2	CD3E
6.32816e-66	0.656385	1	1	8.19496e-63	2	CD48
1.31858e-62	0.632011	1	1	1.70756e-59	2	S1PR1
1.36958e-62	0.93032	1	1	1.7736e-59	2	PTGDS
2.49813e-62	0.592447	1	1	3.23507e-59	2	LCK
2.79856e-62	0.620901	1	1	3.62414e-59	2	IL10RA
8.78462e-62	0.619462	1	1	1.13761e-58	2	TNFAIP3
1.14469e-60	0.672976	1	1	1.48237e-57	2	CD8A
7.43726e-60	0.897473	1	1	9.63125e-57	2	PTPRC
1.28282e-59	0.763774	1	1	1.66125e-56	2	C3
1.58233e-57	0.54839	1	1	2.04912e-54	2	HLA-DOA
4.00085e-57	0.810414	1	1	5.1811e-54	2	IL2RG
1.08972e-55	0.61074	1	1	1.41119e-52	2	CIITA
1.1946e-55	0.52254	1	1	1.54701e-52	2	A2M
2.84044e-55	0.75248	1	1	3.67837e-52	2	CCL21
2.20949e-54	0.77443	1	1	2.86129e-51	2	NGFR
1.17239e-53	0.508603	1	1	1.51825e-50	2	CCR5
3.77215e-52	0.820445	1	1	4.88494e-49	2	CCL5
1.24195e-51	0.576071	1	1	1.60833e-48	2	HLA-DPB1
7.37101e-51	0.517855	1	1	9.54546e-48	2	TRIM22
1.92288e-47	0.538622	1	1	2.49013e-44	2	EGFR
5.73537e-47	0.534218	1	1	7.4273e-44	2	CD4
2.08738e-46	0.594008	1	1	2.70315e-43	2	HLA-DRA
1.08531e-45	0.697316	1	1	1.40547e-42	2	CD79A
1.20118e-45	0.529686	1	1	1.55553e-42	2	RAC2
7.63421e-45	0.601724	1	1	9.8863e-42	2	PDGFRA
4.18363e-44	0.514131	1	1	5.41781e-41	2	SLIT2
6.45906e-44	0.551773	1	1	8.36448e-41	2	IL2RB
1.82944e-43	0.504513	1	1	2.36912e-40	2	MET
2.86619e-43	0.850381	1	1	3.71172e-40	2	CX3CL1
5.29302e-43	0.586351	1	1	6.85446e-40	2	HLA-DPA1
1.57059e-42	0.572035	1	1	2.03392e-39	2	CXCL12
1.66203e-40	0.555417	1	1	2.15233e-37	2	LEPR
1.25542e-38	0.520314	1	1	1.62577e-35	2	LTB
5.43688e-37	0.579708	1	1	7.04076e-34	2	LTBP2
2.52294e-35	0.514936	1	1	3.26721e-32	2	CD74
4.16963e-34	0.790888	1	1	5.39967e-31	2	LYZ
5.18486e-34	0.595326	1	1	6.71439e-31	2	HLA-DQA1
6.73169e-34	1.1761	1	1	8.71754e-31	2	CXCL9
1.03503e-33	0.516712	1	1	1.34037e-30	2	CTSS
3.6836e-33	1.11622	1	1	4.77027e-30	2	ADIPOQ
1.43981e-32	0.823929	1	1	1.86455e-29	2	ELN
1.85133e-32	1.10508	1	1	2.39747e-29	2	FABP4
3.69116e-32	0.54088	1	1	4.78005e-29	2	CCL2
3.46545e-31	0.699367	1	1	4.48776e-28	2	SAA1
1.81372e-28	0.675066	1	1	2.34877e-25	2	LEP
1.33455e-27	0.678342	1	1	1.72824e-24	2	CYR61
3.55446e-27	0.608235	1	1	4.60302e-24	2	RBP4
1.53008e-26	0.63423	1	1	1.98146e-23	2	CTGF
1.62328e-26	0.624615	1	1	2.10214e-23	2	SOCS3
1.66892e-24	0.704691	1	1	2.16125e-21	2	PTN
2.42119e-23	0.508597	1	1	3.13544e-20	2	HLA-DQB1
7.43654e-23	0.714024	1	1	9.63033e-20	2	FOS
5.05617e-20	0.605117	1	1	6.54774e-17	2	HLA-DQA2
1.43858e-18	-0.588633	1	1	1.86296e-15	2	ESR1
2.46093e-18	1.01285	1	1	3.18691e-15	2	CHIT1
7.87399e-18	-2.73176	1	1	1.01968e-14	2	CHGB
1.79314e-17	-0.544531	1	1	2.32212e-14	2	CDH1
3.26003e-15	0.672125	1	1	4.22173e-12	2	NR4A1
6.54603e-13	-0.518576	1	1	8.4771e-10	2	TMPRSS6
1.05297e-10	0.726298	1	1	1.3636e-07	2	OXTR
1.83691e-10	-2.24923	1	1	2.3788e-07	2	PCSK1
6.57231e-09	-1.27882	1	1	8.51114e-06	2	ALB
2.93977e-08	-1.46075	1	1	3.807e-05	2	NTS
6.06985e-08	-2.40233	1	1	7.86045e-05	2	CHGA
1.02211e-07	-0.614585	1	1	0.000132363	2	PI15
1.3976e-05	-1.46192	1	1	0.018099	2	CGA
2.07607e-05	-0.893732	1	1	0.0268851	2	BMPR1B
3.77525e-36	0.722857	1	1	4.88895e-33	3	RFXANK
2.93444e-30	0.52526	1	1	3.8001e-27	3	NFKBIB
2.62914e-28	-0.590538	1	1	3.40474e-25	3	UBR1
3.99289e-27	-0.52621	1	1	5.1708e-24	3	TLR4
5.40833e-27	0.593624	1	1	7.00379e-24	3	IRF3
7.81872e-27	0.785529	1	1	1.01252e-23	3	TMSB10
1.48412e-26	0.538071	1	1	1.92194e-23	3	MAP2K2
1.50043e-26	0.521581	1	1	1.94305e-23	3	PSMD4
3.58026e-24	0.546767	1	1	4.63644e-21	3	PPP4C
4.59389e-24	-0.707167	1	1	5.94909e-21	3	AHNAK
5.68139e-24	-0.513545	1	1	7.3574e-21	3	CANX
6.48762e-23	-0.650512	1	1	8.40146e-20	3	PLXNC1
7.32395e-23	0.556736	1	1	9.48452e-20	3	NR2F6
1.141e-22	0.623531	1	1	1.4776e-19	3	HRAS
1.30674e-22	0.747589	1	1	1.69223e-19	3	NENF
1.51895e-22	0.704325	1	1	1.96704e-19	3	RABEP2
7.79291e-22	0.747353	1	1	1.00918e-18	3	MIF
1.11595e-21	-0.595918	1	1	1.44516e-18	3	ITGAV
1.55732e-21	-0.508976	1	1	2.01673e-18	3	ERAP1
2.33531e-21	-0.582995	1	1	3.02423e-18	3	NFAT5
4.5407e-21	0.609247	1	1	5.88021e-18	3	CD320
5.69789e-21	-0.878224	1	1	7.37876e-18	3	PTPRC
9.35231e-21	-0.517726	1	1	1.21112e-17	3	BMPR2
3.49819e-20	0.507874	1	1	4.53015e-17	3	UBXN1
1.02104e-19	-0.573856	1	1	1.32225e-16	3	NR3C1
9.40908e-19	0.731864	1	1	1.21848e-15	3	JUND
2.19189e-18	-0.71061	1	1	2.8385e-15	3	STAT1
5.3622e-18	-0.643681	1	1	6.94405e-15	3	CYBB
7.28378e-18	0.73751	1	1	9.43249e-15	3	S100A13
7.74963e-18	-0.656958	1	1	1.00358e-14	3	THBS1
8.81015e-18	-0.612194	1	1	1.14091e-14	3	LIFR
1.31574e-17	0.591428	1	1	1.70388e-14	3	S100A11
3.9004e-17	-0.728739	1	1	5.05102e-14	3	SEMA5A
8.99612e-17	0.680842	1	1	1.165e-13	3	TPM2
1.31574e-16	-0.612665	1	1	1.70388e-13	3	TGFBR2
1.34056e-15	-0.724704	1	1	1.73603e-12	3	PRLR
3.09008e-15	-0.544446	1	1	4.00165e-12	3	MSR1
3.99068e-15	-0.733601	1	1	5.16793e-12	3	IL6ST
4.6353e-15	0.570659	1	1	6.00272e-12	3	SYTL1
9.71036e-15	0.735753	1	1	1.25749e-11	3	SHC2
2.17382e-14	-1.03874	1	1	2.81509e-11	3	LYZ
1.02382e-13	-0.532849	1	1	1.32584e-10	3	GHR
1.90177e-13	1.21439	1	1	2.46279e-10	3	S100A1
2.66488e-13	-0.514499	1	1	3.45102e-10	3	F2R
7.0848e-13	0.819485	1	1	9.17482e-10	3	S100A6
2.80115e-12	-0.555036	1	1	3.62749e-09	3	CRIM1
3.27194e-12	-0.61382	1	1	4.23716e-09	3	SEMA3C
2.39568e-11	0.751689	1	1	3.10241e-08	3	TNFRSF18
4.94885e-11	0.52799	1	1	6.40876e-08	3	TNFRSF12A
4.96576e-11	-0.505964	1	1	6.43066e-08	3	AR
6.49662e-11	0.907779	1	1	8.41312e-08	3	RBP1
1.64616e-10	-0.880294	1	1	2.13178e-07	3	IGF1R
2.09645e-10	-0.509605	1	1	2.71491e-07	3	PIK3R1
2.34529e-10	0.523183	1	1	3.03715e-07	3	S100A16
3.30999e-10	-0.56273	1	1	4.28643e-07	3	RSAD2
4.43731e-10	-0.689779	1	1	5.74632e-07	3	CDH1
9.78434e-10	-0.618046	1	1	1.26707e-06	3	IL2RB
2.24054e-09	0.530019	1	1	2.9015e-06	3	CLEC11A
4.55858e-09	0.669856	1	1	5.90336e-06	3	NFATC4
6.16353e-09	-0.60306	1	1	7.98177e-06	3	IL7R
9.74718e-09	-0.722544	1	1	1.26226e-05	3	AGTR1
1.08556e-08	-0.54618	1	1	1.4058e-05	3	KITLG
3.0148e-08	-0.502713	1	1	3.90416e-05	3	INHBA
4.16522e-08	0.779678	1	1	5.39396e-05	3	S100A2
4.66468e-08	-0.734146	1	1	6.04076e-05	3	FGF10
6.21146e-08	0.624815	1	1	8.04384e-05	3	ANGPTL4
1.03954e-07	-0.576888	1	1	0.00013462	3	ESR1
1.3725e-07	-0.507179	1	1	0.000177739	3	GREM1
1.95497e-06	-0.955431	1	1	0.00253169	3	CXCL9
2.03008e-06	0.535641	1	1	0.00262895	3	CRABP2
2.18869e-06	1.03187	1	1	0.00283436	3	SLPI
2.28379e-06	0.53012	1	1	0.00295751	3	S100A14
4.54297e-06	-1.89428	1	1	0.00588314	3	PCSK1
4.82718e-06	-0.572909	1	1	0.0062512	3	SLC40A1
5.5939e-06	0.571271	1	1	0.0072441	3	SAA1
8.79065e-06	0.589842	1	1	0.0113839	3	PI3
1.18701e-05	0.768093	1	1	0.0153717	3	OBP2B
1.48812e-05	0.680415	1	1	0.0192712	3	SCGB3A1
1.53338e-05	-0.621963	1	1	0.0198573	3	ROBO2
