# Supplementary material for: Classification of Estrogen Receptor-Positive Breast Cancer Based on Immunogenomic Profiling and Validation at Single-Cell Resolution
Source: Front Cell Dev Biol. 2021 Sep 21;9:722841. doi: 10.3389/fcell.2021.722841 (PMC8490889; doi:10.3389/fcell.2021.722841)
Supplement: Supplementary Table 4 — Datasets for SubMap analysis. (A) Melanoma dataset. (B) GDSC dataset. (C) TCGA dataset. (D) GEO dataset. (E) METABRIC dataset. [file Table_4.XLSX]

## Sheet: Sheet1
gene	expr	reptime	hic	N_nonsilent	N_silent	N_noncoding	n_nonsilent	n_silent	n_noncoding	nnei	x	X	p	q
AKT1	711772	247	36	2509760	647680	0	24	1	0	50	26	37238080	0	0
CBFB	1068656	125	48	1041216	257664	0	20	1	0	13	4	8178368	0	0
CDH1	924096	240	30	4432384	1289024	0	122	2	0	50	22	35925824	0	0
CDKN1B	791330	136	44	1002496	275264	0	11	1	0	20	17	17150144	0	0
CSNK2A1	671817	229	40	2055680	520960	0	3	0	0	50	15	45298880	0	0
CTCF	1074126	147	45	3762176	934912	0	17	2	0	50	30	44445632	0	0
GPS2	1911735	206	36	1714240	452672	0	10	0	0	50	23	43648000	0	0
HIST1H3C	408919	685	43	653312	218944	0	3	0	0	50	32	33383680	0	0
MAP2K4	45834	583	-52	2085952	537152	0	35	0	0	50	49	42634240	0	0
PIK3CA	401889	613	11	5557376	1384768	0	294	1	0	50	21	43179136	0	0
PIK3R1	48999	619	32	3995904	990528	0	18	1	0	50	30	39902720	0	0
PTEN	259678	300	34	2131712	495616	0	47	0	0	50	34	36065920	0	0
PTMS	2816186	232	48	566720	119680	0	2	0	0	50	31	50091712	0	0
RUNX1	164915	429	45	2449216	761024	0	34	1	0	25	14	20958080	0	0
SYTL5	106836	NaN	19	3886080	1020096	0	4	1	0	50	26	43915520	0	0
TBL1XR1	135357	433	0	2697024	684288	0	10	0	0	50	27	42546240	0	0
TBX3	32369	548	-30	3638272	1134848	0	29	1	0	50	40	38951616	0	0
TP53	2069567	213	34	2174656	600512	0	145	1	0	50	25	36484800	0	0
WRB	383982	346	44	908864	237952	0	2	0	0	50	23	42316736	0	0
ZFP36L1	543449	259	46	1632576	523776	0	6	0	0	50	26	36778368	0	0
GATA3	182932	675	-2	2183808	669504	0	114	2	0	14	6	8924608	8.21565e-15	7.37922e-12
MAP3K1	200595	412	38	7552512	2194368	0	106	2	0	2	5	5535552	9.76996e-15	8.37641e-12
NCOR1	954548	370	-18	12372800	3473536	0	41	2	0	44	34	36234176	1.21014e-14	9.92423e-12
ARID1A	975965	182	27	11262592	3382016	0	30	2	0	15	10	18696832	6.44607e-12	5.06607e-09
FOXA1	67481	487	-58	2292224	713152	0	29	0	0	15	11	10731072	7.41389e-11	5.59363e-08
RB1	349930	450	41	4863232	1242560	0	12	1	0	24	7	24219008	4.66987e-07	0.000338781
CASP8	571730	386	37	3012416	681472	0	10	0	0	50	22	43210112	6.10274e-05	0.0426333
MED23	147816	864	7	7101248	1866304	0	14	3	0	50	38	38883328	9.7151e-05	0.0646311
ANKRD12	434324	391	56	10576192	2596352	0	20	0	0	10	3	9034432	9.93692e-05	0.0646311
RABEP1	1246822	382	24	4500672	1110912	0	8	0	0	50	16	42528640	0.000130269	0.0819042
TMEM167A	230539	717	8	390720	97152	0	4	0	0	50	29	41299456	0.000224878	0.136827
EIF4A2	449980	384	25	2128192	545600	0	8	0	0	50	20	39556352	0.000340101	0.200468
ZNF268	334913	834	6	1022912	221056	0	7	1	0	34	23	24169024	0.000371146	0.212138
SPRR2B	687290	704	30	386496	99264	0	3	0	0	50	37	42376576	0.000488958	0.271257
ERBB2	1284992	226	38	6304320	1873344	0	19	1	0	50	26	41535296	0.000715787	0.385748
MYH9	1223952	226	49	10108736	2654080	0	15	1	0	28	8	26129664	0.000997871	0.522829
SPEN	823686	169	28	17850624	5489088	0	32	6	0	31	25	28205760	0.00140895	0.685727
ANP32E	1207965	197	39	1434048	321024	0	6	0	0	50	27	40951680	0.0014125	0.685727
TCL1B	256627	582	30	658944	187968	0	3	0	0	50	33	42673664	0.00141784	0.685727
NF1	462449	396	26	14677696	3922688	0	25	3	0	5	3	5562304	0.00164875	0.777466
ACTG1	3582152	268	26	1876864	547712	0	6	0	0	50	21	35530880	0.0017733	0.815806
GRHL2	424003	399	36	3291200	801856	0	7	0	0	50	22	42193536	0.00217766	0.977976
TGS1	324398	409	17	4438016	1074304	0	12	0	0	26	13	25905088	0.00239148	1
PLK2	125347	446	5	3534080	922240	0	8	1	0	41	20	23391104	0.00285963	1
RPL37A	590718	460	37	492800	130240	0	2	0	0	50	24	46004992	0.00320454	1
KDM6A	59340	NaN	36	7185728	1933888	0	10	0	0	19	14	21850048	0.00328002	1
LETM1	851373	239	44	3719936	1078528	0	7	1	0	50	24	46563968	0.0034751	1
HIST1H2AM	228884	634	40	622336	216128	0	3	1	0	50	36	29275840	0.0035385	1
CBY1	1056349	262	45	658240	180224	0	3	0	0	50	35	48064896	0.00388438	1
LARP4B	378329	515	9	3748800	1072896	0	9	0	0	50	23	36579136	0.00391564	1
EIF3I	1460758	218	29	1724096	430144	0	5	0	0	50	26	42882048	0.00407305	1
HIST1H4J	267617	634	32	492096	171072	0	3	0	0	50	22	30663424	0.00441257	1
GRAMD1B	684637	439	15	3865664	977152	0	6	0	0	7	1	8990784	0.00459261	1
SERPINA1	201688	843	9	2098624	589952	0	6	1	0	50	43	43649408	0.00478614	1
AP4M1	1401098	205	46	2300672	698368	0	5	1	0	27	9	23722688	0.00505511	1
VCX	43100	NaN	-9	1041216	278784	0	4	0	0	50	47	57606208	0.00525342	1
MFSD11	827288	206	22	2337280	623744	0	7	1	0	50	19	28709120	0.00546762	1
DKK4	535273	459	37	1135552	319616	0	4	0	0	50	26	42111872	0.00547951	1
MYB	150100	410	32	3914944	1039808	0	9	0	0	2	0	3015232	0.0055703	1
UBC	1090586	206	33	3358784	1000384	0	6	2	0	50	14	35330944	0.00558864	1
RUFY1	1583299	229	17	3672768	963072	0	10	0	0	17	14	22147840	0.00566751	1
FBXL2	496632	352	15	2205632	607552	0	4	1	0	50	29	47825536	0.00681248	1
BRCA2	221300	462	44	17433856	4448576	0	17	0	0	4	1	7052672	0.00683482	1
HIST1H3B	408919	685	43	654720	217536	0	10	2	0	9	6	2549888	0.00688742	1
DLGAP2	99986	671	-37	4879424	1397440	0	9	0	0	22	12	24089472	0.00707109	1
SLC35B2	1037256	312	54	2082432	686400	0	7	0	0	50	27	39093824	0.00712226	1
FUNDC1	91432	NaN	20	808896	213312	0	3	0	0	50	30	47464384	0.00713567	1
JTB	2028800	222	34	761728	203456	0	3	0	0	50	20	36154624	0.00730179	1
TLR4	58763	944	-8	4187392	1151744	0	15	2	0	50	44	45789568	0.00747729	1
TMEM89	1386275	212	37	758208	261888	0	2	0	0	50	28	53702528	0.00761998	1
TRAPPC2	135235	NaN	48	945472	214016	0	3	0	0	50	19	39439488	0.00786425	1
ZMYM3	728738	NaN	25	6966080	1961344	0	8	2	0	50	45	63073472	0.00836451	1
RAD54B	544647	412	23	4685824	1204544	0	8	1	0	50	18	46328832	0.00838021	1
EWSR1	854820	251	51	3551680	989120	0	7	0	0	50	24	41446592	0.00895996	1
DCDC1	84163	938	-25	1821248	487168	0	8	0	0	32	35	34992320	0.00897086	1
DYDC2	340132	598	-7	933504	219648	0	2	0	0	50	14	30750720	0.00911625	1
C19orf40	481910	448	-16	1086272	316096	0	3	0	0	50	16	36852992	0.00927447	1
DGKG	664709	533	32	4166976	1045440	0	10	1	0	50	30	43961280	0.00930869	1
NEK5	407938	432	42	3767104	894080	0	9	0	0	22	9	22324544	0.00981	1
CDC5L	958127	443	34	4137408	1077120	0	7	0	0	50	22	37347200	0.00986524	1
TPI1	2822601	232	32	1461504	411840	0	3	0	0	50	16	40860160	0.00991646	1
CCDC82	272687	372	14	2870208	642048	0	6	0	0	50	28	43916928	0.0102349	1
PRRX1	61224	921	-7	1329856	387200	0	6	0	0	50	40	46870912	0.0104194	1
MEN1	2261775	230	61	3027200	951808	0	5	1	0	50	29	45771264	0.0104962	1
DMD	31871	NaN	-12	19690176	4899840	0	32	6	0	26	19	29504640	0.0105603	1
SLC20A2	582397	459	34	3220800	992640	0	5	1	0	50	29	56023616	0.0109495	1
GRIK1	71816	904	-14	4960384	1335488	0	13	0	0	29	22	29627136	0.0114254	1
GRK1	785061	NaN	36	1642432	459008	0	5	1	0	50	33	46172544	0.0115859	1
IFI44	85210	732	-5	2277440	609664	0	5	0	0	50	22	47069440	0.0121493	1
RGS7	134467	834	-27	2620288	615296	0	7	2	0	50	46	39040320	0.0122774	1
DNAJC16	636573	188	34	4014208	1065152	0	6	1	0	50	20	40579264	0.012428	1
TC2N	368236	478	21	2537920	665984	0	6	1	0	50	33	53087936	0.012463	1
SSR2	1880483	213	32	920832	283008	0	4	0	0	50	34	47072256	0.0124725	1
GTSE1	506667	205	35	3631232	1150336	0	7	0	0	50	11	37439424	0.0125935	1
POLR2F	1370748	203	50	670912	173888	0	4	0	0	50	20	36350336	0.0128098	1
CHD4	2790851	179	51	9886272	2563968	0	18	2	0	42	23	43800768	0.0128282	1
H2AFZ	202808	682	36	650496	200640	0	4	0	0	50	39	41730304	0.0128437	1
RAB9B	472103	NaN	26	1018688	269632	0	6	0	0	50	33	50214208	0.012983	1
PREPL	433205	522	29	3792448	940544	0	5	1	0	50	13	38720704	0.0132513	1
GJB3	548013	580	19	1322112	403392	0	4	0	0	50	25	34760000	0.0137607	1
CST2	159399	889	-45	720192	200640	0	2	0	0	50	28	33275968	0.0145013	1
WAS	824559	NaN	27	2480896	803264	0	5	1	0	50	28	48237376	0.0150021	1
SRPRB	513771	523	23	1373504	400576	0	4	0	0	50	22	30336064	0.0153507	1
COX7B2	86349	938	11	417472	110528	0	2	0	0	50	45	46826560	0.0155237	1
HSPD1	681973	428	29	2901184	828608	0	6	0	0	50	25	38195520	0.015616	1
PLEKHA6	554014	370	33	5277184	1546688	0	9	1	0	50	21	46786432	0.0156903	1
FXYD5	745516	357	-9	929280	268224	0	3	0	0	50	32	35312640	0.0158092	1
UNC119B	1741363	349	42	1272832	357632	0	4	0	0	50	17	37234560	0.0158171	1
ZC3H6	593451	449	24	6024128	1608640	0	7	0	0	6	0	9742656	0.0161307	1
SMYD3	219137	939	-6	2239424	571648	0	6	0	0	50	32	36193344	0.0162268	1
DAP	630950	435	29	539264	138688	0	2	0	0	50	23	41188224	0.0163417	1
KRAS	259193	512	16	1206656	290752	0	5	0	0	50	24	40578560	0.0166829	1
OR10Z1	179404	940	1	1507968	479424	0	5	0	0	50	38	45440384	0.0168458	1
MLLT4	138570	643	-2	9500480	2592832	0	11	0	0	11	4	11336512	0.0169344	1
HIST1H2BC	398813	636	53	618112	190784	0	4	0	0	50	31	26969536	0.0170355	1
TBC1D21	358897	439	26	1795200	428736	0	5	1	0	28	10	24016960	0.01704	1
PYY	920082	241	29	485056	156992	0	2	0	0	50	22	34534720	0.0170589	1
SNX3	336217	451	42	832832	225280	0	3	0	0	50	21	40860160	0.0175898	1
PPP1R3B	159748	526	23	1446720	373824	0	3	0	0	50	21	40859456	0.0175963	1
TYRP1	77286	530	-31	2715328	752576	0	6	0	0	50	36	37554880	0.0176473	1
HMGN5	141842	NaN	-22	1517120	318208	0	4	1	0	22	12	17369792	0.0178484	1
SMAD4	156084	422	41	2825856	762432	0	6	0	0	50	41	49046976	0.0178597	1
ASCL3	548433	243	21	901824	264000	0	2	0	0	50	14	41017856	0.0179541	1
TAS2R19	365490	676	-2	1461504	437184	0	4	0	0	50	27	35299968	0.0179729	1
HSDL2	458381	341	17	2195776	547712	0	4	0	0	50	16	38517952	0.0180514	1
MYH6	1220624	456	31	9984128	2624512	0	14	2	0	50	26	49248320	0.018213	1
CALHM2	542721	170	51	1560064	501248	0	4	0	0	50	25	35941312	0.0184416	1
EDN1	198728	410	27	1109504	273856	0	4	0	0	50	22	40732736	0.018495	1
CA11	1597109	242	31	1644544	507584	0	3	1	0	50	20	41096000	0.01856	1
MRPL46	212296	630	4	1400256	407616	0	3	0	0	50	32	42363904	0.0186074	1
CYP24A1	158398	386	-31	2644224	711744	0	5	2	0	50	54	43637440	0.0186192	1
RHOA	1623187	201	33	998976	264000	0	4	0	0	50	24	38781952	0.0187308	1
CD1D	120333	711	8	1686080	485056	0	4	0	0	50	40	53392064	0.0188783	1
RGS4	315405	691	-14	1590336	371712	0	4	0	0	50	25	35376000	0.0190024	1
TRIM13	337743	357	44	2070464	542080	0	7	1	0	42	21	31863040	0.0195442	1
MIER1	331801	635	-9	3267968	751168	0	5	0	0	50	26	41410688	0.0195618	1
SPINT3	NaN	NaN	NaN	465344	117568	0	2	0	0	50	63	78517824	0.0198086	1
HIST1H2AI	267617	634	32	620224	218240	0	3	0	0	50	22	30663424	0.0198993	1
HSPA8	709511	307	8	3256704	910272	0	5	1	0	50	34	51142784	0.0201359	1
RAB3GAP2	651142	476	4	7222336	1897280	0	11	2	0	50	19	37127552	0.0202046	1
KIAA1045	676166	394	23	2014848	585024	0	4	1	0	50	28	60181440	0.0202417	1
DUSP10	37303	599	2	2385856	699776	0	6	0	0	6	2	7737664	0.0203635	1
RPL41	2878044	171	40	161920	28160	0	2	0	0	3	2	2222528	0.0204401	1
OR6K3	175690	966	2	1551616	446336	0	4	0	0	50	33	42335744	0.0207628	1
IL9R	NaN	NaN	NaN	2618880	756096	0	5	0	0	50	63	79156352	0.0208962	1
SYT2	555792	497	34	2161280	567424	0	8	1	0	50	35	51329344	0.0217012	1
MAP3K13	953031	397	36	4905472	1331264	0	8	2	0	50	25	35595648	0.0217954	1
DCAF6	505920	417	13	4530944	1215808	0	6	2	0	50	13	38935424	0.0218073	1
NCL	1052303	216	43	3674176	940544	0	7	0	0	50	29	50198720	0.0218929	1
METAP2	441602	328	18	2490048	629376	0	4	0	0	22	4	14399616	0.0222861	1
CD300LG	1025836	241	19	1845184	566720	0	3	1	0	50	22	42994688	0.0224802	1
OR2T27	141426	710	-10	1543872	468864	0	6	0	0	50	36	59337344	0.0226518	1
UBP1	483698	352	9	2839936	723008	0	5	0	0	50	30	54104512	0.0226717	1
ZP4	14616	1051	-30	2737856	787072	0	11	2	0	20	28	15977984	0.023128	1
POP5	1615212	311	34	857472	223872	0	3	0	0	50	18	40924928	0.0233821	1
AURKAIP1	1736268	273	28	982784	316096	0	2	0	0	50	15	41500800	0.0234698	1
FMR1NB	96935	NaN	-13	1331968	336512	0	2	0	0	50	23	42254080	0.0237988	1
ESR1	221347	568	0	2996224	847616	0	6	1	0	50	23	39466944	0.0241945	1
PPP2R4	1440213	206	34	1872640	486464	0	4	0	0	50	28	53617344	0.0243214	1
COMMD2	449009	263	21	1029248	275968	0	2	0	0	50	19	38806592	0.0247119	1
IFNA10	193208	498	-3	945472	262592	0	2	0	0	50	25	36282048	0.0248025	1
SF3B1	736523	276	30	6682368	1839552	0	10	1	0	50	22	44705408	0.0250233	1
GNB3	2822601	232	32	1754368	482240	0	3	0	0	50	16	40860160	0.0250948	1
DALRD3	1799657	241	41	2678720	869440	0	5	0	0	50	27	44858880	0.0256468	1
LINGO4	1062482	255	29	2775872	996160	0	4	0	0	22	6	20261824	0.0256531	1
C3orf38	123481	894	0	1655104	452672	0	3	0	0	50	20	38962880	0.0258231	1
RAB2B	707390	470	30	1147520	294976	0	2	0	0	50	24	46832192	0.0260989	1
PCNXL2	146659	581	-1	10776128	3049024	0	13	1	0	50	23	41673280	0.0265238	1
NHP2	821697	248	39	806080	195008	0	2	0	0	50	34	46285888	0.0268396	1
RP1	148553	735	-8	10833856	2858240	0	16	1	0	50	18	41559232	0.0271189	1
TMEM233	NaN	NaN	NaN	560384	153472	0	2	0	0	50	63	78553728	0.0271338	1
GPATCH2	42648	1015	-18	2728000	704000	0	6	0	0	50	37	40388480	0.0274959	1
KIAA1644	218812	280	16	1018688	284416	0	4	0	0	50	26	36390464	0.027672	1
B4GALT5	1040657	132	55	2000768	531520	0	5	0	0	50	23	42165376	0.0277504	1
CNPY1	267612	599	-5	505472	109120	0	3	0	0	50	34	39310656	0.0277944	1
PPARG	372685	222	25	2586496	674432	0	6	0	0	50	24	44994048	0.0279891	1
AMPD1	600650	472	11	4056448	1027136	0	7	2	0	50	23	41587392	0.0279908	1
TBX19	410552	299	20	2244352	663872	0	3	0	0	7	0	6622528	0.0281757	1
ATP7A	549429	NaN	19	7517312	2178880	0	13	1	0	50	26	47082112	0.028234	1
AKT3	208930	954	-4	2630144	622336	0	5	0	0	50	39	39894272	0.0282431	1
DBNDD2	1037999	382	35	924352	262592	0	2	0	0	50	29	34464320	0.0283838	1
MYCT1	188249	600	-9	1153856	354112	0	4	0	0	50	40	52780992	0.0285367	1
XPO4	413321	385	42	5919936	1569216	0	4	1	0	50	15	41958400	0.0289726	1
CHURC1	515337	275	41	613888	137984	0	2	0	0	50	24	35360512	0.0290933	1
ANKRD30A	53742	1067	-43	7138560	1655808	0	9	1	0	25	16	22825792	0.0296505	1
CLEC4E	321790	564	13	1163008	273152	0	3	0	0	50	29	42920064	0.0296552	1
CKAP2	345539	356	45	3472832	928576	0	6	0	0	36	13	28493696	0.0303516	1
OTX2	191584	1012	-7	1471360	433664	0	4	0	0	50	35	40275840	0.0306963	1
EIF1AX	262207	NaN	37	798336	171072	0	3	0	0	50	34	38260288	0.030783	1
OST4	NaN	NaN	NaN	202048	53504	0	1	0	0	26	15	22947584	0.0308419	1
GLYR1	706891	195	33	2862464	778624	0	5	1	0	50	20	38541888	0.0308602	1
RBBP9	414549	436	23	976448	246400	0	2	0	0	50	22	49767872	0.031016	1
PPM1D	288701	328	15	2997632	884224	0	5	1	0	50	33	44668096	0.0310674	1
CDKL3	910029	148	49	3104640	758208	0	7	0	0	50	28	45060224	0.0314266	1
WWP2	1410481	NaN	42	4493632	1223552	0	8	1	0	50	27	50492992	0.0315204	1
MOAP1	325787	222	35	1729024	501248	0	4	0	0	50	29	35391488	0.0315211	1
OR6X1	92984	637	-1	1500224	478720	0	3	1	0	17	4	13761088	0.0317857	1
MAPRE3	1222544	290	33	1473472	363968	0	4	0	0	50	19	39839360	0.0318224	1
GAL	780720	354	49	636416	187264	0	2	0	0	50	31	42406144	0.0321907	1
CLDN16	163494	373	9	1527680	444928	0	4	1	0	50	33	41153728	0.0323448	1
REN	557652	370	34	2073984	585024	0	3	0	0	50	20	43568448	0.0324686	1
SLC35D2	340302	400	21	1740992	497728	0	3	0	0	50	26	48160640	0.0325681	1
NXF5	272029	NaN	23	1955712	475200	0	5	1	0	50	34	48176832	0.0327107	1
SLC22A25	1852481	572	32	2735744	803968	0	5	1	0	50	25	36103232	0.033133	1
ASXL2	602691	287	31	7091392	2100032	0	10	1	0	50	24	49215232	0.0332942	1
GPR141	103891	630	6	1512192	426624	0	5	1	0	50	32	44066176	0.0338197	1
SRD5A1	253440	585	-1	1310848	370304	0	3	0	0	50	28	33906752	0.0339297	1
HCFC1R1	1443513	234	49	699072	219648	0	2	0	0	50	23	37480960	0.0339363	1
MORN4	564805	169	40	758912	206272	0	2	0	0	50	32	40012544	0.0342351	1
RBM12	1423559	169	53	4504896	1415040	0	8	0	0	15	5	10762752	0.0344314	1
TFCP2	530649	155	40	2649152	656128	0	4	0	0	50	24	35209152	0.0346357	1
TCTE3	233648	447	3	1037696	256960	0	2	0	0	50	21	46523840	0.0346637	1
MAST1	1937827	226	32	7717248	2452032	0	10	1	0	31	12	28531712	0.0348609	1
HCFC2	1209623	156	26	4022656	1122176	0	5	0	0	33	12	27698880	0.0349032	1
ATG16L2	528497	281	50	3140544	935616	0	5	0	0	50	15	32740928	0.0349319	1
GSTO2	293891	376	8	1256640	331584	0	3	0	0	50	24	40566592	0.0350364	1
TBCB	978272	326	6	1245376	349184	0	2	0	0	50	20	29867200	0.0352261	1
PLCZ1	82407	911	-29	3194752	777920	0	10	1	0	48	36	33378752	0.0358505	1
SLC13A3	293732	642	28	3008192	918016	0	8	1	0	34	17	31499776	0.0359375	1
RASL10B	675201	196	3	1005312	304128	0	2	0	0	50	17	40610240	0.0359675	1
PJA1	136194	NaN	39	3185600	894784	0	10	1	0	50	30	37286656	0.0360778	1
ATP2A1	1167826	218	55	5049792	1499520	0	7	1	0	50	28	52566976	0.0362961	1
COL9A3	1044503	208	48	3422848	1183424	0	5	1	0	50	31	39919616	0.0364458	1
OR6A2	427462	681	8	1581888	496320	0	4	0	0	50	24	36046208	0.0365384	1
SPACA1	176962	684	32	1505152	414656	0	4	0	0	50	43	43232640	0.0367323	1
FAM171A1	211657	716	8	4399296	1309440	0	8	1	0	50	36	48306368	0.0367956	1
FABP1	180956	612	6	681472	163328	0	2	0	0	50	24	35107072	0.0369806	1
PDE9A	411822	331	69	3363008	734272	0	5	0	0	50	28	43020032	0.0371461	1
SET	1865107	197	38	1685376	375936	0	2	0	0	50	25	47308096	0.0372145	1
KRTAP10-9	874480	461	25	1434752	425920	0	5	1	0	19	20	18870720	0.0374043	1
PCDHGA9	NaN	NaN	NaN	4609792	1453760	0	7	2	0	50	65	79854016	0.0375196	1
ACVR2A	90992	951	-2	2661824	679360	0	5	0	0	28	16	27225792	0.0375707	1
PRKRIR	234429	366	57	3843840	1017984	0	7	0	0	50	29	40014656	0.0376775	1
NMS	226558	642	9	855360	204864	0	2	1	0	16	11	12262976	0.0378007	1
GNAT2	989433	201	29	1855744	456896	0	3	1	0	50	30	46568192	0.0379156	1
SYNCRIP	393389	384	14	3260928	870144	0	6	0	0	50	34	44145024	0.0379651	1
CDH16	942986	142	34	4139520	1262976	0	5	0	0	46	19	39923840	0.0382256	1
CXorf58	528624	NaN	37	1736768	440704	0	3	0	0	50	20	43541696	0.0389065	1
RNF182	256934	590	20	1204544	366784	0	5	0	0	50	29	36599552	0.0393421	1
C9orf116	298554	539	14	727936	161216	0	2	0	0	50	32	41069952	0.0394415	1
MKRN3	94496	904	-55	2494976	723712	0	6	1	0	50	23	33856064	0.0399069	1
MED12	759088	NaN	27	11068992	3102528	0	14	3	0	50	32	51240640	0.0399535	1
CWC25	1198833	207	37	2216192	558976	0	3	1	0	50	12	35953280	0.0400937	1
PLCB4	77680	715	-57	6460608	1499520	0	14	2	0	50	46	47323584	0.0406485	1
DEAF1	1774224	236	57	2820928	858176	0	4	1	0	50	18	35333760	0.0407386	1
GAP43	43284	622	-2	1424192	402688	0	5	0	0	50	29	40322304	0.0407725	1
ARMCX2	300391	NaN	31	3015936	994752	0	7	1	0	50	32	49608064	0.0409379	1
SMARCA1	278446	NaN	-7	5501056	1386176	0	7	1	0	50	28	41129792	0.041256	1
SOX9	159643	606	-41	2511872	736384	0	3	0	0	42	26	38441920	0.0413141	1
SLC25A20	1790488	140	38	1539648	441408	0	3	0	0	50	27	43576192	0.0413834	1
LRRN2	401240	221	35	3360896	1163008	0	6	0	0	41	14	27685504	0.0414806	1
OR4D10	430021	507	-1	1498816	478016	0	6	1	0	50	39	42004864	0.041618	1
GDI1	2277674	NaN	40	2316160	606848	0	4	0	0	50	20	40678528	0.0420547	1
FAM166A	1724821	399	43	1634688	435072	0	2	1	0	50	18	32899328	0.0424084	1
INSL5	335045	692	-16	689920	184448	0	2	0	0	50	27	35356288	0.0424445	1
TRAT1	107009	961	-15	996160	230912	0	3	0	0	50	24	44717376	0.0425638	1
C4orf47	NaN	NaN	NaN	1617792	409728	0	3	0	0	50	63	78809984	0.0427296	1
E2F1	710350	161	55	2127488	698368	0	4	1	0	50	23	41272000	0.0431119	1
SGK2	345777	303	4	2187328	617408	0	5	1	0	50	28	42078080	0.0431939	1
UBE2D2	641116	244	39	789184	199232	0	3	0	0	50	26	51551104	0.0432834	1
FAM71A	409070	224	26	2882880	887040	0	6	0	0	39	17	35571008	0.0436913	1
IDH1	260367	539	17	2156352	540672	0	6	1	0	29	15	25855104	0.0438064	1
TSPAN17	579630	359	40	1705792	471680	0	2	1	0	50	24	42624384	0.0438672	1
SLMAP	788284	196	35	4264832	1048960	0	6	0	0	32	10	22367488	0.0440068	1
DYNC1I1	184459	747	-7	3346816	881408	0	6	0	0	50	31	44462528	0.0441278	1
WBSCR28	1099366	208	37	1284800	425920	0	3	1	0	50	11	32285440	0.0442058	1
CXorf65	759088	NaN	27	973632	238656	0	3	0	0	50	32	51240640	0.0442682	1
MBD6	1347795	303	44	4685824	1768448	0	6	0	0	39	37	52287488	0.0443669	1
ASNA1	1959466	226	29	1785344	480832	0	3	0	0	50	25	46331648	0.0444695	1
PAGE1	355308	NaN	14	780736	197120	0	3	1	0	12	7	8614144	0.0445332	1
SPHKAP	93607	615	-9	8505024	2369664	0	17	4	0	27	16	22411840	0.0445511	1
ECHDC1	120722	889	-4	1609344	388608	0	4	1	0	50	35	43414272	0.0447623	1
DFNB59	170323	555	37	1796608	490688	0	5	0	0	50	30	36166592	0.0448008	1
UPF3B	762240	NaN	61	2572416	582912	0	6	1	0	50	25	39159296	0.0453122	1
PKLR	1574928	194	45	2840640	910272	0	4	0	0	50	18	41124160	0.0454797	1
C4BPA	501293	142	22	3078592	803264	0	5	1	0	50	30	37694272	0.0456225	1
ENAH	744021	207	2	3015936	853248	0	4	2	0	45	17	36617152	0.0456693	1
GDPD4	448138	469	44	2730816	696960	0	4	0	0	50	19	44154880	0.0459275	1
DUSP16	748543	157	30	3310208	951808	0	5	1	0	50	35	47130688	0.0462001	1
PRDX1	809450	176	25	1041216	268224	0	3	0	0	50	32	43255168	0.0462652	1
SPAM1	87688	541	-19	2662528	710336	0	5	0	0	38	20	32201664	0.0462664	1
OXR1	124540	888	-2	4663296	1246080	0	10	0	0	31	14	22539264	0.046453	1
DAB1	22463	1004	-12	2862464	770176	0	6	1	0	50	45	47172224	0.0464829	1
OTOP2	1045089	223	25	2758976	858880	0	3	0	0	17	3	14068032	0.0464857	1
EFEMP1	376977	264	-15	2555520	658944	0	5	1	0	50	33	38750976	0.0467082	1
PIP4K2C	1347795	303	44	2169728	588544	0	5	0	0	50	44	58565056	0.0467679	1
ILF2	1656449	183	40	2024704	566720	0	4	0	0	50	27	42083008	0.0468111	1
RNF31	974559	220	41	5361664	1610048	0	5	0	0	25	11	24943424	0.0468213	1
FAM47A	7968	NaN	-15	3833984	1188352	0	11	0	0	7	2	5192000	0.0468319	1
MLH1	392784	473	21	3910720	1037696	0	7	0	0	50	34	59146560	0.046922	1
TRA2B	978158	213	30	1472768	425920	0	4	0	0	50	31	38382080	0.0471595	1
BSX	698665	416	8	1132736	364672	0	3	1	0	50	22	33457600	0.0471946	1
FAM153B	592877	609	19	2131008	508992	0	4	0	0	50	33	40912960	0.0474805	1
ZNF501	433000	541	28	1386880	336512	0	3	0	0	50	17	34892352	0.0475324	1
NEIL1	814680	296	43	1959936	593472	0	4	0	0	50	32	39204352	0.0475405	1
CTH	339263	379	-3	2102144	563200	0	2	0	0	41	14	33483648	0.0475798	1
SLC16A1	601487	276	16	2473856	734272	0	6	0	0	14	6	13827968	0.0475834	1
MAP2K5	449735	377	31	2406976	615296	0	2	0	0	50	12	33808896	0.0476069	1
SETD2	593886	365	46	12912064	3512960	0	15	3	0	50	18	39358528	0.0477844	1
TNFSF4	293612	492	-1	929280	253440	0	3	1	0	18	12	13718144	0.0478219	1
CPEB1	567143	566	19	2880064	811712	0	6	0	0	35	19	24268288	0.0478762	1
EIF4ENIF1	750597	313	19	4963200	1442496	0	5	0	0	18	4	16539776	0.0479335	1
CAPSL	138289	614	0	1084160	269632	0	2	0	0	50	17	37962496	0.048146	1
FAM47C	71087	NaN	-10	4938560	1629760	0	12	1	0	41	45	54210816	0.0482017	1
FAM96A	740524	234	48	834240	219648	0	3	0	0	50	25	42598336	0.048437	1
C11orf63	675003	416	7	4079680	1054592	0	5	0	0	50	18	35703360	0.048536	1
MSH5	2509866	183	32	4359168	1248192	0	4	0	0	23	2	21179136	0.0490763	1
PUM1	498145	189	36	5991744	1719168	0	4	0	0	16	0	11922944	0.0491094	1
TEAD1	339042	432	-1	2233088	565312	0	3	0	0	26	12	23013760	0.0492924	1
HTATSF1	374989	NaN	23	3941696	924352	0	8	1	0	50	23	45591744	0.0493891	1
CDK2	2080397	229	31	1497408	447744	0	2	0	0	50	28	40128000	0.0496873	1
MICAL2	319572	254	10	5754496	1593152	0	9	1	0	35	20	29072384	0.0497817	1
CHD1L	NaN	NaN	NaN	4647808	1232000	0	6	0	0	50	63	79632256	0.0498941	1
LRCH3	520915	322	36	3627008	1046848	0	4	0	0	24	8	24257728	0.0499174	1
TBC1D4	196931	480	17	6596480	1802944	0	11	0	0	5	1	5153984	0.0499544	1
NDUFAF1	897414	237	24	1672704	443520	0	3	1	0	50	17	30645120	0.0503078	1
APLP2	624855	203	15	3976192	1008128	0	4	2	0	50	20	39443712	0.0503228	1
LPCAT4	542657	234	22	2606912	833536	0	2	0	0	50	13	37264832	0.0505723	1
WSCD2	451405	644	29	2848384	796928	0	10	2	0	5	2	3557312	0.0508641	1
EPM2AIP1	392784	473	21	2997632	854656	0	4	0	0	50	34	59146560	0.0508942	1
SLC1A3	376343	436	11	2741376	806784	0	4	0	0	50	25	42435712	0.0509365	1
PTPN22	326668	406	15	4259904	1072896	0	10	0	0	4	2	5277184	0.0512286	1
ATP6V1G2	2517285	220	35	617408	161920	0	1	0	0	50	13	43159424	0.0513764	1
P2RY13	67416	548	15	1765632	496320	0	4	1	0	39	38	33255552	0.0519106	1
GNL3L	302365	NaN	31	3026496	794112	0	5	1	0	50	27	48149376	0.051982	1
CLEC10A	1696302	360	24	1669888	425216	0	3	1	0	49	17	29202624	0.0524593	1
CCT6B	268361	579	-14	2723072	755392	0	5	1	0	50	24	36806528	0.0524841	1
LRGUK	239801	634	8	4278208	1120064	0	7	2	0	50	30	43542400	0.0526435	1
TPCN1	429315	206	36	4605568	1263680	0	7	1	0	50	23	41442368	0.0531911	1
RAD51C	524193	222	17	1921216	543488	0	4	0	0	50	14	38568640	0.0532353	1
CD300LF	NaN	NaN	NaN	1476992	419584	0	3	1	0	37	43	55562496	0.0532931	1
ZFHX4	72333	731	8	18001984	4999808	0	31	7	0	50	44	53390656	0.05352	1
RNASE9	637784	493	22	1094720	269632	0	2	0	0	50	16	32500160	0.0536678	1
TARS2	1532790	163	43	3610112	1093312	0	7	1	0	50	21	46076096	0.0539524	1
OR4D2	851306	401	14	1476992	472384	0	4	0	0	46	27	33244992	0.0541912	1
PRICKLE2	163412	502	3	4262720	1150336	0	6	1	0	50	19	35668160	0.0542342	1
SLC6A14	82720	NaN	4	3322880	860992	0	6	1	0	36	36	38792512	0.0544236	1
CBX5	753625	205	59	1015872	234432	0	3	0	0	50	25	39499328	0.0545783	1
HMGB3	226983	NaN	-8	1066560	240768	0	3	0	0	50	35	53095680	0.0548775	1
SBNO1	1090982	125	37	7180800	1905024	0	6	1	0	50	23	51490560	0.0552937	1
ASB5	134663	504	-4	1672704	473088	0	3	1	0	50	30	45743808	0.0554415	1
VAMP3	364696	422	22	537152	136576	0	1	0	0	50	20	50290944	0.0555059	1
GZMA	222027	430	1	1334784	373824	0	2	0	0	50	21	46738560	0.0561328	1
ST3GAL1	198193	357	24	1729024	482240	0	3	1	0	50	28	40408192	0.0561733	1
HIST1H2BG	390169	544	57	620224	190784	0	3	0	0	50	30	27413760	0.0561757	1
TMIGD2	2127558	220	33	1421376	409728	0	2	1	0	50	24	34314368	0.0568396	1
LMAN1L	764533	195	46	2627328	825792	0	6	1	0	50	31	42572288	0.0571747	1
SOX14	85683	880	-2	1167936	367488	0	3	0	0	50	34	43626176	0.0575103	1
KRT81	742854	178	53	2537216	740608	0	2	1	0	50	15	37911104	0.0576551	1
XBP1	571394	219	-10	2019776	461824	0	2	0	0	50	24	45158784	0.0578254	1
MARK1	544426	520	-9	4081792	1105280	0	6	0	0	50	11	35413312	0.0580023	1
MECP2	2370576	NaN	29	2477376	772992	0	5	1	0	28	13	32753600	0.0583876	1
ZNF90	NaN	NaN	NaN	3088448	751168	0	8	0	0	50	63	79151424	0.0584123	1
CRNKL1	230275	685	10	4386624	1115136	0	10	0	0	20	12	17886528	0.0584273	1
THSD7B	11902	824	-16	8096704	2119040	0	15	5	0	33	28	28806272	0.0584315	1
PID1	105238	675	-12	1322112	348480	0	3	0	0	50	42	56823360	0.0586315	1
SMARCD1	1003045	211	56	2625216	745536	0	4	0	0	50	16	39264192	0.0586891	1
FCER1A	285980	737	-6	1343936	332992	0	2	0	0	50	42	48971648	0.0588357	1
HOOK3	478917	475	25	3824128	908864	0	6	1	0	50	35	48174720	0.0588675	1
IFNA4	137739	498	1	947584	260480	0	2	0	0	50	18	35042304	0.0590098	1
TPST1	551438	412	26	1867008	523776	0	3	0	0	50	21	42320256	0.0594071	1
HS6ST2	126179	NaN	16	2532992	685696	0	6	0	0	50	32	47849472	0.0599444	1
CHEK2	515703	219	-8	3032128	813824	0	5	1	0	50	25	44955328	0.0600115	1
PPM1E	469298	448	11	3784704	1056000	0	5	0	0	50	21	48351424	0.0601248	1
ADAMTS17	143599	755	-36	5529216	1596672	0	8	0	0	31	20	35452736	0.0601878	1
ZXDB	80578	NaN	-18	3855104	1239040	0	5	0	0	15	4	11101376	0.0602167	1
CD55	500581	191	20	2266880	611776	0	3	0	0	50	18	35981440	0.0602713	1
ZNF586	680410	849	-50	2047232	523072	0	4	1	0	50	43	35637184	0.0604396	1
LIFR	159760	271	-2	5657344	1460096	0	6	0	0	9	1	6507072	0.0605394	1
OR13C8	147494	920	-31	1558656	473088	0	6	0	0	49	34	39447232	0.0609326	1
F8	1741051	NaN	4	12014464	3153920	0	17	4	0	43	31	43901440	0.0612382	1
PHKA2	182760	NaN	35	6355712	1745920	0	10	3	0	50	26	40444800	0.0613105	1
TIA1	667934	164	33	2051456	501952	0	4	0	0	50	23	42124544	0.0613457	1
CCDC159	1385739	197	31	1596672	384384	0	3	0	0	50	26	43961280	0.0616051	1
CDC6	1480458	191	23	2858944	788480	0	4	1	0	50	25	36322880	0.0619174	1
2020-12-01	117692	604	-17	387904	95744	0	1	0	0	35	23	34441088	0.0620747	1
F11R	777836	441	19	1538944	437888	0	3	0	0	50	30	43636736	0.0621454	1
PCMTD2	442044	440	43	1832512	503360	0	3	0	0	50	22	48242304	0.0622326	1
KLF7	207002	598	20	1508672	436480	0	4	0	0	50	25	35624512	0.062533	1
SVOP	574926	NaN	32	1546688	453376	0	3	1	0	48	26	47491136	0.0626216	1
MYL12A	551966	328	55	908864	206272	0	4	0	0	50	30	38949504	0.0626663	1
HIST3H3	626588	351	7	652608	219648	0	3	0	0	50	37	56657216	0.0628154	1
DTNB	367255	356	44	3294720	851136	0	4	2	0	19	6	16417984	0.0629554	1
CD2	697845	431	21	1787456	480832	0	4	0	0	50	33	46421760	0.06304	1
FUNDC2	NaN	NaN	NaN	959552	278080	0	2	0	0	50	63	78678336	0.0633533	1
MRPS12	1794625	282	21	671616	225984	0	2	0	0	50	13	39183936	0.0640913	1
DHRS2	1299548	595	26	1579072	395648	0	3	0	0	34	20	29812992	0.0641481	1
PDE11A	320610	618	18	5074432	1362944	0	6	0	0	21	4	20106944	0.0641903	1
TSPAN16	1385739	197	31	1236928	372416	0	3	0	0	50	26	43961280	0.0643515	1
EGR3	765839	325	52	1903616	563200	0	2	1	0	50	18	30513472	0.0644567	1
EEF2K	522343	235	44	3766400	977152	0	5	0	0	50	21	39055808	0.0645705	1
ATP1B4	484939	NaN	23	1872640	459008	0	3	0	0	50	16	32419904	0.0649611	1
FLYWCH1	1490697	189	48	3506624	1105984	0	4	0	0	50	20	42697600	0.0651212	1
KCNA1	260795	903	12	2441472	701184	0	7	1	0	50	40	40167424	0.0652729	1
TMEM74	275834	891	-14	1499520	447744	0	5	0	0	50	33	36181376	0.0652809	1
STC1	321715	555	14	1250304	346368	0	2	0	0	50	25	45637504	0.0653407	1
GUCA1C	90728	971	-15	1099648	260480	0	3	0	0	50	21	45520640	0.0655099	1
LYSMD2	440341	247	34	1052480	332992	0	2	0	0	50	27	39132544	0.0655519	1
SNAP29	470051	216	39	1319296	355520	0	2	0	0	50	23	33157696	0.0656902	1
C14orf39	325446	618	0	3164480	704704	0	6	1	0	50	34	42681408	0.0662292	1
TAS2R10	408176	517	12	1536128	415360	0	2	0	0	50	28	37654144	0.0663005	1
SYT17	766632	275	7	2387968	680768	0	6	0	0	50	36	54226304	0.0664604	1
DEPDC7	415951	215	25	2727296	689920	0	4	0	0	50	23	33808192	0.0665652	1
TNMD	182582	NaN	-2	1664256	401280	0	5	0	0	50	29	36942400	0.0667588	1
COLEC11	253814	371	14	1584000	365376	0	3	0	0	50	34	46103552	0.0669312	1
MFAP5	297035	320	19	946176	232320	0	4	0	0	50	33	45398144	0.0671146	1
SH3PXD2A	539433	300	35	5480640	1636800	0	5	1	0	50	14	44970112	0.067169	1
RPS27	2028800	222	34	463936	108416	0	1	0	0	50	20	36154624	0.0672229	1
CD1E	135429	902	5	1996544	510400	0	4	1	0	50	29	32635328	0.0672245	1
S100P	501655	278	47	489280	131648	0	1	0	0	50	23	38937536	0.0672555	1
CSNK1D	2856070	193	24	2168320	617408	0	2	0	0	50	10	39262080	0.0672688	1
NDUFA4	142078	1098	-11	435072	109824	0	1	0	0	50	40	55451264	0.0678641	1
ZNF623	2198262	229	33	2712512	694144	0	5	0	0	50	24	42736320	0.0679151	1
TOB1	1152451	161	15	1729024	467456	0	2	0	0	50	12	33875072	0.0679188	1
FAM58A	940418	NaN	24	1243968	365376	0	2	0	0	50	18	34660736	0.0680606	1
FBXO18	649866	305	28	5620736	1507264	0	4	1	0	48	20	46201408	0.0680931	1
LIN9	739974	278	21	2911040	749056	0	4	1	0	50	27	44325952	0.0681176	1
GNA11	1000335	173	25	1838144	493504	0	3	0	0	7	6	13608320	0.0681199	1
KCNQ5	648013	975	15	4749888	1400256	0	7	0	0	22	7	21369920	0.0683114	1
FDPS	1574928	194	45	2149312	598400	0	4	1	0	31	9	20670848	0.0688206	1
TFDP2	488711	410	27	2497792	665984	0	4	1	0	50	33	44630784	0.0690729	1
MAGED1	127069	NaN	23	4176832	1223552	0	7	1	0	50	24	32755008	0.0691902	1
HIGD2A	576954	347	45	519552	171072	0	1	0	0	50	23	41359296	0.0692751	1
VAV3	132139	554	-11	4544320	1105280	0	4	0	0	44	18	37576704	0.0693803	1
ATPAF1	612038	266	23	1676928	475200	0	3	0	0	50	15	37155712	0.0696181	1
CHCHD5	590285	166	36	570240	158400	0	1	0	0	50	17	39170560	0.069989	1
KIFC1	1441897	236	31	3300352	1054592	0	7	1	0	50	22	39278976	0.070032	1
ARMCX1	329999	NaN	8	2217600	658944	0	6	0	0	50	34	42032320	0.0700979	1
GALNTL5	309129	476	12	2297152	583616	0	6	0	0	50	33	40818624	0.0702448	1
GSPT1	564730	294	51	3281344	879296	0	5	0	0	50	17	32930304	0.0704065	1
CNIH4	628752	256	18	746944	178112	0	2	0	0	50	15	38127936	0.0704841	1
DCTN4	1015949	211	43	2437952	641344	0	4	0	0	50	23	46711104	0.0707224	1
RAE1	181292	604	9	1948672	482240	0	5	0	0	50	21	41201600	0.0708158	1
FGL2	312362	639	30	2229568	570944	0	3	0	0	50	19	43557888	0.0709097	1
CENPW	142596	704	-1	449152	131648	0	1	0	0	50	30	41870400	0.071036	1
SRRM2	1717244	210	42	12912064	4649216	0	13	4	0	50	21	47669248	0.0711959	1
LHX1	625114	462	21	2030336	586432	0	3	0	0	50	23	40974912	0.0712293	1
P2RY8	NaN	NaN	NaN	1713536	575872	0	3	0	0	50	63	78976128	0.0712667	1
KIF5B	360559	166	29	5093440	1225664	0	5	0	0	14	6	15326080	0.0713074	1
ITPKC	1127178	201	27	3385536	1003200	0	4	2	0	50	13	38862912	0.0713286	1
KPNA3	422339	296	51	2729408	713152	0	5	0	0	50	30	35540032	0.0713571	1
FUBP3	529622	192	35	2980736	801856	0	4	0	0	50	11	37004352	0.0714662	1
PPP1R14B	1613996	257	65	739200	223872	0	2	0	0	50	14	42169600	0.0715333	1
KRTAP5-10	586193	626	50	996864	293568	0	3	0	0	50	30	33918016	0.0716564	1
TSSK3	1529661	216	41	1339008	378048	0	2	0	0	50	23	46430912	0.0717865	1
TYW1B	NaN	NaN	NaN	3698816	907456	0	6	1	0	50	64	79307712	0.0721152	1
NFKBID	1060028	321	47	1532608	524480	0	2	0	0	50	29	38161728	0.0721381	1
BAP1	1078407	229	62	3692480	1067968	0	5	0	0	26	9	17583104	0.0723648	1
NRIP1	103852	526	8	5764352	1579072	0	5	0	0	29	11	29340608	0.0726374	1
EAPP	517394	165	13	1502336	352000	0	3	1	0	49	16	33052800	0.0728624	1
BEX4	466184	NaN	-5	620224	154880	0	2	0	0	50	23	41373376	0.0728962	1
CCDC7	602870	482	2	2625216	604032	0	3	1	0	50	26	32426240	0.0729389	1
TNFRSF10A	633411	240	42	2355584	692032	0	2	0	0	50	26	48319040	0.0732334	1
ZNF805	NaN	NaN	NaN	3183488	820864	0	6	1	0	50	64	79221120	0.0732572	1
KIAA2022	251853	NaN	7	7610240	2026816	0	13	3	0	50	34	43081984	0.0733778	1
CCDC80	255516	510	24	4741440	1343232	0	7	1	0	50	19	41915456	0.0734744	1
SPRR2F	687290	704	30	371712	99264	0	1	0	0	50	37	42376576	0.0736897	1
FLAD1	1612870	224	35	3103936	972224	0	5	1	0	50	24	36561536	0.0737504	1
IFI35	1507064	201	26	1439680	442112	0	2	1	0	50	31	34840256	0.073884	1
BPI	562486	350	45	2527360	687104	0	3	0	0	50	27	40782720	0.073905	1
BCAP31	1716845	NaN	44	1596672	451968	0	3	0	0	50	20	37778048	0.0741186	1
CCDC155	2178574	290	37	2881472	846208	0	7	0	0	28	14	23228480	0.0742775	1
HIST1H2AD	NaN	NaN	NaN	622336	211904	0	3	0	0	50	63	78612160	0.0743983	1
ZMYM2	329235	391	43	7136448	1788864	0	9	0	0	3	0	4913216	0.0746048	1
PREX2	14825	990	1	8795776	2203520	0	15	5	0	29	13	23148224	0.0746155	1
PAFAH1B1	612041	184	14	2132416	547712	0	3	0	0	50	18	38734080	0.074749	1
CDK10	1090549	219	38	1953600	542784	0	3	0	0	50	11	32731776	0.0749183	1
SRPR	385871	426	29	3240512	918016	0	7	1	0	50	24	45172160	0.0749911	1
ATP9A	171625	419	0	5357440	1510784	0	7	0	0	15	5	12132032	0.0750194	1
LGALS1	1136064	180	65	704000	191488	0	3	0	0	50	24	38184960	0.0750401	1
APOBEC3A	1413709	372	44	1032064	268928	0	2	0	0	50	43	53103424	0.0751645	1
GLDC	213479	411	26	5238464	1433344	0	6	1	0	50	26	40416640	0.0751779	1
KCNMB2	144490	882	-8	1207360	321728	0	4	0	0	50	60	60016704	0.0752041	1
HCFC1	2355024	NaN	25	9767296	3344000	0	9	0	0	19	7	23990912	0.0753076	1
LILRA4	742939	507	-9	2481600	749760	0	4	0	0	50	22	35534400	0.0754518	1
OSBPL1A	150936	360	35	5032896	1220736	0	6	1	0	49	33	40756672	0.0754796	1
NRARP	1724821	399	43	556160	172480	0	1	0	0	50	18	32899328	0.075506	1
CYTH1	986469	250	32	2130304	503360	0	2	0	0	50	24	44428736	0.0756197	1
PMCH	229712	552	12	856064	221056	0	3	0	0	50	46	45162304	0.0756357	1
PCDHGB6	662513	568	2	4588672	1426304	0	10	2	0	50	41	49347584	0.0756441	1
TNS4	1185295	203	19	3552384	1085568	0	4	1	0	50	14	41760576	0.0756925	1
EFCAB3	344431	362	8	2589312	618816	0	3	0	0	50	24	42224512	0.0757582	1
PET117	782027	479	-6	417472	114752	0	1	0	0	50	22	31509632	0.0757932	1
RPL5	582788	274	4	1564992	390720	0	3	0	0	50	33	47869184	0.0759384	1
GOLT1A	557652	370	34	674432	202048	0	1	0	0	50	20	43568448	0.0760225	1
CD1B	128145	833	4	1679040	479424	0	5	0	0	37	19	27399680	0.0762271	1
MSX2	30602	599	14	1284800	425920	0	3	0	0	50	48	46645632	0.0762363	1
TMEM213	352046	385	7	556160	157696	0	1	0	0	50	21	36793856	0.076247	1
NPAS4	1963418	182	55	3926208	1220736	0	7	2	0	50	25	41497984	0.076331	1
TBCC	960153	187	36	1689600	513216	0	4	1	0	35	16	32201664	0.0765832	1
POLB	524868	327	41	1809984	428736	0	2	0	0	50	20	35676608	0.0766605	1
TMEM170A	490399	133	16	708224	231616	0	1	0	0	50	17	40317376	0.0767341	1
FAM151A	723136	415	20	2869504	910976	0	4	0	0	50	19	45778304	0.0767591	1
NANS	484638	272	48	1824768	502656	0	2	0	0	50	24	40312448	0.0768645	1
PTP4A2	1200691	128	37	894080	204160	0	2	0	0	50	20	51203328	0.0768907	1
SLC25A39	1036092	172	39	1814208	559680	0	3	0	0	50	35	59027584	0.076974	1
RAB1B	2133752	236	53	1038400	287936	0	3	0	0	50	35	48413376	0.0769967	1
RARB	216662	812	-14	2295040	608960	0	6	2	0	50	58	41522624	0.0770722	1
STAT2	2869106	184	52	4396480	1196096	0	5	1	0	50	27	50105088	0.0772461	1
PLSCR2	122649	611	-16	1183424	292864	0	3	0	0	50	32	55285824	0.0774998	1
MGAT4A	319617	696	36	2982848	738496	0	3	1	0	50	37	46465408	0.0775697	1
TCTEX1D2	1164213	231	36	754688	185152	0	1	0	0	50	12	32559296	0.0776264	1
MRGPRX4	631291	436	20	1543872	506880	0	3	0	0	50	24	49056832	0.0779084	1
RPS5	1900140	270	-14	1039104	304128	0	4	1	0	47	31	36848768	0.0779261	1
CAPN2	528883	407	2	3674880	946176	0	5	1	0	49	21	40346240	0.0779337	1
CCDC87	1343990	194	62	4109248	1280576	0	5	1	0	50	24	39554944	0.0788531	1
SEMA5B	504904	328	34	5768576	1716352	0	6	1	0	50	15	38861504	0.0788625	1
C1QTNF5	NaN	NaN	NaN	1166528	396352	0	2	0	0	50	63	78796608	0.0790794	1
LARP7	252277	692	39	3063104	732160	0	5	1	0	37	24	30966144	0.0791261	1
SLC25A27	141781	596	1	1658624	461824	0	2	0	0	50	18	40911552	0.0792046	1
THOC1	402181	689	-26	3510144	832128	0	5	1	0	50	29	38662272	0.0793483	1
LAMP2	475981	NaN	26	2554816	723008	0	5	0	0	50	36	50441600	0.0794495	1
OR13J1	847663	227	54	1481216	499840	0	4	1	0	43	15	28747136	0.0795177	1
ZNF366	447936	344	28	3749504	1004608	0	7	1	0	50	22	40832704	0.0796626	1
NLGN3	759088	NaN	27	4162752	1267200	0	8	1	0	50	32	51240640	0.079943	1
ANKRD26	390573	459	24	9014016	2105664	0	10	1	0	50	22	52642304	0.0799707	1
KIAA0195	1928925	195	19	6836544	2014848	0	7	1	0	26	8	23502336	0.0803989	1
CTDSPL	408788	457	22	1433344	385088	0	4	0	0	50	24	46020480	0.0805606	1
PPIB	743794	251	43	1098944	309760	0	2	0	0	50	34	45714240	0.0808768	1
RBMXL1	316278	598	5	1882496	594880	0	4	0	0	50	28	39662656	0.0809341	1
CCDC97	1193025	249	33	1717760	495616	0	2	0	0	50	12	32657152	0.081012	1
CLDN6	1443513	234	49	1043328	365376	0	3	0	0	50	23	37480960	0.0810406	1
RIMS2	198819	1035	-8	7186432	1971200	0	12	0	0	7	4	11946176	0.0811257	1
C7orf61	1479297	186	60	1019392	309056	0	2	0	0	50	22	35045824	0.0811532	1
POLR3GL	NaN	NaN	NaN	1151744	294976	0	2	0	0	50	63	78695232	0.0811879	1
SLC45A1	971531	321	25	3637568	1167232	0	3	0	0	39	13	31639168	0.0814158	1
KLK4	581408	606	29	1284096	365376	0	2	0	0	50	22	36230656	0.0815146	1
CD68	1957426	194	24	1739584	551936	0	3	0	0	50	25	43457216	0.0818211	1
NPR2	885056	190	51	5376448	1586816	0	9	1	0	50	19	38975552	0.0818614	1
RPS6KB2	1331051	161	52	2458368	724416	0	4	1	0	26	10	19350848	0.0821744	1
RBM39	1401606	125	51	2779392	720192	0	4	1	0	36	17	32160832	0.0822355	1
HEATR3	276539	476	3	3470016	963072	0	3	0	0	50	24	47629824	0.0824201	1
MRGPRX1	561250	695	15	1546688	504064	0	3	1	0	50	31	38774912	0.0830188	1
GCM2	263829	483	14	2544256	706112	0	5	1	0	50	29	37601344	0.0830907	1
APOA1	421374	323	39	1350976	376640	0	2	0	0	50	19	36591808	0.0833933	1
C6orf118	31222	466	-31	2397824	651904	0	5	0	0	50	43	40931968	0.0835917	1
CSAG1	NaN	NaN	NaN	409728	116160	0	2	0	0	50	63	78516416	0.0839303	1
STUB1	1207790	194	33	1572032	409024	0	3	2	0	13	6	9585664	0.0839518	1
DCHS1	424523	491	17	15464064	5598912	0	17	0	0	1	0	6217728	0.0841544	1
GH1	1446139	380	27	1144704	274560	0	2	0	0	50	24	37070528	0.0843139	1
PSENEN	1151198	321	30	528704	142912	0	1	0	0	50	22	37771712	0.0845177	1
PRB3	311837	673	-1	1484032	518144	0	2	0	0	50	26	32483968	0.0845917	1
PPP1R9A	419387	534	-15	7080128	1843072	0	7	0	0	14	10	20216064	0.0847662	1
NEK8	1695792	208	40	3449600	1059520	0	6	0	0	50	23	50463424	0.0849819	1
UQCR10	848649	195	37	397760	107008	0	4	1	0	2	1	637120	0.085307	1
ALG14	275272	425	-9	1074304	330176	0	3	0	0	50	41	41700032	0.0853096	1
COL6A3	423594	399	10	15781568	4816768	0	13	4	0	44	22	49062464	0.0854107	1
EIF2B1	871640	315	40	1566400	440000	0	3	0	0	50	33	42206208	0.0855631	1
DNAJC14	1909014	256	38	3477760	1027136	0	5	1	0	50	24	46053568	0.0858029	1
GUCA1A	524386	273	43	1043328	261888	0	3	0	0	50	34	44034496	0.0860196	1
P2RY10	14218	NaN	50	1698048	464640	0	4	0	0	50	20	36129984	0.0860305	1
TPM1	431470	321	19	2376000	585024	0	3	0	0	14	3	10859904	0.0860345	1
MEPCE	1479297	186	60	3285568	1111616	0	4	1	0	50	22	35045824	0.0860545	1
NPY1R	74427	1197	-18	1928960	518848	0	4	0	0	41	31	35311936	0.0862695	1
CELF1	1011926	219	40	2694208	687104	0	2	1	0	50	23	47099008	0.0867415	1
WDR13	817501	NaN	29	2416128	730752	0	5	2	0	50	38	41096000	0.0870797	1
POMP	167695	629	37	755392	190784	0	3	0	0	50	35	33218240	0.0873209	1
FAM167A	483148	520	43	1048256	322432	0	3	1	0	50	24	42449792	0.0874039	1
GCLM	558028	275	9	1412224	380864	0	2	0	0	50	27	49903040	0.0876815	1
FGF7	273513	370	-7	1004608	247808	0	2	0	0	50	30	39764736	0.0877692	1
ARHGEF4	547548	369	13	3678400	991232	0	5	0	0	50	22	44107008	0.0878178	1
GPATCH4	2049505	180	37	2003584	480128	0	3	0	0	50	21	37723136	0.0879461	1
GLS	537377	292	36	3437632	951104	0	3	0	0	50	13	40242048	0.0881049	1
GPR143	125267	NaN	2	2013440	620224	0	5	0	0	50	26	38221568	0.0881318	1
ALG5	176745	650	16	1683264	456192	0	4	0	0	50	28	38154688	0.0883115	1
TOX4	707390	470	30	3074368	936320	0	5	0	0	50	24	46832192	0.0884448	1
P2RX3	923815	191	-3	2075392	547712	0	4	0	0	50	27	35518208	0.0885857	1
SRP14	846041	256	23	706112	199936	0	1	0	0	50	20	39347264	0.0886025	1
RAPGEF6	314836	627	30	9061888	2334464	0	11	1	0	10	4	10826112	0.0886518	1
NRBP1	1244404	179	39	2787136	752576	0	4	0	0	50	28	42758848	0.088702	1
DYNC2LI1	544941	480	35	2059200	502656	0	4	0	0	50	30	48653440	0.0887114	1
MBTD1	787991	267	-10	3291904	820160	0	7	0	0	50	25	36569984	0.088721	1
AMELX	NaN	NaN	NaN	1062336	293568	0	2	0	0	50	63	78693824	0.0888482	1
GPR161	476316	391	10	2616768	783552	0	4	0	0	50	25	50098752	0.0888687	1
TBC1D22B	516467	376	38	2618176	689216	0	5	0	0	50	20	40616576	0.0889218	1
PABPC3	436184	650	30	3094080	914496	0	3	0	0	50	20	51491968	0.0889938	1
OR2G6	112460	903	-20	1531200	477312	0	5	0	0	27	18	27001920	0.089076	1
MPV17L	545296	212	36	1034880	238656	0	1	0	0	50	11	40323712	0.089233	1
ISLR	492755	317	46	2043712	682880	0	4	1	0	50	23	43695168	0.0894395	1
TRIP10	736129	272	27	2839232	734272	0	4	0	0	50	29	48498560	0.0896245	1
MYO6	362445	482	17	6804160	1631168	0	8	0	0	35	19	31964416	0.090063	1
MPP7	245887	473	-2	3028608	753984	0	4	0	0	50	28	41628928	0.0902177	1
BLVRA	690958	250	45	1533312	411840	0	4	0	0	50	36	41940096	0.0904713	1
FAM102A	1604109	201	61	1948672	575168	0	4	0	0	50	20	39337408	0.0905056	1
APH1B	450620	272	49	1300288	380864	0	2	1	0	50	26	42340672	0.0905094	1
AMBN	262055	689	14	2300672	643456	0	5	0	0	50	27	38449664	0.0906381	1
DERA	328516	534	10	1634688	454080	0	2	0	0	50	29	37826624	0.0906418	1
EPAS1	375634	213	28	4444352	1201024	0	5	0	0	42	22	42680000	0.0906425	1
HNF1B	553994	403	28	2820224	782848	0	4	0	0	50	26	36914240	0.0906564	1
LSM2	2509866	183	32	508288	133760	0	1	0	0	50	7	44424512	0.0907148	1
FAM107A	534993	383	31	738496	205568	0	1	0	0	50	16	38777024	0.0907672	1
KCNG4	582429	364	12	2519616	787776	0	4	0	0	50	29	46854720	0.090877	1
FPR3	435870	690	-35	1736064	515328	0	3	0	0	50	31	40642624	0.0910599	1
PPEF1	141559	NaN	17	3435520	834944	0	6	0	0	50	27	42287168	0.0911093	1
STK17B	140953	373	14	1922624	499840	0	4	0	0	50	42	36741056	0.091159	1
PROCR	1346435	168	46	1172160	367488	0	3	0	0	50	20	46014144	0.0911717	1
TBC1D8	333394	406	17	5838272	1551616	0	6	1	0	50	23	45135552	0.0911855	1
APBA1	209495	673	-5	4230336	1180608	0	7	1	0	50	34	46109888	0.0911955	1
NSUN3	85578	1378	-9	1731136	471680	0	3	0	0	50	49	47730496	0.0913206	1
ELF1	291800	476	39	3091968	895488	0	5	1	0	35	16	29226560	0.0914367	1
TRAPPC1	1794630	337	33	744128	210496	0	2	0	0	50	18	38890368	0.0916448	1
PON1	134258	327	-2	1832512	494912	0	3	0	0	50	26	45576256	0.0919632	1
H3F3B	1885370	198	27	678656	214720	0	1	0	0	50	24	42817280	0.0919648	1
ULBP2	423805	245	34	1251008	352000	0	3	1	0	50	30	39620416	0.092371	1
HOXA2	356045	385	28	1850112	547008	0	3	0	0	50	30	44912384	0.0926139	1
HIST1H4D	398813	636	53	493504	169664	0	2	1	0	23	16	10912704	0.0926762	1
HDDC2	155442	373	-19	1063040	278080	0	3	0	0	50	37	43353024	0.0926972	1
PPP2R5C	1400431	346	28	3407360	854656	0	5	0	0	37	15	28992832	0.0930798	1
GPSM2	817825	236	19	3527744	922240	0	6	0	0	21	9	16081472	0.0931682	1
VCAM1	277299	899	-6	3730496	1025728	0	9	1	0	50	38	37752000	0.0932212	1
BRE	536663	376	27	2356288	623744	0	3	0	0	50	21	34174272	0.093625	1
HSPBAP1	424676	412	39	2509056	648384	0	3	0	0	50	24	45636096	0.0936915	1
MTO1	720190	139	29	3816384	1096128	0	7	1	0	34	23	29714432	0.0937265	1
KCNK2	363438	818	-28	2204928	639936	0	5	1	0	50	34	35754752	0.0937783	1
GTF2IRD2	875900	173	54	4868160	1277760	0	5	1	0	50	25	44328064	0.0938066	1
CTSB	470951	301	42	1776896	453376	0	3	1	0	50	25	41457856	0.0938304	1
GRM1	92600	941	-13	5997376	1774784	0	8	0	0	26	17	28086784	0.0938679	1
TMEM38B	214951	773	-8	1485440	406912	0	3	0	0	50	35	47684032	0.0938884	1
HDAC1	1427362	210	43	2559040	615296	0	6	2	0	9	7	6466240	0.0938925	1
MAPK4	243391	442	21	2901888	857472	0	5	1	0	50	31	41754240	0.0941119	1
PNMA2	194700	452	14	1781824	530816	0	4	0	0	50	36	43714176	0.0941137	1
IQCF6	NaN	NaN	NaN	536448	156288	0	1	0	0	50	63	78556544	0.0943413	1
C2orf47	237591	673	22	1461504	426624	0	5	0	0	50	31	43360064	0.0943422	1
TMEM50A	671522	270	35	839168	212608	0	2	0	0	50	28	39822464	0.0943637	1
IQCF1	1013177	370	39	1041920	297088	0	3	0	0	50	38	39080448	0.0943828	1
ST8SIA3	298355	599	9	1921216	518144	0	2	0	0	50	25	45196800	0.0944763	1
APEX2	245504	NaN	8	2571712	763136	0	5	0	0	50	38	45869824	0.0946927	1
GYG1	356219	442	8	1971904	433664	0	5	0	0	50	30	36033536	0.0947049	1
GMFB	466180	371	28	782144	178816	0	1	0	0	50	15	34248896	0.0949881	1
SHD	2132502	244	39	1715648	491392	0	4	0	0	50	22	40560256	0.0950479	1
SPANXN1	2363	NaN	-22	386496	84480	0	1	0	0	50	53	49231424	0.0952864	1
PSMD1	1175473	345	36	4959680	1287616	0	7	0	0	13	3	9566656	0.0953091	1
AIDA	222206	392	1	1628352	392832	0	2	0	0	50	30	54525504	0.0954036	1
ZNF687	1256374	184	31	5964992	1946560	0	5	3	0	50	23	42439936	0.0956229	1
SLC25A1	487560	277	18	1564288	480128	0	2	0	0	50	18	39554944	0.0959596	1
PYCARD	1203752	478	17	958848	304128	0	1	0	0	50	11	31932736	0.0961473	1
FAM13C	121813	707	-15	3034944	792000	0	7	1	0	50	38	52098112	0.0964346	1
ATP13A4	144678	776	-2	6162112	1667072	0	7	0	0	20	10	25700224	0.0965782	1
C11orf40	190769	879	-1	1101760	302720	0	3	0	0	50	30	39188864	0.0967633	1
SMAD2	108087	185	42	2412608	637120	0	5	0	0	50	25	40242048	0.0969046	1
FANK1	207005	738	-8	1795200	481536	0	3	0	0	50	31	47996608	0.0969735	1
NPFF	1469374	191	55	575168	168256	0	1	0	0	50	23	36908608	0.0970655	1
TRHDE	66026	995	-40	5213824	1436864	0	5	0	0	6	0	7851008	0.0973723	1
C1orf177	521961	249	25	2260544	616000	0	2	0	0	50	12	38284928	0.0974853	1
NPRL2	843769	206	51	1975424	523072	0	2	0	0	50	15	40485632	0.0975941	1
SHROOM2	157955	NaN	0	7856640	2468928	0	9	1	0	34	16	35127488	0.0979788	1
POMT2	554839	418	37	3810752	1116544	0	5	1	0	50	24	46423872	0.0981515	1
ZNF41	791516	NaN	27	4001536	965888	0	6	1	0	50	32	55525888	0.0982981	1
CBLB	169365	628	0	4981504	1398848	0	8	1	0	50	17	42515264	0.0983844	1
SAT2	2069567	213	34	894784	230912	0	2	0	0	50	25	36484800	0.0984186	1
FGG	59962	1036	-4	2403456	576576	0	5	1	0	50	33	35011328	0.0984256	1
KCNA4	30326	940	-38	3220800	922944	0	8	1	0	50	38	37595712	0.0984339	1
ACO2	1474160	162	69	3954368	1141888	0	7	1	0	50	19	37508416	0.0986631	1
HMGB2	249666	413	23	1114432	249920	0	3	0	0	50	27	36484800	0.0989949	1
RAB40A	458015	NaN	22	1358720	411136	0	2	0	0	50	25	37642176	0.0990739	1
KRTAP19-6	22916	1048	-79	291456	86592	0	2	0	0	50	48	32150272	0.0991599	1
KRT19	1445853	325	-22	1969088	613888	0	4	2	0	50	39	37768192	0.0994242	1
SLC22A9	1061448	478	28	2783616	802560	0	4	2	0	50	33	46215488	0.100349	1
ARFRP1	1126597	202	36	1057408	283712	0	1	0	0	50	12	36351040	0.100513	1
TMEM14B	263716	468	14	599808	171072	0	1	0	0	50	23	34411520	0.100677	1
ARID4B	550877	297	22	6845696	1667776	0	8	0	0	17	4	13001472	0.101217	1
TMEM192	170385	595	0	1383360	386496	0	2	0	0	50	25	39597184	0.101272	1
PTPN4	346126	446	25	4861824	1231296	0	5	0	0	50	22	52446592	0.10137	1
FAM167B	1427362	210	43	784256	263296	0	2	0	0	50	26	50963968	0.101543	1
DHX32	206845	738	-4	3811456	987008	0	5	2	0	50	28	38806592	0.101595	1
PDCD1	559742	487	29	1418560	450560	0	3	1	0	30	33	35453440	0.101631	1
COL4A6	171617	NaN	31	8372672	2749120	0	11	3	0	50	26	42094976	0.101817	1
NPHP4	508577	370	13	7104064	2182400	0	9	2	0	50	26	47755136	0.101847	1
C5orf60	NaN	NaN	NaN	1381248	426624	0	3	0	0	50	63	78826880	0.102354	1
FAIM3	467839	385	39	1936704	608256	0	2	0	0	50	19	44806784	0.102531	1
UXT	770573	NaN	45	883520	240064	0	2	0	0	50	23	43296000	0.102625	1
ASZ1	262404	394	-1	2490048	631488	0	4	1	0	50	33	50614784	0.102728	1
KLK2	655673	589	25	1384064	392128	0	3	0	0	50	42	48734400	0.102734	1
CITED2	187396	504	14	1360128	365376	0	3	0	0	50	37	40058304	0.102823	1
EFCAB7	133143	401	7	3291904	807488	0	5	0	0	50	20	37851264	0.103262	1
TIAL1	823029	217	22	2073280	509696	0	3	0	0	50	19	32187584	0.10346	1
TSPAN11	315469	555	-5	1295360	373120	0	4	0	0	50	21	32423424	0.103678	1
ATAD2B	233701	431	27	7503936	1968384	0	9	1	0	9	2	8884480	0.103686	1
FRG2C	NaN	NaN	NaN	1422080	400576	0	3	0	0	50	63	78800832	0.103748	1
RNF148	53042	1027	6	1515008	423808	0	3	1	0	50	40	45693120	0.103926	1
NR2C2AP	940952	232	17	726528	198528	0	1	0	0	50	23	40826368	0.103982	1
LRRC16B	992350	355	19	6949888	2078912	0	10	3	0	50	28	42077376	0.104009	1
EIF2B2	875817	222	53	1785344	508288	0	2	0	0	50	16	35976512	0.104079	1
LPGAT1	465080	281	13	1925440	484352	0	3	0	0	50	19	40693312	0.10442	1
LRRC23	2704950	211	47	2061312	563904	0	3	0	0	50	32	52605696	0.104463	1
LBH	136617	581	18	554048	134464	0	1	0	0	50	30	35767424	0.104628	1
CD52	1021101	217	22	321024	84480	0	1	0	0	50	15	36692480	0.10473	1
HSP90AB1	1037256	312	54	3735424	946880	0	4	2	0	44	23	32795840	0.104752	1
ZBTB6	407115	430	26	2148608	552640	0	5	1	0	33	15	24801920	0.104772	1
PRSS38	672760	406	5	1607936	497728	0	4	0	0	50	17	32852864	0.104937	1
ASL	477708	345	38	2408384	673024	0	3	1	0	50	18	37869568	0.104952	1
SPAG11A	69060	693	-5	553344	162624	0	1	0	0	50	37	41993600	0.105008	1
KCMF1	926772	202	23	1928256	542784	0	3	1	0	50	19	34862784	0.105499	1
SPATA8	93099	986	-46	536448	152064	0	1	0	0	50	30	34887424	0.105617	1
SRGAP2	472089	300	6	5043456	1364352	0	5	2	0	50	36	49722816	0.105764	1
KRTAP3-2	977588	404	10	483648	147840	0	2	0	0	50	24	28232512	0.105803	1
TIPIN	505508	307	46	1579072	393536	0	4	0	0	50	23	43255872	0.105948	1
HIST1H3G	390169	544	57	654720	217536	0	3	1	0	42	27	19622592	0.10595	1
C20orf173	NaN	NaN	NaN	1053888	274560	0	2	0	0	50	63	78674816	0.106021	1
PCP2	611341	384	33	701888	197824	0	1	0	0	50	25	40955904	0.106078	1
C19orf73	2011861	267	47	589952	233728	0	2	0	0	50	26	40810880	0.106118	1
GTF2E2	489611	228	38	1518528	390720	0	2	0	0	50	23	33635712	0.106371	1
NOP10	542657	234	22	334400	90112	0	1	0	0	50	13	37264832	0.106407	1
RNF14	696239	321	48	2454144	614592	0	2	1	0	50	23	37996288	0.106495	1
CDKN1A	904665	228	37	798336	264000	0	1	0	0	50	17	36624192	0.106513	1
GRIA1	67092	914	-3	4828032	1296768	0	8	2	0	50	27	38287040	0.106603	1
HEXDC	2591323	179	28	2902592	911680	0	2	0	0	50	10	41148800	0.10667	1
CSNK1A1L	156140	631	31	1697344	444224	0	5	1	0	24	22	19564160	0.106714	1
DYDC1	352963	598	18	965184	217536	0	2	0	0	50	19	51206144	0.106951	1
CTRC	554165	212	29	1381952	390016	0	3	0	0	50	35	48501376	0.107099	1
WDYHV1	544059	225	35	1091904	255552	0	2	0	0	50	13	37827328	0.107325	1
KCNK9	62115	562	5	1852928	539968	0	5	0	0	10	9	9145664	0.107751	1
ZGLP1	1802015	191	21	1324928	423808	0	1	0	0	50	15	50991424	0.107994	1
C10orf107	79162	310	-21	1114432	260480	0	3	0	0	50	43	37232448	0.108047	1
SP3	296444	376	27	3849472	1155968	0	5	0	0	5	4	6764032	0.108059	1
FOXD4L6	NaN	NaN	NaN	1981056	667392	0	3	0	0	50	63	79067648	0.108066	1
LCE2A	169158	818	24	536448	149952	0	2	0	0	50	34	39914688	0.108397	1
GRIN2A	109137	922	-9	7406784	1976832	0	13	2	0	15	14	19355776	0.108656	1
TFAP2A	199695	375	6	2288704	672320	0	5	0	0	50	23	35200000	0.108949	1
NUAK1	143018	473	7	3298944	946176	0	6	0	0	50	26	35616064	0.108972	1
SQSTM1	1610057	359	38	2221824	635712	0	4	0	0	50	20	35707584	0.109015	1
COPS3	910162	218	11	2226752	556864	0	4	0	0	50	31	42999616	0.10911	1
BATF3	399829	364	30	644160	183744	0	2	0	0	50	24	41872512	0.109129	1
IL1RN	672307	479	25	1058112	266112	0	2	0	0	50	35	41281152	0.109224	1
CXCL6	233432	444	6	564608	189376	0	2	0	0	50	30	42526528	0.109234	1
ARPC2	724341	197	30	1599488	396352	0	3	0	0	50	22	35960320	0.109263	1
CD226	64726	630	40	1731136	454784	0	4	0	0	50	30	32199552	0.10937	1
RETNLB	129526	941	-3	575168	155584	0	2	0	0	50	29	40864384	0.10943	1
SRGAP1	320926	460	-13	5611584	1450944	0	9	1	0	50	19	39848512	0.109475	1
RPL22	627248	240	31	687808	159104	0	2	1	0	8	10	6407808	0.109766	1
MPG	1005761	238	36	1505152	478016	0	2	0	0	50	18	32874688	0.110201	1
KRT222	953708	269	13	1534720	387200	0	3	0	0	50	27	39791488	0.110416	1
PRRG3	125659	NaN	4	1150336	344960	0	2	1	0	50	27	34983168	0.110744	1
GPR52	NaN	NaN	NaN	1782528	515328	0	2	0	0	50	63	78915584	0.110891	1
C9orf114	1768145	201	34	1945152	544896	0	3	0	0	50	31	40741888	0.11091	1
ARV1	376655	616	12	1412224	357632	0	2	1	0	50	27	40413824	0.110964	1
HOXA5	356045	385	28	1350272	379456	0	3	0	0	50	30	44912384	0.111441	1
MIF4GD	1723762	171	31	1321408	357632	0	2	0	0	50	24	38675648	0.111693	1
JSRP1	1603571	240	27	1632576	525888	0	2	1	0	50	24	43372032	0.111704	1
MLXIPL	1197825	214	52	4197248	1346752	0	4	0	0	27	8	27893184	0.111859	1
ASTL	821367	251	45	2141568	661056	0	2	0	0	50	20	38320128	0.112256	1
EML1	528390	354	10	4299328	1181312	0	5	1	0	50	25	53673664	0.112677	1
OLFML2B	407279	388	15	3707264	1110208	0	7	2	0	50	26	34939520	0.113095	1
BAALC	461588	584	15	734272	207680	0	1	0	0	50	25	39172672	0.113148	1
NDUFS5	682309	208	26	557568	137280	0	2	0	0	50	35	45558656	0.113162	1
MORF4L2	485629	NaN	43	1438976	400576	0	2	0	0	50	22	36321472	0.113413	1
GNRH2	835590	288	54	601920	194304	0	1	0	0	50	25	34584704	0.113469	1
SLC35E3	534146	294	25	1557952	465344	0	2	0	0	50	17	31795456	0.113715	1
PCYOX1	669606	164	36	2553408	699072	0	4	1	0	50	25	42649728	0.113756	1
NEUROD6	48298	883	-4	1695232	454784	0	7	0	0	50	42	44570240	0.113812	1
LHCGR	75021	934	-16	3513664	1010240	0	5	0	0	11	4	10674752	0.113841	1
POP7	1483965	336	46	677248	224576	0	1	0	0	50	39	55430144	0.114067	1
KRTAP10-5	867542	461	28	1332672	399168	0	4	0	0	50	35	43005248	0.114099	1
RHEBL1	1770671	214	65	967296	257664	0	1	0	0	50	24	48229632	0.114145	1
CACNG2	1202913	359	42	1614976	463232	0	2	0	0	50	25	45070784	0.114269	1
OR8H1	10317	969	-43	1521344	451264	0	5	1	0	15	9	11684288	0.114599	1
TRAPPC2L	860087	252	37	743424	187968	0	1	0	0	50	31	48428160	0.114898	1
SVIP	52085	1031	2	411136	112640	0	1	0	0	50	40	38426432	0.114989	1
BIRC8	427680	921	-46	1192576	313280	0	4	1	0	50	39	34269312	0.115057	1
RAB11FIP4	501371	307	30	3264448	896192	0	3	1	0	50	23	41461376	0.115143	1
NID1	555035	318	19	6248704	1823360	0	7	4	0	36	18	32106624	0.115207	1
DGUOK	1036341	284	45	1430528	385792	0	3	0	0	50	39	48874496	0.115428	1
SIN3A	775031	296	47	6481728	1759296	0	7	0	0	20	7	14852992	0.11554	1
NPAS1	1175364	207	35	2861760	967296	0	4	0	0	50	15	38489088	0.115579	1
RAB11A	701874	296	36	1110208	298496	0	2	0	0	50	36	42574400	0.115789	1
PRKAB1	782827	498	17	1391104	376640	0	3	0	0	40	21	28388800	0.115844	1
OR10J1	347588	699	-5	1562176	480128	0	6	2	0	45	29	28057216	0.115889	1
FOXO4	759088	NaN	27	2430912	792000	0	6	0	0	50	32	51240640	0.115903	1
BTK	374364	NaN	37	3476352	857472	0	6	1	0	50	35	42644800	0.115946	1
ARF1	702621	391	5	936320	250624	0	2	0	0	50	15	33646272	0.116012	1
GPR108	736129	272	27	2806144	788480	0	3	0	0	50	29	48498560	0.116247	1
ZNF280C	320988	NaN	38	3879040	948992	0	6	1	0	50	27	33959552	0.116302	1
TDRD10	1804226	337	43	1952896	539264	0	2	0	0	50	18	39024832	0.116328	1
RSL1D1	558203	294	37	2500608	682176	0	4	0	0	50	12	36528448	0.116397	1
GLYATL1	368006	741	-11	1734656	436480	0	2	0	0	50	32	35953280	0.116543	1
RAB6A	549152	224	37	1291136	324544	0	2	0	0	50	23	43600128	0.116665	1
LGALS2	991778	176	51	695552	176704	0	1	0	0	50	28	39759808	0.116668	1
TAS2R16	54952	972	-23	1450240	408320	0	4	1	0	50	60	49583424	0.116673	1
USP15	239150	456	-26	5008960	1202432	0	7	3	0	35	34	37185984	0.116791	1
TMEM91	1193025	249	33	1014464	303424	0	1	1	0	50	12	32657152	0.116794	1
TUBA3C	193250	922	-15	2239424	660352	0	6	2	0	34	22	20068928	0.116946	1
OR10R2	177013	929	7	1622720	504064	0	4	0	0	50	33	40301888	0.117173	1
PROK2	86859	605	6	661056	187968	0	1	0	0	50	32	41012928	0.117281	1
BCL2L2	1171456	330	20	933504	312576	0	1	0	0	50	20	42825728	0.11735	1
SLC26A4	515284	579	37	3971968	1145408	0	6	0	0	43	27	38256064	0.117361	1
MMP26	97256	1024	-11	1364352	342144	0	4	0	0	50	42	50080448	0.117987	1
TESC	208178	290	16	1139072	282304	0	2	0	0	50	27	31395584	0.118014	1
B2M	673122	428	36	623744	166144	0	2	0	0	50	26	39626752	0.118027	1
LEMD1	662921	249	41	566016	149952	0	1	0	0	9	4	8805632	0.118292	1
FBXW7	117295	501	51	4297216	1151744	0	7	1	0	50	30	47477056	0.11835	1
PPP1R14A	1410213	301	-1	739904	227392	0	1	0	0	50	22	34782528	0.118388	1
PBK	406636	229	23	1688192	417472	0	3	0	0	50	24	40048448	0.118406	1
FBXO36	352105	601	28	966592	260480	0	1	0	0	50	23	47991680	0.118799	1
SSX3	660654	NaN	14	1113024	253440	0	3	0	0	50	23	42155520	0.118933	1
CD99	NaN	NaN	NaN	998976	255552	0	3	0	0	50	63	78655808	0.119004	1
SUZ12	717248	310	27	3843136	972224	0	5	0	0	50	19	54051008	0.119024	1
FDFT1	470737	360	34	2145088	562496	0	3	0	0	50	17	34528384	0.119098	1
PPHLN1	174675	545	14	2723776	723008	0	4	0	0	50	45	47701632	0.11916	1
ALDOA	NaN	NaN	NaN	1833920	546304	0	5	0	0	50	63	78946560	0.11926	1
IL10RB	861800	317	87	1693120	427328	0	3	0	0	50	25	44970816	0.119392	1
PDE2A	741790	193	55	5087808	1345344	0	3	1	0	50	22	40934784	0.119436	1
TREM1	270628	607	34	1170752	347776	0	3	1	0	50	24	29696832	0.119753	1
HSPB6	1151198	321	30	766656	274560	0	1	0	0	50	22	37771712	0.119781	1
ALCAM	165047	784	-3	3040576	786368	0	5	1	0	37	21	26232448	0.119789	1
ARFGAP2	1206881	273	24	2707584	730752	0	3	1	0	50	27	40839040	0.119843	1
XRCC4	230543	717	8	1765632	428736	0	6	1	0	50	29	41299456	0.119901	1
TBX18	28205	623	-12	2989184	922240	0	8	2	0	32	35	30564864	0.119975	1
COQ5	1552470	216	46	1689600	443520	0	3	0	0	50	23	44033088	0.120045	1
RIOK2	381706	614	28	2914560	720192	0	3	0	0	50	27	57739264	0.12014	1
CMTM5	1220624	456	31	791296	237248	0	2	0	0	50	26	49248320	0.120159	1
DCT	123751	906	0	2818816	761024	0	5	0	0	50	19	36077184	0.120187	1
RP2	705104	NaN	42	1795200	462528	0	2	1	0	31	9	20046400	0.120245	1
CRLS1	301141	290	4	1515008	472384	0	2	0	0	50	36	49852352	0.120384	1
RBMXL3	NaN	NaN	NaN	5213824	1557248	0	9	1	0	50	64	79957504	0.120544	1
RPRD1B	582740	137	45	1655808	466752	0	2	1	0	50	22	38230720	0.120557	1
ARHGEF15	772200	257	20	4074048	1387584	0	6	1	0	50	22	34212288	0.120573	1
IFITM5	1463610	437	24	634304	221056	0	2	0	0	50	27	36058176	0.120723	1
DEFB112	65301	1242	-3	585728	142912	0	1	0	0	50	26	36738944	0.120756	1
SIRT2	1989663	219	30	2054976	542784	0	3	1	0	50	26	43196032	0.120801	1
HAUS8	945446	386	30	2097920	590656	0	4	0	0	50	32	37631616	0.120881	1
MYBL1	329076	140	37	3913536	984192	0	5	0	0	50	34	38017408	0.12097	1
SIX1	352813	482	5	1391808	422400	0	2	0	0	17	9	16612288	0.120974	1
ADAM29	49942	889	-36	4124032	1077824	0	8	1	0	21	13	16770688	0.121437	1
MR1	201966	253	23	1743808	469568	0	3	0	0	50	35	37906176	0.121576	1
NGFRAP1	448080	NaN	32	579392	138688	0	2	0	0	50	24	33295680	0.121752	1
KCTD21	551110	208	23	1293952	368192	0	2	0	0	50	25	46545664	0.121938	1
PLAC8	361292	169	58	613184	155584	0	1	0	0	50	29	41952768	0.122015	1
GREM2	47375	688	-30	837760	239360	0	3	0	0	50	46	39100864	0.122174	1
WWC3	169744	NaN	34	5479936	1631168	0	6	3	0	38	26	34450240	0.122426	1
COL1A2	461036	499	-14	6793600	2298560	0	7	2	0	50	17	46005696	0.122764	1
BSND	454766	217	13	1617088	442112	0	3	0	0	50	20	46624512	0.122929	1
TMEM128	146135	584	35	744128	189376	0	1	0	0	50	19	35012736	0.123116	1
ROBO1	72749	790	-19	8484608	2383744	0	11	0	0	7	2	8185408	0.123342	1
KIF17	632832	208	35	5130048	1514304	0	6	2	0	50	18	43932416	0.123541	1
FRRS1	276548	540	-5	3249664	845504	0	5	1	0	50	27	39410624	0.12388	1
PYGM	2261775	230	61	4309888	1191872	0	7	1	0	50	29	45771264	0.123916	1
HPSE	335397	224	27	2763904	792704	0	3	0	0	50	34	52977408	0.123986	1
IFI27	200295	605	47	592768	201344	0	1	0	0	50	31	38056832	0.124215	1
LDOC1L	216551	425	14	1122176	398464	0	2	1	0	50	36	42865152	0.124223	1
FAM169A	424900	581	31	3447488	905344	0	3	1	0	50	26	46133120	0.12424	1
TMEM212	NaN	NaN	NaN	975040	298496	0	2	0	0	50	63	78698752	0.12431	1
CCL20	161901	296	7	517440	126720	0	2	0	0	50	29	36814272	0.124327	1
RS1	65885	NaN	26	1170752	301312	0	3	0	0	50	38	39117760	0.124893	1
GBP5	379427	834	-4	3025088	778624	0	6	1	0	50	44	38780544	0.124931	1
PPIL1	836025	244	43	855360	228096	0	1	0	0	50	23	45782528	0.124973	1
SETD7	400132	191	15	1887424	497024	0	4	1	0	50	21	39999872	0.125055	1
IL24	467839	385	39	1133440	230912	0	1	0	0	50	19	44806784	0.125237	1
TPM2	1202125	248	37	1791680	434368	0	3	0	0	50	21	41106560	0.125318	1
AGFG2	1651125	242	60	2392192	754688	0	3	0	0	50	15	42020352	0.125459	1
BBS10	563668	507	-10	3589696	1010240	0	4	0	0	50	16	38846720	0.125681	1
CFTR	116609	480	-7	7565888	2037376	0	13	1	0	43	28	38800960	0.12591	1
PPARGC1A	19326	405	2	4076864	1086976	0	8	1	0	10	4	10555776	0.126235	1
CCDC47	1259976	346	12	2567488	600512	0	3	0	0	50	36	49987520	0.126382	1
PDHB	567081	265	35	1855040	506176	0	2	0	0	50	22	43273472	0.126517	1
SNAP23	552242	269	39	1122176	280192	0	1	0	0	50	18	41429696	0.126837	1
HOMEZ	1171456	330	20	2692096	807488	0	3	0	0	50	20	42825728	0.126934	1
PITPNC1	648233	365	3	1947264	489984	0	2	0	0	50	20	37895616	0.126972	1
H3F3C	271605	394	20	649792	216128	0	1	0	0	50	28	40010432	0.127177	1
ZMYND10	843769	206	51	2259136	627968	0	3	1	0	50	15	40485632	0.127349	1
BFAR	519767	367	45	2307712	608960	0	3	0	0	50	18	36165184	0.127394	1
GLE1	1917147	160	39	3622080	963072	0	5	0	0	14	3	8766208	0.127431	1
MYO3A	63308	873	-6	8399424	2124672	0	17	3	0	36	29	32257280	0.127555	1
MAP3K4	80018	860	-2	8231168	2183104	0	11	4	0	8	10	11225280	0.127841	1
EMP3	1478750	217	36	837760	239360	0	1	0	0	50	34	61854144	0.128017	1
ABT1	411992	498	24	1339008	411840	0	2	0	0	50	32	53366016	0.128063	1
RNF43	782135	399	22	3825536	1209472	0	4	0	0	39	24	49322240	0.128164	1
RAI2	61797	NaN	26	2588608	784256	0	5	0	0	50	39	39507776	0.128285	1
HINT1	310375	228	15	640640	180928	0	1	0	0	50	24	35641408	0.128291	1
VPS4A	1202748	125	20	2249984	609664	0	3	0	0	22	6	16037824	0.128315	1
TRMT61B	481869	238	32	2407680	675840	0	2	0	0	50	25	36382720	0.128469	1
RNF183	426351	312	26	934208	297088	0	2	0	0	50	19	36479168	0.128686	1
C11orf88	401074	326	18	1038400	260480	0	1	0	0	50	16	39965376	0.128724	1
MSX1	132550	558	37	1432640	501952	0	2	0	0	50	30	40893248	0.128897	1
GIPC1	981470	204	34	1639616	527296	0	2	0	0	50	20	38632000	0.129225	1
SHC4	398758	314	9	3196864	894080	0	3	0	0	50	31	47688960	0.129235	1
VSIG8	803074	403	7	2053568	626560	0	3	1	0	50	23	29749632	0.129277	1
DEFB129	1010597	348	24	926464	252032	0	1	0	0	50	24	43165056	0.129311	1
THBS1	467443	433	-5	6038912	1557952	0	5	2	0	22	9	20371648	0.129449	1
RGS10	825813	217	22	995456	218944	0	2	0	0	50	19	28748544	0.129778	1
ZNF619	195638	546	22	3162368	835648	0	5	0	0	50	30	41434624	0.129902	1
ABCB8	622098	373	41	3515776	1170752	0	6	1	0	27	14	24865984	0.130101	1
LGALS14	1243326	439	23	896896	235136	0	2	0	0	50	16	35176768	0.13013	1
MOS	344171	552	20	1641024	555456	0	3	0	0	50	42	54117888	0.130241	1
DGCR14	487560	277	18	2393600	708928	0	4	1	0	50	18	39554944	0.130264	1
PSG1	394104	283	-23	2187328	623744	0	4	1	0	50	44	47429184	0.130275	1
RAN	214809	440	-6	1135552	290048	0	2	0	0	50	38	41031232	0.130517	1
AHSA1	504548	359	47	1759296	456192	0	2	0	0	50	23	41716224	0.130625	1
ZNF334	416360	642	19	3522816	825792	0	7	0	0	50	14	34732544	0.130677	1
ANKS4B	402663	575	41	2088064	573056	0	3	1	0	50	33	44390720	0.131081	1
MS4A4A	469977	882	8	1229888	345664	0	3	0	0	50	35	43138304	0.13113	1
KRTAP20-3	NaN	NaN	NaN	230912	58432	0	1	0	0	37	42	55201344	0.13126	1
SULT1C3	354622	708	-17	1617792	363264	0	2	0	0	50	16	28704192	0.13132	1
GLT8D1	1217701	272	47	1925440	507584	0	4	0	0	50	32	57680128	0.131397	1
AP1M2	2036812	226	23	2197888	585728	0	2	1	0	50	32	44156288	0.131413	1
ROR1	138354	492	-3	4692160	1331264	0	6	1	0	50	28	43064384	0.131828	1
UBXN2A	240935	226	33	1367168	330880	0	3	0	0	50	32	35814592	0.131908	1
MYOZ1	1051799	153	43	1505856	437184	0	2	1	0	16	17	18819328	0.131953	1
SPDEF	890476	207	34	1700160	470976	0	2	0	0	50	24	42517376	0.132419	1
TFPI2	228127	480	-12	1219328	313984	0	2	1	0	50	35	41673280	0.132627	1
C6orf62	422850	362	40	1193280	297792	0	1	0	0	50	19	47719936	0.13265	1
C5orf56	543074	264	63	670208	159808	0	1	0	0	50	26	31234368	0.132693	1
OR6N1	103627	985	1	1509376	471680	0	3	2	0	17	6	9532864	0.132753	1
NSL1	365714	364	26	1631168	394240	0	3	0	0	50	27	44594176	0.132805	1
IKBKB	514464	361	44	3951552	1022208	0	4	0	0	50	19	36951552	0.13336	1
APOL1	1237332	331	42	2092992	587136	0	2	0	0	50	22	49425024	0.133545	1
RAPGEF4	397338	345	16	5315200	1379840	0	5	1	0	50	23	43508608	0.13398	1
IREB2	506215	435	33	4926592	1358720	0	9	0	0	11	2	6463424	0.134041	1
KDM2A	1502318	162	42	5921344	1616384	0	5	1	0	50	31	53775040	0.134045	1
PSG8	386041	417	-19	2176064	611776	0	4	0	0	50	23	37307776	0.134168	1
KIAA0319	417813	373	19	5476416	1554432	0	8	2	0	50	25	42640576	0.134369	1
CLN3	NaN	NaN	NaN	2215488	692736	0	4	0	0	50	63	79092992	0.134404	1
CNOT1	660382	191	8	12537536	3389056	0	8	1	0	40	16	37383808	0.134464	1
KLF4	255934	434	-14	2318272	756800	0	3	0	0	50	25	35200000	0.134565	1
NARS2	302979	569	17	2467520	670912	0	3	0	0	25	12	34130624	0.134706	1
SCN2B	707709	293	56	1091904	302016	0	2	0	0	50	24	31730688	0.134772	1
RBM6	1079795	152	39	5782656	1507968	0	8	0	0	24	17	29706688	0.134833	1
TMEM31	485629	NaN	43	1015168	233024	0	2	0	0	50	22	36321472	0.13516	1
NAIF1	1898149	195	32	1572032	514624	0	4	1	0	50	31	43498048	0.135381	1
TMEM204	1366033	256	35	1094720	364672	0	1	0	0	50	26	52302976	0.135506	1
TCHH	527465	349	35	9883456	2442176	0	14	2	0	21	6	14668544	0.135564	1
MXD3	942017	227	53	1172864	352000	0	1	0	0	50	16	39214912	0.13582	1
KCNJ10	829863	386	17	1832512	579392	0	3	1	0	50	28	42263232	0.135951	1
ATL3	1058363	170	50	2801920	733568	0	4	1	0	50	26	41898560	0.136104	1
STAC2	1426821	212	31	2092288	602624	0	3	1	0	50	24	38874176	0.136364	1
UBE2A	663615	NaN	48	808192	203456	0	1	0	0	50	25	36694592	0.136393	1
SRD5A2	157835	693	3	1263680	387904	0	2	1	0	14	7	11019712	0.136399	1
NIN	445811	257	34	11256256	2818112	0	11	1	0	30	13	22515328	0.136491	1
NUP62	1679101	205	45	2470336	851840	0	3	0	0	50	21	41103744	0.13663	1
TMCO3	768219	318	50	3393984	1003200	0	5	1	0	50	23	35226048	0.136652	1
HAGHL	1207790	194	33	1747328	508288	0	2	0	0	50	21	44511808	0.136682	1
SLC4A1AP	1116452	205	37	4076864	1082752	0	3	0	0	39	7	29694016	0.136735	1
DYNLRB2	149480	465	-30	513920	130240	0	1	0	0	50	49	45135552	0.136939	1
TMEM167B	989913	215	18	388608	107712	0	1	0	0	50	14	34082048	0.136995	1
FAM21A	NaN	NaN	NaN	6930880	1829696	0	6	1	0	50	64	80229952	0.137023	1
C19orf12	223109	552	-46	755392	230912	0	2	1	0	40	42	33922944	0.13706	1
SNX5	756104	499	29	2150720	529408	0	2	0	0	50	38	46128192	0.137433	1
TNFSF8	241285	318	-9	1185536	328768	0	2	0	0	50	28	39660544	0.137459	1
APLNR	929334	250	-20	1852928	561088	0	4	1	0	50	36	41342400	0.137999	1
CX3CR1	159083	507	38	1925440	545600	0	4	0	0	50	37	43117888	0.138019	1
RGS13	306250	526	-13	863808	183744	0	1	0	0	50	27	44252736	0.138599	1
TTC23L	245995	558	-4	1890240	487872	0	3	0	0	50	26	35934976	0.138672	1
THAP5	171249	838	6	2010624	519552	0	4	0	0	50	31	36498880	0.138735	1
CNTD1	1633092	190	33	1662144	485760	0	2	0	0	50	26	40284992	0.138819	1
MRPL2	1239021	301	42	1509376	480128	0	4	0	0	26	21	31860928	0.138929	1
PLA2G6	1578246	197	69	4056448	1191872	0	4	0	0	20	3	12048256	0.139093	1
ACACA	526151	346	13	12315776	3370048	0	10	4	0	50	22	47517888	0.139327	1
CPNE5	844979	244	43	3105344	831424	0	4	1	0	50	23	45738176	0.139379	1
PSMD4	1256374	184	31	1936704	538560	0	2	0	0	50	23	42439936	0.139409	1
CD19	1189140	257	55	2844864	813120	0	5	1	0	50	29	43450880	0.139465	1
HOXA1	356045	385	28	1686784	454784	0	2	0	0	50	30	44912384	0.139501	1
RPS6KA2	235623	646	9	3993792	1098240	0	4	1	0	50	31	43183360	0.139674	1
WWC1	413858	343	23	5672832	1613568	0	6	0	0	44	9	33441408	0.139906	1
DPEP1	1092575	211	38	2071872	614592	0	3	0	0	50	13	30574016	0.139934	1
FBXO33	314889	405	13	2699840	848320	0	5	0	0	50	30	44311168	0.140131	1
KLHL7	792869	218	25	3128576	803968	0	6	3	0	9	6	7967872	0.140225	1
EXOC6B	148260	625	-1	4254272	1072192	0	4	0	0	38	12	29464512	0.140278	1
PRMT2	530282	377	28	2241536	592768	0	3	1	0	50	26	41824640	0.140296	1
PTHLH	315469	581	-4	889856	267520	0	2	0	0	50	17	30083328	0.140461	1
TMEM97	1405196	214	10	887744	250624	0	1	0	0	50	24	44494208	0.140766	1
RPL15	399346	319	6	1016576	307648	0	2	0	0	50	25	44181632	0.140952	1
KLF15	181307	600	34	2021184	637824	0	4	0	0	50	28	37062080	0.141354	1
VASH2	315884	412	12	1809280	497024	0	2	1	0	50	28	49470080	0.141394	1
TMEM179	625253	450	20	982784	292864	0	2	0	0	50	20	41830272	0.141399	1
CISD3	NaN	NaN	NaN	643456	197120	0	2	0	0	50	63	78597376	0.14178	1
SYS1	1005559	233	36	775104	244992	0	2	0	0	50	21	34702976	0.141837	1
USE1	865138	212	38	1331968	382976	0	2	1	0	26	12	17798528	0.141896	1
TTC9C	2415432	248	47	860992	245696	0	2	0	0	50	26	40843264	0.141897	1
FCHSD1	771583	353	25	3493248	1049664	0	4	0	0	48	22	44696256	0.141902	1
PTRH1	1098647	172	32	1036288	368192	0	1	0	0	50	17	35669568	0.142024	1
POLE4	642459	577	26	594176	183040	0	1	0	0	50	38	44363968	0.142442	1
HCLS1	289905	613	25	2523136	668096	0	3	0	0	50	38	51091392	0.142449	1
C1orf106	545933	437	12	3223616	1063744	0	2	0	0	50	19	43282624	0.142946	1
TGIF2	1019481	176	62	1144000	380864	0	2	0	0	50	29	36265856	0.143154	1
2020-09-02	1242448	383	24	1916992	478016	0	2	0	0	50	16	42951744	0.143165	1
PRND	477570	485	26	887040	242880	0	3	1	0	18	17	14803712	0.143273	1
ZNF296	1135715	208	25	2318976	722304	0	2	0	0	50	16	38027968	0.143284	1
C12orf45	514255	204	37	964480	247808	0	1	0	0	50	20	36965632	0.143367	1
MTF2	611888	391	16	3101824	780032	0	3	1	0	50	19	40512384	0.143501	1
BET1L	1463610	437	24	796224	232320	0	1	0	0	50	27	36058176	0.143589	1
RIC8A	1463610	437	24	2666752	818048	0	3	1	0	50	27	36058176	0.143759	1
PDLIM3	168463	422	4	2152832	624448	0	2	0	0	50	15	33999680	0.143799	1
NAP1L4	550048	221	38	2039488	469568	0	2	0	0	50	28	40772160	0.143974	1
LSM3	303635	258	39	532224	145728	0	1	0	0	50	31	33735680	0.144019	1
CYP2D6	1296288	363	43	2447104	784256	0	2	1	0	50	18	45264384	0.144196	1
CST8	188567	750	-16	729344	193600	0	2	0	0	50	34	43633216	0.144333	1
CREBL2	791567	157	32	637120	154880	0	2	0	0	50	36	46290112	0.144409	1
IFNA21	137739	498	1	947584	260480	0	2	0	0	50	18	35042304	0.144618	1
MRPS25	532551	395	45	901824	225984	0	1	0	0	50	26	42142144	0.144627	1
SDR39U1	898202	411	17	1433344	475904	0	2	0	0	50	26	35124672	0.144776	1
TCTN2	871640	315	40	3593920	972224	0	5	1	0	50	33	42206208	0.145119	1
PRCP	306726	371	-6	2642112	715968	0	3	0	0	50	23	41156544	0.145149	1
PLEKHB1	547370	311	38	1240448	364672	0	1	0	0	50	13	33901120	0.14531	1
TCEAL3	490345	NaN	31	1022912	259072	0	1	0	0	50	25	43731776	0.145468	1
PNMAL1	1099113	393	25	2216896	634304	0	3	0	0	44	15	35921600	0.145476	1
UBE2Q1	1896659	403	41	2192256	593472	0	3	0	0	50	16	35117632	0.145585	1
IL4	717412	356	59	789888	215424	0	1	0	0	50	26	34031360	0.145731	1
BIK	624112	241	48	811712	242176	0	1	0	0	50	31	44568832	0.145751	1
GABRB1	106512	689	24	2417536	659648	0	3	1	0	50	67	90340096	0.145833	1
OCIAD1	257328	372	63	1382656	323840	0	2	0	0	50	32	41321280	0.145882	1
KRT86	839631	175	48	2449920	707520	0	3	2	0	23	12	23300288	0.145969	1
SNX12	790100	NaN	37	832832	233728	0	1	0	0	50	35	49054016	0.146105	1
NEU1	2485614	188	36	2045120	632896	0	2	0	0	7	0	5307456	0.146155	1
JAGN1	950574	170	54	915904	258368	0	1	0	0	50	25	39856256	0.146168	1
MTMR9	499514	671	36	2815296	745536	0	4	0	0	50	32	39384576	0.146305	1
UGT8	32108	966	2	2713216	763136	0	4	0	0	12	5	10282624	0.146307	1
C3orf18	603887	293	52	812416	252032	0	2	0	0	50	17	30195968	0.146467	1
ERBB3	2693176	215	38	7013952	1995840	0	15	1	0	14	7	12057408	0.146572	1
B4GALT3	728669	234	37	1916288	630784	0	3	0	0	20	9	17193088	0.146708	1
MSMP	922448	190	48	703296	200640	0	2	0	0	50	30	43293184	0.146783	1
C2orf68	1158965	170	43	850432	237248	0	1	0	0	50	25	38884032	0.146856	1
FUS	1250318	351	26	2725888	731456	0	2	0	0	50	15	43536064	0.146866	1
SPNS1	1189140	257	55	2571008	882112	0	4	0	0	50	29	43450880	0.146899	1
SNX6	516968	165	10	2216896	554048	0	2	1	0	43	16	36496768	0.14715	1
CSRNP3	104412	947	2	2949056	797632	0	3	0	0	13	2	8585280	0.147154	1
NME4	1549307	207	37	940544	288640	0	1	0	0	50	29	51327936	0.147168	1
EPC2	91724	642	7	4147968	1085568	0	4	1	0	50	40	51587008	0.147222	1
HAUS5	1162794	390	27	3173632	999680	0	4	0	0	50	17	40787648	0.147534	1
SH2D1A	216982	NaN	-14	661056	181632	0	1	0	0	50	28	32733184	0.147665	1
TRAF7	2179404	224	39	3470016	950400	0	4	0	0	50	18	38615808	0.147796	1
LY96	250079	468	26	860288	202048	0	1	0	0	50	24	34287616	0.14784	1
LIMD2	935285	319	8	675136	169664	0	1	0	0	50	25	30985152	0.147863	1
RPH3A	651570	527	28	3617152	955328	0	6	1	0	50	32	49285632	0.148157	1
PTRF	2209303	160	31	1891648	594176	0	2	1	0	50	28	46515392	0.148273	1
CASK	531097	NaN	45	4858304	1239040	0	6	0	0	50	29	49406720	0.148514	1
TTC21B	100856	599	-2	6861184	1719872	0	7	1	0	26	10	21550144	0.148532	1
RNF215	696089	214	57	1842368	620224	0	2	0	0	50	29	45001088	0.148549	1
MTOR	577167	416	32	13019776	3618560	0	13	3	0	50	15	35575936	0.148594	1
LHX5	444269	468	25	2003584	583616	0	3	1	0	50	39	49152576	0.148637	1
SPARCL1	526761	537	16	3482688	815232	0	5	1	0	50	30	40665856	0.148796	1
GALNT11	286605	586	15	3113088	838464	0	4	0	0	47	30	52148800	0.148916	1
PERP	329471	484	24	966592	279488	0	2	0	0	50	28	48780160	0.148976	1
KBTBD6	314264	337	66	3312320	964480	0	4	0	0	50	30	44921536	0.149009	1
TRMT2B	418391	NaN	37	2573824	727232	0	3	0	0	50	27	43888768	0.149104	1
IL23A	2869106	184	52	944064	285120	0	1	0	0	50	27	50105088	0.149147	1
GNPNAT1	307859	213	26	963072	251328	0	1	0	0	50	31	47196160	0.149555	1
TMEM173	781521	204	35	1859968	594176	0	2	0	0	34	9	22482944	0.149585	1
IL27RA	1013197	231	32	3166592	979264	0	5	1	0	50	21	42624384	0.149631	1
IL22RA2	124672	436	50	1397440	325952	0	1	0	0	50	20	49536960	0.149657	1
DCDC2B	1460758	218	29	1741696	543488	0	2	1	0	50	26	42882048	0.150115	1
TMEM123	491236	312	16	1029248	328768	0	2	0	0	50	19	35235904	0.150199	1
RBM5	965735	196	35	4285952	1086976	0	3	0	0	50	23	44184448	0.150332	1
DIRAS2	94332	706	13	1008128	267520	0	3	0	0	50	45	39161408	0.150452	1
ALOXE3	1455014	202	31	4231744	1242560	0	4	1	0	50	32	44797632	0.15067	1
BTN3A1	384310	375	47	2896960	782144	0	3	1	0	50	17	34304512	0.151029	1
PALM	1914670	200	23	1935296	590656	0	2	0	0	50	23	43029888	0.151094	1
WARS2	163335	948	-5	1858560	536448	0	3	1	0	50	33	33210496	0.151119	1
OGDH	1420793	179	56	5505280	1529792	0	8	2	0	50	22	34735360	0.151195	1
CD58	692758	418	19	1304512	332288	0	2	1	0	26	10	23278464	0.151271	1
PKD2L1	1071291	198	56	4097984	1135552	0	4	1	0	50	27	48554176	0.151306	1
ZSCAN21	1503181	254	41	2397824	630784	0	4	0	0	50	35	53835584	0.151406	1
TMSB15A	96151	NaN	0	254848	53504	0	1	0	0	15	7	10626176	0.151757	1
PTGES3	2757565	164	43	902528	176704	0	2	0	0	50	29	53375872	0.15181	1
SIGLEC10	393294	583	17	3451712	1055296	0	3	0	0	31	14	35499904	0.151846	1
DCAF8L1	10501	NaN	25	2977216	830720	0	6	0	0	50	40	40362432	0.152317	1
TMEM120B	796879	190	43	1790976	456192	0	3	0	0	50	28	34318592	0.152529	1
CDC42BPA	290976	481	-2	8927424	2266176	0	11	2	0	50	27	42002048	0.152608	1
LNP1	376655	410	13	929984	229504	0	1	0	0	50	31	50138880	0.152878	1
ATM	415837	582	16	15908288	3984640	0	18	2	0	6	4	8150208	0.153126	1
LGALS8	464894	556	5	1871936	487168	0	2	0	0	50	43	45123584	0.15323	1
SAT1	491139	NaN	46	921536	210496	0	2	0	0	50	29	44706816	0.153377	1
C5orf28	497364	369	1	1072192	313280	0	3	0	0	50	20	42897536	0.153554	1
EIF4A3	674340	219	22	2133824	569536	0	5	0	0	50	36	49640448	0.153587	1
NT5M	900505	220	15	1144000	340736	0	1	0	0	50	22	44112640	0.153591	1
SLC26A3	511053	515	19	3906496	1109504	0	5	0	0	45	20	30692992	0.153848	1
FGF13	14292	NaN	-5	1695232	435776	0	3	0	0	50	30	37602752	0.153889	1
DAP3	2240116	152	32	2088768	540672	0	4	1	0	50	25	46803328	0.154107	1
MDP1	974559	220	41	932096	244288	0	2	0	0	50	28	48579520	0.15412	1
PEX19	891852	358	25	1563584	400576	0	2	0	0	50	26	37957568	0.154134	1
SLC38A7	572798	188	2	2306304	703296	0	3	0	0	50	21	40919296	0.154302	1
FAM81B	316501	511	4	2383744	566720	0	5	0	0	50	30	41837312	0.154807	1
RDH8	1555841	413	0	1524864	494208	0	2	0	0	50	33	44065472	0.154837	1
OR2M7	18846	936	-35	1531200	449856	0	3	0	0	50	43	39570432	0.154934	1
HCN3	1574928	194	45	3722752	1251008	0	3	0	0	50	18	41124160	0.154971	1
DPM1	386595	367	36	1360128	361152	0	3	0	0	50	27	42334336	0.155126	1
OR51A4	65798	1006	-15	1520640	464640	0	2	0	0	50	32	41735232	0.1552	1
WFDC5	865186	324	46	643456	171776	0	2	0	0	50	49	54486080	0.155212	1
LGALS13	1148741	322	25	728640	187968	0	1	0	0	50	8	37538688	0.155641	1
AP3M2	580110	382	45	2135232	587136	0	2	0	0	50	21	42137216	0.155698	1
HBP1	249919	627	12	2680128	667392	0	4	0	0	22	21	27308160	0.155722	1
GRXCR1	32225	966	18	1461504	407616	0	4	1	0	30	25	24542144	0.156008	1
PFDN1	764742	185	39	650496	158400	0	1	0	0	50	26	33016192	0.156066	1
KRTAP4-2	996799	468	-7	693440	178816	0	2	0	0	50	25	33897600	0.156129	1
ALX4	301098	575	9	2025408	610368	0	3	1	0	50	30	41103744	0.156166	1
TMCC3	242132	576	26	2386560	667392	0	6	0	0	50	38	49504576	0.156237	1
PLD4	855494	247	41	2513984	778624	0	3	0	0	50	29	53601856	0.156487	1
GOLGA6L10	NaN	NaN	NaN	4879424	1325632	0	8	1	0	50	64	79725888	0.15702	1
ADCY5	372027	458	42	6286720	1882496	0	7	0	0	19	4	17067072	0.157079	1
HBM	1267639	220	36	706112	218944	0	1	0	0	50	27	32981696	0.157189	1
ZNF546	1181917	521	22	4297920	1047552	0	5	1	0	50	25	45323520	0.157313	1
MAMLD1	311047	NaN	16	5631296	1691008	0	5	0	0	13	6	16057536	0.157317	1
ZNF215	403341	827	6	2671680	644160	0	3	0	0	50	29	43050304	0.157342	1
RFX3	159455	1028	3	4095872	1116544	0	6	0	0	32	17	30666944	0.157394	1
REP15	346550	376	-4	1183424	322432	0	1	0	0	50	21	44330880	0.157413	1
ZBTB11	548328	445	16	5329984	1432640	0	4	0	0	50	17	38307456	0.157717	1
MCRS1	2227486	224	53	2447808	703296	0	3	0	0	50	31	45044736	0.157787	1
RBMS2	2807863	166	57	2116224	578688	0	2	0	0	50	27	51662336	0.15783	1
HERC5	442906	295	29	5331392	1348864	0	4	0	0	50	24	37892096	0.157933	1
JAK3	1216364	212	37	5617920	1704384	0	5	2	0	50	15	34775488	0.1581	1
TIGD2	147602	529	24	2640000	692736	0	4	0	0	50	27	39860480	0.158107	1
GPR162	2822601	232	32	2826560	966592	0	3	0	0	47	13	37468288	0.158121	1
STMN3	1094905	193	54	936320	248512	0	1	0	0	50	28	48530240	0.158281	1
SNRPB	652241	477	33	1213696	391424	0	1	0	0	50	24	47491136	0.15857	1
DMP1	500313	623	-7	2687168	611776	0	2	0	0	50	18	34692416	0.158714	1
RPL12	784133	209	45	875072	235840	0	1	0	0	50	24	39545088	0.158754	1
TNNI3	1036976	266	-1	1078528	311168	0	2	0	0	50	15	29151232	0.158878	1
OLFML2A	1076828	207	26	3230656	965888	0	4	0	0	26	10	17994944	0.158986	1
PEF1	1093701	197	37	1419968	419584	0	2	0	0	50	12	36525632	0.159022	1
DGAT1	2525749	200	28	2521728	711744	0	1	1	0	50	10	51774272	0.15917	1
LIPN	175532	327	31	2081024	510400	0	5	0	0	50	44	38931200	0.159194	1
BCAT2	1700740	181	39	1990208	588544	0	2	1	0	50	25	43605056	0.159282	1
SNX16	156346	680	6	1789568	455488	0	2	0	0	50	31	51225856	0.159433	1
INS-IGF2	837088	579	38	978560	328768	0	2	0	0	50	37	38222976	0.159512	1
RAP2A	343135	533	28	922240	252032	0	1	0	0	50	29	42425856	0.159657	1
ALDH1L2	244603	334	33	4750592	1289728	0	8	1	0	43	29	32422720	0.159907	1
RAD18	302992	473	18	2611840	636416	0	3	0	0	50	32	45934592	0.160006	1
SHE	1711793	337	45	2456256	732864	0	2	0	0	50	18	40930560	0.160041	1
SNW1	442490	359	42	2915264	746944	0	2	0	0	50	14	41059392	0.160357	1
CTTNBP2NL	559406	335	23	3156736	932096	0	5	0	0	41	24	37681600	0.160387	1
SUOX	2080397	229	31	2640000	844800	0	4	1	0	50	28	40128000	0.160428	1
RPL11	960799	225	28	942656	242176	0	1	0	0	50	27	40686976	0.160461	1
TIPRL	475438	391	16	1468544	360448	0	2	0	0	50	31	40608832	0.160547	1
WDR49	145736	911	-20	3638272	902528	0	7	0	0	19	16	17317696	0.160797	1
STARD5	245396	787	28	1099648	302720	0	2	0	0	50	30	40099136	0.160849	1
TTLL6	727820	415	24	4718208	1231296	0	5	1	0	50	29	58566464	0.160981	1
PNCK	1716845	NaN	44	2259840	650496	0	3	1	0	50	20	37778048	0.161107	1
C10orf53	NaN	NaN	NaN	916608	247104	0	1	0	0	50	63	78647360	0.161148	1
IBSP	423426	538	1	1660032	405504	0	3	0	0	50	49	49495424	0.161159	1
SIK3	421847	300	34	6443008	1764224	0	5	3	0	50	28	35600576	0.161224	1
GSTA3	604568	455	8	1167232	296384	0	1	0	0	50	18	41921792	0.161388	1
PDHX	663753	258	6	2714624	829312	0	2	0	0	15	4	13317568	0.161447	1
IVNS1ABP	325191	535	-10	3342592	841280	0	4	2	0	50	22	42028096	0.161454	1
CCDC30	644678	461	21	4135296	958848	0	3	0	0	50	23	41526144	0.161472	1
CCDC78	1207790	194	33	2225344	665984	0	2	0	0	50	21	44511808	0.161796	1
FAM168A	521861	311	48	1199616	354816	0	1	0	0	50	21	42520192	0.16181	1
ZBED4	700457	276	-4	5748160	1677632	0	7	3	0	50	27	41557120	0.162089	1
SLCO3A1	70107	867	-8	3657984	1102464	0	5	0	0	29	22	34328448	0.16215	1
ZNF512	1192074	306	43	2955392	757504	0	2	0	0	26	24	37813248	0.162216	1
NFE2L3	910990	445	39	3436224	992640	0	4	2	0	50	32	36056064	0.162243	1
FBXO3	755929	424	15	2464704	629376	0	3	0	0	28	11	20261120	0.162339	1
ZNF645	91162	NaN	2	2111296	592064	0	3	0	0	50	33	44771584	0.162345	1
GPR3	847257	188	26	1546688	558976	0	2	0	0	50	26	36636864	0.16262	1
CREBZF	325720	554	-19	1680448	568832	0	2	0	0	50	39	48896320	0.162847	1
WBSCR16	733800	220	50	2310528	720192	0	2	0	0	50	19	38669312	0.162994	1
HSF1	2525749	200	28	2673792	785664	0	2	0	0	40	8	46429504	0.163078	1
MAP7	302036	376	16	3794560	1101056	0	5	1	0	50	34	46490048	0.163102	1
FBXL6	2525749	200	28	2604096	893376	0	1	1	0	50	10	51774272	0.163215	1
RLN2	385172	605	16	1122176	286528	0	3	1	0	18	5	11776512	0.163579	1
RBM42	1162794	390	27	2333056	794816	0	2	0	0	50	17	40787648	0.163672	1
POU3F4	12933	NaN	-23	1765632	532224	0	4	1	0	50	52	53073856	0.163692	1
GCDH	1886809	335	40	2340096	682176	0	2	0	0	50	16	35971584	0.163739	1
SLC13A2	1517567	225	24	3182784	982080	0	4	1	0	50	22	34811392	0.164037	1
KCNK13	300869	604	12	1995136	604736	0	5	0	0	17	15	13864576	0.164304	1
CPT1B	1073094	203	43	3980416	1077824	0	4	1	0	50	28	45783232	0.164368	1
HMGCS1	504216	449	20	2654080	723008	0	4	1	0	50	18	34247488	0.164387	1
MAML3	351118	591	8	5629888	1603712	0	6	1	0	50	21	41440256	0.164602	1
PSEN2	428197	373	1	2275328	654016	0	4	1	0	50	23	35128896	0.164678	1
DHRS9	303546	646	12	1600192	461120	0	2	1	0	50	40	50971712	0.164785	1
COL4A3BP	253484	500	37	3872704	1058816	0	5	0	0	50	32	41852096	0.165095	1
LRRC42	430138	201	31	2176768	600512	0	3	0	0	50	24	35256320	0.16513	1
TSNARE1	163885	685	12	2592128	774400	0	5	0	0	15	10	13457664	0.165438	1
SUSD5	496534	256	21	3084928	940544	0	3	0	0	50	12	35800512	0.165819	1
HMGA1	1074764	233	36	563904	154176	0	1	1	0	14	6	7935488	0.166168	1
TRIP6	1339207	433	48	2340800	749056	0	2	0	0	50	23	47367936	0.166182	1
RGAG4	582710	NaN	53	2796992	814528	0	5	0	0	50	24	37028992	0.166203	1
NMU	247026	456	28	938432	246400	0	2	0	0	50	24	34554432	0.166312	1
SSX1	603602	NaN	5	1038400	218240	0	2	0	0	50	23	38094848	0.166346	1
KIT	92734	649	0	5046976	1316480	0	7	0	0	41	13	35680832	0.166538	1
HNRNPF	368953	270	7	2069760	574464	0	2	1	0	50	26	48929408	0.166846	1
PCDHGA12	NaN	NaN	NaN	4556992	1453760	0	7	1	0	50	64	79854016	0.166851	1
RCN1	251970	683	-1	1712128	433664	0	3	0	0	50	29	36792448	0.166921	1
BTN2A1	384310	375	47	2692800	764544	0	3	0	0	50	17	34304512	0.167214	1
SLC26A9	690729	431	33	4511936	1296064	0	8	1	0	50	31	47887488	0.167253	1
DNAJC9	829738	249	44	1341120	350592	0	3	0	0	50	22	45453760	0.167538	1
PNLIPRP1	128161	704	-16	2435840	630784	0	4	0	0	50	47	57078208	0.167675	1
RAP2B	59808	598	-2	901824	264000	0	1	0	0	50	32	44566016	0.167973	1
RCAN3	470059	348	28	1252416	314688	0	1	0	0	50	20	40729216	0.168005	1
OR52E4	262387	914	-13	1521344	457600	0	2	1	0	33	23	20391360	0.168053	1
TMEM205	1385739	197	31	948288	285120	0	1	0	0	50	26	43961280	0.168071	1
CST1	160568	881	-48	720192	200640	0	3	0	0	50	29	31411072	0.168194	1
GPSM1	1194160	258	28	3645312	1096128	0	3	2	0	50	19	33285824	0.168209	1
KPNA6	1351816	218	27	2758272	758208	0	3	1	0	50	21	44613888	0.168211	1
HAS3	1179391	201	24	2880768	882816	0	2	0	0	50	17	43605056	0.168288	1
FBXO27	1653595	282	32	1394624	447040	0	2	1	0	50	16	39507072	0.16833	1
KRT82	1065603	213	35	2584384	739904	0	3	0	0	50	14	31707456	0.168408	1
GORAB	72379	883	-2	2009216	535744	0	5	1	0	13	8	12476288	0.168701	1
L3MBTL2	1301913	179	53	3699520	978560	0	4	0	0	50	20	41528960	0.168758	1
GPR83	299664	704	-13	2092992	618816	0	3	0	0	50	27	37359872	0.168777	1
GRID1	89265	965	-18	5084992	1445312	0	10	2	0	50	33	43478336	0.168827	1
C11orf85	3151458	209	52	1167232	281600	0	1	0	0	50	27	46973696	0.169028	1
OGFRL1	132568	459	-14	2318976	595584	0	3	0	0	50	37	39779520	0.169469	1
ARSK	310860	359	29	2740672	720896	0	5	0	0	6	1	4849856	0.169497	1
PARP10	2580629	247	28	4902656	1682560	0	5	0	0	26	10	32377664	0.169515	1
RNF113A	772178	NaN	38	1726912	456896	0	4	1	0	50	33	44677248	0.16976	1
PIWIL1	224466	621	-26	4452800	1177792	0	11	0	0	5	14	12872640	0.169915	1
CRAT	1428394	206	30	3187008	895488	0	4	2	0	50	23	41068544	0.169944	1
C15orf52	872646	184	42	2662528	815936	0	4	0	0	50	30	40249088	0.170077	1
FOXP1	99202	675	-1	3788224	999680	0	6	0	0	3	2	3393984	0.170089	1
EED	443833	159	26	2337280	560384	0	5	0	0	50	35	50797120	0.170261	1
C15orf57	892776	192	48	1006016	263296	0	1	0	0	50	32	48038848	0.170312	1
AGPAT2	1918290	190	56	1381248	432960	0	1	0	0	50	16	38817856	0.170319	1
GOSR1	488195	329	28	1334080	336512	0	2	0	0	50	21	33449856	0.170331	1
OR5J2	10101	1007	-38	1523456	455488	0	4	0	0	50	48	45282688	0.170402	1
PGM5	127057	681	-4	2849088	834240	0	7	0	0	50	37	41242432	0.170492	1
TMEM100	59099	585	-58	660352	203456	0	2	1	0	10	10	7144192	0.170493	1
SYT12	1643265	152	47	2113408	619520	0	3	0	0	50	18	40661632	0.170494	1
CDH20	45961	896	-6	4045888	1124288	0	9	1	0	50	36	42397696	0.170707	1
IFNA7	193208	498	-3	952512	255552	0	1	0	0	50	25	36282048	0.170838	1
CFP	775214	NaN	38	2377408	680768	0	3	1	0	50	34	46592832	0.170882	1
ANKH	503265	410	8	2490048	726528	0	4	0	0	50	24	51465216	0.170903	1
LCA5L	339359	346	25	3447488	867328	0	6	1	0	50	31	40119552	0.171009	1
WDFY3	92480	950	-1	18031552	4951232	0	14	5	0	30	15	27960064	0.171031	1
NDUFA12	369755	560	25	759616	195008	0	1	0	0	50	43	49941056	0.17118	1
ITFG3	1304158	199	40	2760384	836352	0	3	0	0	50	25	46202816	0.171473	1
TMEM144	135911	684	-9	1811392	473792	0	2	0	0	50	41	59875904	0.171546	1
FOXB1	573015	427	14	1573440	504768	0	1	0	0	50	14	39576768	0.171609	1
HEBP2	421773	590	19	1058816	271744	0	1	0	0	50	22	42896832	0.171643	1
ABCB11	223582	560	1	6747840	1856448	0	10	1	0	50	25	40481408	0.17191	1
ATF4	721040	467	72	1762112	489280	0	2	1	0	20	10	18577152	0.172026	1
YLPM1	878419	232	43	10698688	3073664	0	10	0	0	1	0	4446464	0.172043	1
AMICA1	707709	293	56	2052160	558272	0	3	0	0	50	24	31730688	0.172119	1
SLFN5	753178	505	16	4456320	1229184	0	5	1	0	11	1	7762304	0.172219	1
FITM2	813168	376	10	1297472	385792	0	2	1	0	50	27	31720832	0.172447	1
TSGA10	504327	770	19	3672064	891968	0	6	0	0	18	7	11255552	0.17252	1
HOXC6	1185281	279	54	1173568	330176	0	2	0	0	50	17	38128640	0.172529	1
PTCHD3	345745	581	2	3793152	1098240	0	5	2	0	50	33	42164672	0.172648	1
HOXB13	727820	415	24	1376320	437888	0	1	0	0	50	29	58566464	0.172674	1
HDAC3	771583	353	25	2273920	566720	0	2	1	0	50	24	45467840	0.172683	1
SEL1L2	116952	820	-29	3648128	886336	0	4	0	0	23	20	21467776	0.172737	1
TBKBP1	1198427	217	24	3019456	951104	0	2	0	0	50	15	41198080	0.172968	1
DGCR8	587146	218	50	3926912	1078528	0	5	0	0	13	3	12222848	0.173013	1
SLC7A6OS	819579	281	46	1572736	433664	0	3	0	0	50	26	47541824	0.173039	1
SEMA4D	163051	596	34	5275776	1501632	0	6	0	0	50	25	37124736	0.173105	1
MINA	158573	723	-2	2382336	646272	0	2	0	0	50	31	38368000	0.173178	1
GEMIN6	843382	297	31	862400	223168	0	2	1	0	28	18	18700352	0.17319	1
CSF3	1652518	216	28	1029952	321728	0	2	0	0	50	26	44882112	0.17321	1
WDR82	1114111	181	50	1642432	414656	0	2	1	0	50	28	39664064	0.173241	1
CFHR4	211450	853	-31	1723392	426624	0	4	1	0	50	48	40373696	0.173409	1
KCNJ15	109140	246	56	1858560	532224	0	4	0	0	50	27	42458240	0.173418	1
RBMS1	191666	366	5	2137344	551232	0	3	0	0	50	28	38219456	0.173442	1
CHPT1	347543	338	8	2123264	601216	0	2	0	0	50	25	44089408	0.17352	1
LMCD1	92154	581	1	1848704	512512	0	2	0	0	21	17	27475712	0.173712	1
PRAMEF11	NaN	NaN	NaN	2177472	608256	0	4	0	0	50	63	79008512	0.173753	1
CTAGE1	162557	417	-9	3721344	1005312	0	5	0	0	50	34	41157248	0.173765	1
TTC7B	367726	570	20	4255680	1252416	0	5	0	0	7	4	12838848	0.173814	1
FLRT3	NaN	NaN	NaN	3189120	937728	0	4	0	0	50	63	79337984	0.1741	1
GJA10	383829	567	24	2699840	742720	0	5	2	0	37	44	36929024	0.174186	1
REV1	383815	639	27	6398656	1719872	0	5	1	0	50	25	55755392	0.174287	1
CAV1	554882	159	0	917312	237952	0	2	0	0	50	18	34803648	0.174315	1
LYRM4	128806	502	24	927872	259072	0	1	0	0	50	33	42084416	0.174364	1
PPP1R1A	643658	392	33	893376	247104	0	3	0	0	50	31	41302976	0.174376	1
HNRNPA2B1	915230	445	43	1869120	466752	0	3	1	0	50	37	45767744	0.174488	1
SOX6	126866	989	-18	4407040	1162304	0	6	0	0	42	24	36103936	0.174608	1
C3orf52	268780	440	28	1698752	472384	0	2	0	0	50	27	40273728	0.174647	1
PQLC3	491115	255	25	1030656	306240	0	1	0	0	50	20	36836096	0.174695	1
UPK1A	1162794	390	27	1314368	377344	0	1	1	0	50	17	40787648	0.174838	1
AP3B1	262852	592	40	5657344	1500224	0	9	1	0	14	7	10378368	0.174854	1
NECAP1	142724	300	23	1413632	398464	0	3	0	0	50	35	40620096	0.174909	1
DAND5	1886809	335	40	899712	316800	0	2	0	0	50	16	35971584	0.174945	1
SIM1	103376	626	0	3862848	1081344	0	4	1	0	50	14	42927808	0.175085	1
RAB22A	841935	330	18	1019392	266816	0	1	0	0	50	20	37376768	0.175335	1
FAM71C	100701	906	0	1210176	331584	0	1	0	0	50	18	39234624	0.175422	1
PSD2	714699	223	64	3872704	1136960	0	6	1	0	50	21	32427648	0.175425	1
PPP2R3C	640994	321	45	2418240	559680	0	5	0	0	50	36	39512000	0.175467	1
PQBP1	834040	NaN	38	1381952	366784	0	4	1	0	50	27	29651776	0.17554	1
ZFPL1	3267059	207	46	1540352	489280	0	3	1	0	50	25	40505344	0.175634	1
CDH24	1261207	185	41	3980416	1308032	0	4	0	0	50	23	42660992	0.175801	1
GJB4	548013	580	19	1291840	399872	0	2	0	0	50	25	34760000	0.176144	1
TMCC1	614377	357	40	3244736	924352	0	4	0	0	26	9	23015872	0.176313	1
ELOF1	1152381	272	31	447040	110528	0	1	0	0	50	20	38747456	0.176399	1
EDAR	358833	424	14	2302080	635712	0	4	0	0	50	25	40869312	0.17644	1
FBXO21	206608	213	20	3238400	844096	0	5	1	0	50	31	36241920	0.176497	1
NDP	73234	NaN	13	663168	194304	0	1	0	0	50	40	43157312	0.176517	1
PCDHGB2	662513	568	2	4530240	1423488	0	5	1	0	50	41	49347584	0.176559	1
ZFP36L2	227876	208	47	2335872	808896	0	4	1	0	50	29	33525888	0.176607	1
TRAF5	298152	424	2	2908224	709632	0	3	1	0	50	25	43182656	0.176621	1
SLC25A36	209562	727	18	1560064	467456	0	3	1	0	50	35	40220224	0.176701	1
DIP2B	736380	262	49	7947456	2356992	0	7	2	0	50	19	35100736	0.176894	1
FAM180A	470926	386	-1	858880	260480	0	2	0	0	50	23	32821888	0.177035	1
PRR4	365490	676	5	865920	249216	0	2	0	0	50	28	39259968	0.17704	1
ANP32A	437749	562	32	1324928	309760	0	2	0	0	50	26	35918784	0.177169	1
DCAF11	992350	355	19	2820928	763136	0	4	1	0	50	28	42077376	0.177223	1
SELPLG	448698	280	40	1894464	675840	0	2	0	0	50	24	37780160	0.177223	1
BID	395559	280	-18	1221440	354112	0	2	0	0	50	42	45941632	0.177287	1
RARG	1677275	191	49	2529472	735680	0	2	0	0	50	17	39607040	0.177569	1
CD34	320873	450	22	1938112	602624	0	2	0	0	50	29	57506944	0.17762	1
TMED10	884650	154	47	1115840	316096	0	2	0	0	50	24	44743424	0.177705	1
PIK3IP1	667559	221	43	1332672	382272	0	3	1	0	50	33	43095360	0.177792	1
THEM5	966708	212	36	1266496	347072	0	2	1	0	50	16	36125760	0.17797	1
H2BFM	NaN	NaN	NaN	772992	230208	0	2	0	0	50	63	78630464	0.178124	1
OAS2	605960	433	54	3805120	1014464	0	6	1	0	50	29	48452096	0.17819	1
LYPD6	105128	631	-8	882816	240768	0	1	0	0	50	29	39320512	0.178195	1
GINS2	390985	250	38	968704	247808	0	1	0	0	50	28	37304960	0.178231	1
ZNF660	435137	541	40	1691008	412544	0	3	0	0	50	26	36519296	0.178281	1
KIAA1324L	154470	1087	-7	5330688	1372800	0	8	0	0	12	4	11085888	0.178492	1
SLC9A9	209532	954	7	3332736	887040	0	4	0	0	50	27	39617600	0.178514	1
ZCWPW1	1454967	172	57	3386944	860288	0	9	1	0	50	23	37545728	0.178558	1
HIST1H2BE	398813	636	53	618112	190784	0	2	0	0	50	31	26969536	0.178619	1
DDX43	723493	232	21	3370048	877184	0	4	0	0	50	22	40470848	0.178657	1
KCNK4	1613996	257	65	1890944	656128	0	2	0	0	50	14	42169600	0.178714	1
CCDC24	875223	214	39	1542464	476608	0	3	0	0	50	28	39349376	0.178718	1
CHKB	1073094	203	43	2032448	561088	0	3	1	0	50	28	45783232	0.179038	1
RBBP7	289514	NaN	39	2229568	562496	0	4	0	0	50	31	43067904	0.17912	1
TMEM87B	564343	466	36	2944128	730752	0	4	0	0	50	27	46915264	0.179138	1
SELP	294306	478	6	4287360	1115136	0	9	0	0	50	34	43535360	0.179268	1
LENEP	1612870	224	35	305536	99968	0	1	0	0	50	24	36561536	0.179469	1
C19orf54	1127178	201	27	1703680	568832	0	1	0	0	50	13	38862912	0.179637	1
DCAF17	514096	271	38	2699840	715264	0	4	0	0	50	21	38705216	0.179733	1
NAA40	1322584	277	42	1266496	300608	0	1	0	0	50	31	52987968	0.179944	1
MYO1H	438867	470	39	5358144	1377024	0	6	0	0	50	28	42995392	0.179988	1
HOOK1	59567	747	-3	3894528	901824	0	6	0	0	50	28	49713664	0.180108	1
SDR16C5	435368	613	-7	1586816	428032	0	3	0	0	50	16	28777408	0.180212	1
FUT5	1217326	294	35	1826880	557568	0	4	1	0	50	24	35970880	0.18128	1
FOSB	1259254	191	39	1631872	541376	0	3	1	0	50	28	43126336	0.181394	1
SHARPIN	2720766	211	27	1891648	642752	0	2	1	0	31	6	26744256	0.181417	1
CCDC148	133882	759	-5	3238400	727936	0	3	0	0	50	26	50673216	0.181453	1
CILP	720558	183	57	5860800	1706496	0	6	1	0	50	19	39125504	0.1815	1
PADI2	610093	194	45	3401728	948992	0	4	0	0	50	26	42618048	0.181614	1
NDUFA8	220092	528	30	889856	231616	0	2	0	0	50	33	39932992	0.181629	1
PLLP	701043	125	43	899712	285120	0	1	0	0	50	34	40439872	0.181631	1
C1orf43	2028928	185	35	1303808	364672	0	2	0	0	50	22	33535040	0.181742	1
TNPO1	469585	388	30	4720320	1178496	0	3	1	0	50	20	41453632	0.181806	1
MORN3	743586	194	50	1271424	297792	0	2	0	0	50	13	32302336	0.181877	1
MYEF2	219744	588	-38	3153216	789888	0	4	0	0	50	33	41373376	0.181911	1
STARD7	850399	251	48	1896576	513216	0	3	0	0	50	28	48223296	0.181995	1
AHSP	826452	688	-17	527296	142208	0	2	0	0	50	59	49933312	0.182146	1
SPON1	414198	644	-10	4145856	1098240	0	4	0	0	50	22	31083712	0.182305	1
MAGEA11	NaN	NaN	NaN	2176064	605440	0	3	1	0	37	43	55748352	0.182507	1
LY6G6C	2517236	193	20	630784	188672	0	1	0	0	50	17	54312896	0.182522	1
CCDC150	165315	393	3	5826304	1384064	0	6	0	0	12	2	10890880	0.182558	1
ZMPSTE24	627703	373	18	2447104	644864	0	4	1	0	50	30	42510336	0.182562	1
GNG2	204232	471	27	376640	96448	0	1	0	0	50	22	36656576	0.182695	1
OR10K1	177013	929	7	1497408	487872	0	3	1	0	50	33	40301888	0.18293	1
PF4	230379	408	2	509696	157696	0	1	0	0	50	23	46809664	0.182996	1
DNM3	435280	643	6	4421824	1221440	0	9	1	0	29	15	20290688	0.182998	1
NUDT10	112254	NaN	3	825792	238656	0	2	0	0	50	37	49884736	0.183171	1
PGK1	549810	NaN	14	2138048	594880	0	4	1	0	50	28	46356992	0.183184	1
NFKBIZ	550073	421	16	3629120	1019392	0	3	0	0	50	15	40159680	0.1832	1
EVI2B	NaN	NaN	NaN	2192960	660352	0	4	0	0	50	63	79060608	0.183254	1
GPKOW	833689	NaN	41	2391488	719488	0	3	0	0	50	28	42941888	0.183255	1
OR51E2	207755	972	-1	1545280	497024	0	4	0	0	50	42	41855616	0.18343	1
FBXO28	638932	174	13	1852224	523776	0	3	1	0	50	21	41956992	0.18346	1
XPNPEP3	969480	269	43	2584384	714560	0	3	1	0	50	37	49509504	0.183544	1
PRICKLE4	429684	341	47	1924032	566016	0	2	0	0	50	27	38776320	0.183635	1
AVL9	371440	595	10	3325696	913088	0	5	0	0	50	24	42482176	0.183672	1
RMND1	336608	468	30	2337984	606144	0	3	0	0	50	29	38657344	0.183787	1
OFD1	135235	NaN	48	5301120	1303104	0	5	0	0	50	19	39439488	0.183896	1
RWDD2A	153997	734	6	1481920	382976	0	3	0	0	50	44	48565440	0.18397	1
CEP192	326004	417	52	12909248	3543232	0	10	0	0	5	1	10378368	0.184308	1
PABPC4L	NaN	NaN	NaN	2147904	578688	0	5	1	0	37	43	55721600	0.184614	1
EID3	NaN	NaN	NaN	1671296	444928	0	2	0	0	50	63	78845184	0.18513	1
GHRL	742508	333	57	739904	202048	0	2	0	0	50	25	29566592	0.185155	1
BTBD19	NaN	NaN	NaN	1431232	478016	0	3	0	0	50	63	78878272	0.185288	1
TIMM44	960059	320	23	2342912	628672	0	2	1	0	50	19	38404608	0.185333	1
GAB3	1737597	NaN	10	2970880	834944	0	5	3	0	13	9	12828992	0.18537	1
TNFAIP6	216177	589	24	1454464	353408	0	2	1	0	50	37	45538944	0.185384	1
VDAC2	208687	275	38	1674112	440000	0	4	0	0	50	29	38325056	0.185615	1
VRK3	1661159	187	40	2456256	661056	0	3	1	0	50	27	42083008	0.185803	1
AZU1	2168802	198	28	1228480	406208	0	1	0	0	50	23	44650496	0.185816	1
GNB2L1	1034999	415	35	1612864	465344	0	2	0	0	50	21	29447616	0.186015	1
NCR1	840563	573	-15	1555136	432256	0	3	1	0	50	34	42549056	0.186051	1
IL1RL2	238921	541	8	2965952	776512	0	7	0	0	50	58	49464448	0.186251	1
SOX15	1957426	194	24	1115840	375232	0	1	0	0	50	25	43457216	0.186526	1
NUDT9	530607	537	23	1812096	470976	0	2	0	0	50	19	34905728	0.186824	1
FMO1	427825	968	-4	2708992	735680	0	6	2	0	50	34	43904256	0.186887	1
TFAP4	944378	161	33	1703680	494912	0	3	0	0	50	25	41612032	0.186899	1
OR52H1	99343	946	-2	1564288	467456	0	2	1	0	50	24	42819392	0.187013	1
OR5C1	433740	487	10	1513600	518144	0	3	0	0	50	19	38201152	0.187066	1
CATSPER2	774279	286	51	2797696	746240	0	3	1	0	50	22	38161728	0.187144	1
CEP70	198996	515	16	3194752	729344	0	6	0	0	50	35	40308928	0.187266	1
TMEM225	89099	736	-8	1163712	293568	0	1	0	0	50	27	50835136	0.187287	1
IFNA14	193208	498	-3	966592	241472	0	2	0	0	50	25	36282048	0.187357	1
INSL3	1216364	212	37	631488	217536	0	1	0	0	50	15	34775488	0.187637	1
EPOR	1385739	197	31	2483712	800448	0	4	0	0	50	26	43961280	0.187766	1
CYP7B1	8894	1018	22	2568896	685696	0	4	3	0	17	14	11510400	0.188269	1
CHAC2	NaN	NaN	NaN	936320	256960	0	1	0	0	50	63	78657216	0.188458	1
HRH2	238233	642	19	1919808	614592	0	3	0	0	50	25	34783936	0.188517	1
CMKLR1	437015	597	27	1852928	533632	0	3	0	0	35	13	35843456	0.188571	1
THADA	428893	408	38	10022848	2670272	0	10	1	0	50	24	45921920	0.18879	1
WNK3	352631	NaN	25	9087936	2509056	0	15	2	0	33	25	34650176	0.188896	1
PLEKHH3	1740597	177	36	3793152	1339008	0	3	0	0	50	25	43407232	0.188913	1
GSTM4	958586	201	25	1207360	287936	0	2	0	0	50	24	40996032	0.188932	1
NAA10	2341816	NaN	26	1240448	318208	0	2	0	0	50	29	57805440	0.188957	1
NR1I2	422482	474	24	2416128	658944	0	3	0	0	50	39	58639680	0.188959	1
TIAF1	1586181	236	33	554752	180224	0	1	0	0	50	20	41429696	0.189043	1
LGALS12	887496	459	31	1700864	508288	0	2	0	0	50	33	44592064	0.189085	1
FAF2	592072	239	47	2304192	610368	0	3	0	0	50	35	43129856	0.189127	1
CBX8	633863	209	31	1895168	613888	0	4	0	0	50	29	38007552	0.189138	1
KRT6B	1194800	389	29	2813184	838464	0	4	0	0	50	19	35825152	0.189285	1
DDIT4L	193061	795	-8	971520	274560	0	4	0	0	50	39	38985408	0.189299	1
ST8SIA6	514060	523	-4	2021184	566016	0	2	0	0	50	28	44332992	0.189417	1
SEMA5A	45422	891	-2	5498240	1490368	0	9	2	0	25	18	20615936	0.189453	1
NTRK2	17424	692	1	4438016	1171456	0	5	3	0	39	26	30431808	0.189571	1
TMEM190	1028808	209	19	913088	256960	0	2	0	0	50	24	35982848	0.189626	1
DPH2	875223	214	39	2330944	815936	0	2	1	0	50	28	39349376	0.18973	1
GINS3	695011	385	-1	1277760	369600	0	3	0	0	50	19	35777984	0.18992	1
C1orf123	527317	391	27	877184	206272	0	1	0	0	50	32	42000640	0.190073	1
GRB2	1869080	157	24	1136256	278784	0	1	0	0	50	28	46402752	0.190367	1
PARP15	419536	311	44	3558720	986304	0	5	1	0	50	24	45755776	0.190474	1
STX10	1948449	221	41	1291840	349184	0	1	0	0	50	23	42411776	0.190591	1
KRT73	1441383	464	29	2711808	787776	0	5	0	0	28	15	19008704	0.190682	1
GPR20	219865	239	41	1674816	608256	0	2	0	0	30	16	24497088	0.190713	1
POU5F1	3364017	401	19	1771968	553344	0	2	0	0	50	12	29372992	0.190742	1
RAB37	929990	484	15	1655808	466752	0	3	1	0	26	15	15144448	0.190777	1
C9orf91	285717	202	14	1724800	516032	0	2	0	0	50	26	35373184	0.190897	1
KRT34	1321356	424	-6	2205632	618112	0	4	0	0	20	11	13820224	0.190942	1
HAT1	537965	177	33	2221824	528000	0	2	0	0	50	23	42577920	0.191177	1
SPTA1	177547	940	1	12593856	3170112	0	20	8	0	17	16	17129728	0.19146	1
DIRC1	124843	739	-7	523776	149952	0	1	0	0	50	21	44999680	0.191602	1
ADAM12	214443	485	-29	4819584	1355904	0	6	1	0	50	42	44827904	0.19172	1
ACY3	1408104	424	60	1581888	496320	0	2	0	0	50	18	36129280	0.19189	1
PGLS	961640	206	42	1249600	429440	0	1	0	0	50	28	47600960	0.191946	1
HNF1A	1225663	380	40	3103936	980672	0	5	0	0	29	10	19424768	0.192052	1
MAP1LC3B2	292439	337	1	633600	171072	0	2	0	0	50	39	48109952	0.192433	1
SLAMF7	1188881	618	29	1701568	482240	0	3	1	0	20	10	12601600	0.192587	1
S100G	294904	NaN	28	423104	100672	0	1	0	0	50	37	51398336	0.192601	1
GIPC3	2160126	269	39	1557952	471680	0	1	0	0	50	20	43108032	0.192619	1
IRX3	99177	509	-42	2381632	824384	0	2	0	0	32	26	30406464	0.192728	1
FRA10AC1	471978	399	17	1763520	344256	0	2	0	0	50	31	39584512	0.192819	1
FAM91A1	483934	269	10	4362688	1151744	0	5	0	0	50	28	55078144	0.192909	1
DEGS1	638932	174	13	1648768	420992	0	3	1	0	50	21	41956992	0.192963	1
IL15	74660	679	5	882112	201344	0	2	0	0	50	34	46960320	0.193074	1
SBDS	485411	355	34	1295360	328768	0	1	0	0	50	17	33711744	0.193078	1
ECT2	301474	239	11	4604160	1186944	0	4	1	0	48	24	40270912	0.193159	1
IL18BP	747702	311	59	1070080	281600	0	1	1	0	47	18	28529600	0.193343	1
NR1I3	731911	229	39	2025408	557568	0	1	0	0	24	7	26744960	0.193389	1
PAK4	1652029	286	26	2859648	958848	0	2	1	0	50	17	41692992	0.193481	1
VAV1	739481	272	31	4439424	1144704	0	4	0	0	41	18	40026624	0.19366	1
PAX9	55912	494	-39	1656512	535744	0	3	0	0	50	39	42839104	0.193725	1
CCDC12	489602	371	43	944064	251328	0	2	0	0	50	22	38729152	0.193731	1
IFNA6	232155	466	-14	945472	254144	0	1	0	0	50	28	36358784	0.19406	1
FRMPD4	191024	NaN	22	6626752	1890944	0	13	4	0	48	30	36860032	0.194117	1
HNRNPUL1	1186597	214	24	4345088	1203136	0	4	0	0	31	8	25922688	0.194156	1
PON3	135737	327	-2	1831104	494208	0	3	0	0	50	26	45576256	0.194166	1
CDC73	285984	442	-12	2771648	734272	0	7	0	0	50	25	35681536	0.194218	1
PCGF6	533950	125	43	1807872	496320	0	3	0	0	50	18	35409792	0.19449	1
OR1Q1	407749	646	9	1542464	449152	0	2	0	0	50	18	40272320	0.194492	1
STAT5A	2072592	190	33	4076864	1112320	0	5	0	0	32	15	22732864	0.194574	1
DCST1	1696720	214	44	3588288	1030656	0	4	0	0	50	23	47437632	0.194607	1
MED7	166999	1198	18	1197504	293568	0	2	0	0	50	43	38075840	0.194984	1
TRIM38	392745	685	34	2371072	623744	0	3	0	0	50	26	36294016	0.195139	1
DSP	825560	218	12	14560128	3831168	0	14	0	0	2	0	5733376	0.195269	1
RAD21	482614	426	18	3310208	803968	0	3	1	0	50	15	35208448	0.195355	1
PTGR2	502038	155	50	1829696	476608	0	2	0	0	50	24	39177600	0.195406	1
PCBP2	1712232	191	56	1916288	527296	0	2	1	0	50	28	44561792	0.195775	1
SLC30A3	1238919	230	39	1902912	620928	0	2	0	0	50	22	36102528	0.195866	1
ABHD12B	411016	431	41	1541056	401984	0	1	0	0	50	23	48646400	0.195908	1
EEF1B2	332753	487	25	1197504	297792	0	2	0	0	50	25	43457920	0.19594	1
ZNF415	392290	946	-49	2887808	704704	0	6	1	0	50	33	32995072	0.196675	1
CCDC93	195266	578	-2	3372160	826496	0	3	0	0	50	30	37174720	0.196915	1
P2RY4	161347	NaN	27	1733248	585728	0	3	1	0	18	11	16515136	0.196938	1
KHSRP	865106	219	33	3602368	1069376	0	3	0	0	50	29	41437440	0.196988	1
LPO	838530	401	15	3582656	1036288	0	5	2	0	18	12	13782912	0.197023	1
ZSCAN12	NaN	NaN	NaN	3126464	776512	0	4	1	0	50	64	79176768	0.197074	1
USH1C	442495	619	12	4747072	1339712	0	6	0	0	27	17	24012032	0.197088	1
GNA13	811904	401	12	1902208	518144	0	2	1	0	50	30	33039424	0.197237	1
MAP2	109927	678	-9	9551872	2706176	0	9	3	0	32	21	33631488	0.197251	1
RBBP5	655446	431	37	2785728	739200	0	3	0	0	50	23	39101568	0.197263	1
TUBB1	978901	125	28	2264064	625152	0	4	1	0	50	21	39213504	0.197583	1
CCL23	779228	525	19	711744	192192	0	1	0	0	50	42	42236480	0.19788	1
CD69	226318	648	33	1055296	249920	0	2	1	0	18	11	10357248	0.197963	1
TRAF6	98751	412	-8	2686464	677952	0	5	0	0	42	25	35581568	0.198078	1
TPPP	683895	411	28	1092608	326656	0	2	0	0	50	22	39589440	0.198135	1
LRCH2	210224	NaN	-8	3983936	1042624	0	5	0	0	50	30	53804608	0.198142	1
CIZ1	1762678	201	44	4543616	1287616	0	4	0	0	49	20	37571072	0.198145	1
KRTAP9-2	996799	468	-7	881408	231616	0	2	0	0	50	25	33897600	0.198185	1
UBE2F	507348	433	27	1005312	249216	0	1	0	0	50	30	45022912	0.198325	1
ATG4A	201673	NaN	25	2121856	507584	0	3	0	0	50	31	37913920	0.198337	1
NBPF14	NaN	NaN	NaN	4831552	1191872	0	7	0	0	50	63	79592128	0.198417	1
PGA5	1124603	480	43	1964864	571648	0	2	0	0	50	34	50935104	0.198453	1
ATP6V1E2	587710	213	36	1131328	313280	0	2	0	0	50	14	40824960	0.198473	1
CPA2	424934	212	30	2174656	579392	0	2	0	0	50	32	47809344	0.198565	1
GPX2	521616	387	35	952512	270336	0	1	0	0	50	12	41816896	0.198682	1
CCDC42	473874	604	17	1645952	413248	0	2	0	0	50	28	38176512	0.198689	1
TCP10	254009	704	1	1662144	473088	0	2	0	0	50	41	49558784	0.198775	1
TNFRSF1A	2670962	198	46	2303488	661760	0	3	0	0	50	30	53582848	0.1988	1
MGAT4B	1610057	359	38	3036352	868736	0	3	0	0	50	20	35707584	0.198868	1
RWDD3	172385	582	-13	1399552	363968	0	1	0	0	50	25	45505856	0.199063	1
OBFC1	529915	300	29	1930368	483648	0	3	0	0	50	18	37008576	0.19909	1
SLCO1B3	151869	521	-24	3621376	951104	0	7	1	0	5	4	5272256	0.199284	1
CDYL	116037	445	26	2753344	750464	0	4	1	0	50	38	43741632	0.199293	1
CADM4	441738	209	6	1946560	589952	0	3	0	0	50	26	43793024	0.199338	1
DDAH1	309815	308	0	1441792	412544	0	2	1	0	32	34	33509696	0.199665	1
PIH1D1	2173457	290	44	1498816	416768	0	3	0	0	50	27	39255040	0.199826	1
ING1	560003	274	51	2297856	694848	0	4	1	0	50	19	32943680	0.199888	1
L2HGDH	666223	337	28	2341504	678656	0	2	0	0	50	23	38672128	0.199925	1
SMYD5	536944	452	20	2199296	561088	0	2	0	0	50	19	34033472	0.20005	1
ATP5F1	397613	348	23	1312960	366080	0	2	1	0	50	18	37785088	0.200078	1
OPALIN	799460	684	38	764544	209088	0	3	0	0	50	45	41686656	0.200084	1
ACTRT1	938	NaN	-35	1844480	544192	0	4	1	0	50	63	47681920	0.200097	1
NDUFS8	1263224	251	47	1084864	302720	0	1	0	0	50	30	48726656	0.200292	1
ARHGAP29	466144	327	-9	6500032	1681856	0	9	0	0	4	1	4270464	0.200482	1
POLR3F	414549	436	23	1671296	404800	0	1	0	0	50	22	49767872	0.200494	1
PKNOX2	412479	731	16	2421760	659648	0	3	0	0	50	36	41899264	0.200826	1
CD3G	963668	192	48	975744	238656	0	2	0	0	50	29	41256512	0.200869	1
SMCHD1	502296	394	33	10427648	2679424	0	8	1	0	49	13	39737984	0.200931	1
MRPL18	652619	453	26	906752	265408	0	2	0	0	50	30	42323072	0.201016	1
PHIP	209556	739	0	9417408	2456256	0	10	2	0	22	18	22352000	0.201278	1
NUDT18	584373	219	34	1556544	517440	0	1	0	0	50	20	42180864	0.201373	1
SMARCAL1	590685	384	31	4816064	1374208	0	5	0	0	50	22	44707520	0.201394	1
PINX1	116190	574	16	1714240	429440	0	3	0	0	50	41	39630976	0.201453	1
OR56B1	139577	922	2	1570624	488576	0	2	0	0	50	27	33842688	0.201485	1
KLHL30	428658	356	29	2828672	899008	0	3	1	0	50	24	43876096	0.201529	1
STK38L	555677	345	37	2474560	581504	0	3	0	0	50	17	42135104	0.201539	1
MYOM2	104051	570	-26	7586304	2006400	0	11	3	0	19	14	18471552	0.201652	1
RNASEK	1696302	360	24	508992	135168	0	1	0	0	50	17	32147456	0.201773	1
FMNL3	1919377	265	60	5255360	1469248	0	5	0	0	50	13	44218240	0.20191	1
NUPR1	1133167	269	63	501248	155584	0	1	0	0	50	21	41341696	0.201918	1
EARS2	528849	628	48	2603392	788480	0	4	1	0	50	28	33715968	0.201972	1
OR6M1	92984	637	-1	1511488	475904	0	2	0	0	50	17	43488896	0.202145	1
C12orf75	NaN	NaN	NaN	356928	90816	0	1	0	0	50	63	78491072	0.202329	1
TNNT3	827096	481	53	1616384	332992	0	2	0	0	50	40	49522176	0.202357	1
CCDC23	820426	426	30	361152	80256	0	1	0	0	50	39	44780032	0.202381	1
RAB11FIP5	489748	460	18	3158144	1019392	0	2	1	0	50	23	34971904	0.20247	1
IL11RA	731413	298	51	2114816	670912	0	2	1	0	50	19	32157312	0.202494	1
ZDHHC3	472994	290	36	2121856	545600	0	3	0	0	50	18	38981888	0.202502	1
SEC22A	338654	421	48	1576960	425216	0	2	0	0	50	20	47479168	0.202863	1
PFDN6	1456953	262	30	675840	190080	0	1	0	0	50	19	41419840	0.20289	1
EXOC6	557904	421	36	4410560	1061632	0	6	1	0	50	23	43912000	0.203082	1
TFG	345618	509	16	2033152	566720	0	3	1	0	47	32	43347392	0.203084	1
NR1H2	1072052	528	26	2305600	682880	0	5	0	0	50	26	37113472	0.203106	1
TBL1X	119145	NaN	-3	2980736	808192	0	5	1	0	19	11	18727808	0.203174	1
YIPF7	62950	1034	-6	1438272	392832	0	2	1	0	50	38	40013248	0.203303	1
OR2L2	20939	1015	-27	1536128	455488	0	5	1	0	50	65	44799040	0.203373	1
CDKL1	655106	279	33	1869120	481536	0	4	0	0	50	33	49060352	0.203399	1
CRNN	387153	671	6	2458368	701184	0	4	1	0	50	22	35416832	0.20384	1
GRB7	1448852	226	36	2704768	790592	0	4	0	0	50	31	55485760	0.203847	1
SERPINB12	190401	339	20	2095808	523072	0	3	0	0	50	32	39482432	0.2039	1
RAB5C	2150553	206	33	1112320	304832	0	1	0	0	50	31	43476928	0.203959	1
RHOXF1	NaN	NaN	NaN	930688	262592	0	1	0	0	50	63	78662848	0.204019	1
TMEM189-UBE2V1	571130	136	58	1885312	524480	0	2	0	0	50	25	35285184	0.20402	1
NAA20	225789	502	12	978560	237952	0	2	1	0	15	10	9493440	0.204033	1
SEH1L	436900	355	69	2179584	593472	0	2	0	0	50	25	39213504	0.204075	1
CYP4F11	843515	575	12	2692096	733568	0	5	1	0	21	20	23438272	0.204088	1
KANK2	1749900	233	33	4168384	1373504	0	6	0	0	22	13	21219264	0.204112	1
SPRED1	96035	704	-21	2303488	566720	0	4	1	0	50	40	44487872	0.204203	1
KIFAP3	181109	743	2	4183872	1001088	0	5	1	0	50	40	46547776	0.204241	1
PXMP4	714390	161	56	1063040	311872	0	2	0	0	50	24	39571840	0.204256	1
STAM2	394536	218	24	2739968	702592	0	4	1	0	50	24	39990720	0.204305	1
PCDHA11	NaN	NaN	NaN	4641472	1485440	0	9	1	0	50	64	79885696	0.204434	1
SCIN	119569	510	-1	3696000	967296	0	4	0	0	50	27	42930624	0.204493	1
PCOLCE2	398812	422	15	2125376	577984	0	2	1	0	50	21	35418944	0.20458	1
RASGRP4	1459788	221	4	3393280	1012352	0	3	2	0	50	22	38540480	0.204757	1
RB1CC1	97322	559	-1	8249472	2042304	0	8	1	0	50	27	45301696	0.204809	1
PTPRH	1036194	199	2	5603136	1632576	0	6	2	0	47	24	31551168	0.205004	1
LRRN1	61807	888	-18	3550272	992640	0	6	1	0	21	12	17316288	0.205094	1
SLC7A14	372782	466	24	3793856	1148224	0	4	1	0	50	26	57632256	0.205117	1
OR52N2	203856	922	-5	1574144	463936	0	2	1	0	50	28	33630784	0.20516	1
ART1	537999	403	23	1614976	497024	0	1	0	0	50	19	44385088	0.205216	1
CPNE8	87865	674	-4	2985664	758912	0	4	0	0	50	42	42342784	0.205303	1
IFNA16	193208	498	-3	949696	258368	0	2	0	0	50	25	36282048	0.205477	1
PCDH11X	123263	NaN	-21	6845696	2003584	0	10	2	0	16	8	12510080	0.205788	1
MED8	1088321	252	27	1548096	432960	0	1	0	0	50	21	43871872	0.205821	1
HIST1H2AK	228884	634	40	618816	215424	0	4	2	0	9	7	2507648	0.205847	1
JMJD8	1207790	194	33	1436160	451968	0	1	0	0	50	21	44511808	0.205855	1
TSPAN31	1160849	344	39	1080640	298496	0	1	0	0	50	27	39897792	0.205903	1
SPANXN5	476232	NaN	26	385088	85888	0	1	0	0	50	36	50441600	0.205937	1
INTS8	430887	389	38	5195520	1334784	0	5	1	0	50	19	44906048	0.206011	1
AGTPBP1	227838	613	9	6151552	1580480	0	6	0	0	5	1	7717952	0.206229	1
ACTG2	1036341	284	45	1931072	529408	0	3	0	0	50	39	48874496	0.206318	1
GABARAP	1782958	316	21	618816	154176	0	1	0	0	50	14	32867648	0.206702	1
MSN	325257	NaN	47	3014528	749056	0	4	0	0	50	24	42568768	0.206755	1
FLG	433645	548	21	19862656	5891072	0	31	5	0	38	37	38735488	0.206841	1
ACBD6	543108	445	12	1461504	390720	0	1	0	0	50	17	40534912	0.206935	1
CSH2	1446139	380	27	1177792	334400	0	2	0	0	50	24	37070528	0.207069	1
OR4K5	431654	854	-49	1569216	479424	0	3	0	0	50	43	35808960	0.207201	1
CD72	1202125	248	37	1844480	504064	0	2	2	0	17	7	12744512	0.207691	1
OR7A5	963401	546	14	1549504	478016	0	4	0	0	43	30	32518464	0.207816	1
EMID1	854820	251	51	2226048	709632	0	2	0	0	50	24	41446592	0.207909	1
OR1L8	407749	646	9	1504448	459712	0	2	0	0	50	18	40272320	0.208003	1
MPZL1	546300	319	16	1365760	387200	0	1	0	0	50	25	41452224	0.208064	1
C2orf42	677043	143	42	2892032	818752	0	4	0	0	44	24	37141632	0.20809	1
PXDNL	62919	1068	-16	7356096	2109888	0	8	4	0	50	40	41096000	0.208183	1
ALG12	771339	208	6	2390784	783552	0	2	0	0	50	25	44432960	0.208407	1
HSD17B11	502611	417	16	1517824	440000	0	1	0	0	50	17	34839552	0.208491	1
ZDHHC1	1115833	153	42	2411904	751872	0	4	0	0	50	30	47468608	0.2085	1
SPRR2D	687290	704	30	371712	99264	0	1	0	0	50	37	42376576	0.209005	1
CYP2F1	1016551	354	11	2463296	730048	0	4	0	0	50	26	28501440	0.209332	1
RPS27L	451944	230	36	457600	106304	0	1	0	0	50	21	40836928	0.209392	1
SHISA5	1480689	223	45	1198208	371008	0	2	0	0	50	26	44706112	0.209534	1
CRIP3	1293543	363	51	1082048	275968	0	1	0	0	50	34	48362688	0.209549	1
GYS1	1927185	211	43	3745280	1057408	0	6	2	0	50	23	40663040	0.209682	1
STK38	942238	148	37	2479488	582912	0	3	0	0	50	26	43086912	0.209731	1
GLRX2	288840	433	-13	1041920	294976	0	1	0	0	50	28	35689280	0.209878	1
MAGEC2	16386	NaN	-29	1844480	533632	0	5	0	0	50	56	43181248	0.209935	1
CCNG2	421623	562	33	1783232	457600	0	2	1	0	50	29	37312704	0.210206	1
SLC39A5	2878071	171	46	2573120	943360	0	4	0	0	22	9	20714496	0.210318	1
MGRN1	729674	157	41	3022976	865216	0	2	0	0	44	23	35761088	0.210427	1
PMVK	1695232	224	37	982080	274560	0	2	1	0	28	17	22301312	0.210776	1
POU5F1B	NaN	NaN	NaN	1731840	549120	0	2	1	0	37	43	55692032	0.210895	1
IL23R	453952	581	-4	3263040	813120	0	4	1	0	50	24	38543296	0.210927	1
OR6C6	411183	816	-1	1543872	447744	0	3	0	0	50	33	38567936	0.211042	1
ACER3	279729	351	36	1428416	354112	0	2	0	0	50	33	36422144	0.211047	1
CCDC105	990597	524	16	2480192	742720	0	3	0	0	8	2	5922752	0.211229	1
BOLL	639001	684	22	1543168	416768	0	3	0	0	50	27	41038976	0.211366	1
UBXN7	1165640	231	37	2539328	654016	0	3	0	0	50	11	32888768	0.211384	1
TMEM202	1116695	366	41	1396736	373120	0	1	0	0	50	17	35497088	0.211555	1
PBXIP1	1612870	224	35	3653760	1068672	0	4	1	0	50	24	36561536	0.211701	1
TRAFD1	730140	239	40	2987776	799040	0	4	0	0	44	24	48188800	0.211762	1
SAGE1	246199	NaN	26	4651328	1239040	0	6	1	0	50	32	50200128	0.21185	1
MYL4	960078	160	22	1041920	275968	0	1	0	0	50	27	42299840	0.21198	1
PPRC1	1029829	187	42	7989696	2673792	0	6	0	0	4	1	7754560	0.21223	1
AADAC	200470	526	2	2012032	560384	0	2	0	0	50	24	46787840	0.212721	1
ANXA13	492587	192	12	1875456	489984	0	1	0	0	50	19	46281664	0.212797	1
SPRYD3	1726226	177	38	2272512	623040	0	2	0	0	50	24	43568448	0.212945	1
ADAD1	227942	612	-14	2977920	775104	0	5	0	0	50	29	36005376	0.213201	1
PSMA1	366243	381	-3	1512192	390720	0	2	0	0	50	19	41485312	0.213424	1
FTHL17	77068	NaN	8	910272	259776	0	2	0	0	50	50	52460672	0.213439	1
ATP2B1	235578	418	9	6469056	1761408	0	11	3	0	50	30	43636736	0.213442	1
COPS6	1503181	254	41	1706496	451968	0	2	0	0	50	35	53835584	0.213676	1
RBM8A	706346	230	49	925056	230208	0	2	0	0	50	23	42795456	0.213751	1
AATK	1737949	243	22	6630272	2195776	0	4	0	0	50	15	47660096	0.213888	1
BRCA1	1466229	201	27	9732096	2411904	0	12	1	0	31	18	22895488	0.214003	1
NEDD8	944836	220	40	431552	115456	0	1	0	0	50	28	45767744	0.214135	1
COMMD5	1454261	384	20	1075712	358336	0	1	0	0	50	37	46150720	0.214137	1
RBM27	394957	229	31	5396160	1495296	0	6	1	0	50	30	45281280	0.214161	1
SLC39A4	2043455	200	36	3315840	1134144	0	3	0	0	23	9	17946368	0.214369	1
MAP3K8	81826	185	39	2376000	648384	0	3	0	0	50	31	41112896	0.214414	1
PMS1	424679	385	20	4818176	1194688	0	6	1	0	50	19	40834112	0.214697	1
C17orf53	930750	175	41	3186304	995456	0	2	1	0	50	30	43096768	0.214742	1
ETHE1	416043	209	-10	1281280	389312	0	1	0	0	50	26	42225920	0.214756	1
PLG	181774	624	-9	4193024	1101760	0	6	2	0	50	37	53232256	0.214842	1
ACPP	210154	765	13	2210560	577280	0	5	0	0	50	45	43497344	0.214949	1
PSMD6	161890	582	19	2010624	523776	0	3	0	0	50	24	35254208	0.215145	1
KLHL12	422793	318	28	2902592	795520	0	3	0	0	50	20	40691904	0.215162	1
TMOD4	1562281	184	33	1810688	461824	0	3	1	0	9	3	4832256	0.215238	1
NACA2	323585	358	-8	1061632	315392	0	1	1	0	41	23	30371968	0.215747	1
PTK2	466681	356	35	5631296	1441792	0	5	0	0	19	4	14671360	0.215966	1
OLR1	397577	398	18	1462912	315392	0	2	0	0	50	27	42349824	0.216052	1
TLR8	208025	NaN	64	5194112	1420672	0	7	0	0	15	9	15033216	0.216243	1
PNPT1	501257	354	17	4096576	1103168	0	4	0	0	20	2	13826560	0.216286	1
ZNF575	416043	209	-10	1190464	385088	0	2	0	0	50	26	42225920	0.216333	1
NCOA6	1006385	170	47	10161536	3025792	0	14	1	0	38	22	30227648	0.216466	1
CCDC91	96900	922	-5	2333760	563904	0	3	0	0	50	30	36667840	0.216591	1
WIPI2	1750164	417	34	2387264	664576	0	2	1	0	50	16	34065856	0.216622	1
MYH7	1220544	456	29	9958080	2629440	0	9	2	0	50	26	44625152	0.216625	1
RNPS1	2220466	233	46	1537536	451968	0	2	1	0	50	23	43656448	0.21679	1
CLEC17A	1022856	198	29	1541760	392832	0	3	0	0	50	30	42650432	0.21691	1
LARP1	549658	179	27	5193408	1425600	0	7	3	0	50	36	43115776	0.216956	1
RRP1	835438	194	66	2381632	651200	0	4	0	0	50	19	32914112	0.217003	1
SRM	577167	408	34	1559360	423808	0	2	0	0	50	21	42632128	0.21702	1
RDH11	479937	260	39	1605824	470272	0	2	0	0	50	31	35276736	0.217237	1
ZNF830	268361	579	-14	1856448	515328	0	2	0	0	50	24	36806528	0.217443	1
MAGEB16	3857	NaN	-24	1612864	454784	0	4	1	0	50	52	58291904	0.21748	1
ZDHHC22	531874	235	59	1275648	413952	0	3	0	0	50	30	41371968	0.217545	1
FAM90A1	172474	438	26	2257728	722304	0	2	0	0	50	23	40362432	0.217612	1
S100B	530282	377	28	494208	109824	0	1	0	0	50	26	41824640	0.217672	1
C5orf42	355603	213	29	16409536	4283840	0	17	3	0	18	11	26616128	0.217693	1
TMEM106C	374433	246	47	1287616	361856	0	1	0	0	50	23	35228864	0.217958	1
SNAI1	575200	181	51	1300288	399872	0	2	0	0	50	25	40305408	0.218036	1
FCAR	914047	573	-19	1620608	383680	0	3	0	0	50	33	40862976	0.218105	1
ZNF131	506232	537	21	3043392	753984	0	5	2	0	30	17	26996992	0.218127	1
NAPA	794875	276	44	1581184	378752	0	3	0	0	50	34	42742656	0.218148	1
CNP	2081077	206	23	2071872	627264	0	2	0	0	50	31	45480512	0.218207	1
NDUFB5	397411	520	10	981376	268928	0	2	1	0	17	5	10053824	0.218532	1
SIRPA	467799	486	41	2513984	753280	0	3	0	0	50	23	45783232	0.218577	1
KIAA1279	860888	246	52	3145472	846208	0	4	1	0	50	24	36566464	0.218584	1
MRPL38	1697896	165	28	1919808	561792	0	2	0	0	50	32	40161792	0.218643	1
MYLPF	2312884	165	47	922944	213312	0	1	0	0	50	32	37642880	0.218705	1
AMBRA1	880494	212	45	5972736	1831104	0	6	3	0	48	30	44473088	0.21871	1
TTC25	1969457	191	28	3143360	803968	0	2	1	0	50	23	41079104	0.218835	1
2020-03-07	363925	374	28	3553088	989824	0	4	0	0	42	22	36551680	0.218847	1
RUNX2	54989	416	8	2628032	776512	0	3	1	0	50	27	41257920	0.219152	1
RABIF	422793	318	28	620224	178112	0	1	0	0	50	20	40691904	0.219248	1
NUP88	1179795	474	24	3812864	1027840	0	4	0	0	27	9	25116608	0.219459	1
MAN2B1	1975767	409	1	5099072	1511488	0	4	2	0	50	35	55033088	0.219507	1
CXCL11	489826	399	43	506880	124608	0	1	0	0	50	23	41276928	0.219698	1
KIF23	307077	298	19	5000512	1274240	0	4	0	0	8	3	10030592	0.219722	1
DOK5	139298	847	-37	1593152	411136	0	2	0	0	22	16	19467712	0.219781	1
ZNF711	90533	NaN	1	3919168	968000	0	5	0	0	50	15	37688640	0.220146	1
DEFB127	215351	430	25	507584	134464	0	1	0	0	50	19	34158784	0.220182	1
GUSB	434728	365	31	3291904	932096	0	3	0	0	44	10	29091392	0.220259	1
SLC1A4	653388	340	36	2573120	863104	0	2	1	0	27	15	29232896	0.220295	1
NHS	70191	NaN	12	8150208	2460480	0	11	2	0	39	26	33461824	0.220373	1
CASP6	211934	473	25	1529792	387904	0	1	0	0	50	16	32070016	0.220403	1
SEC13	742508	333	57	1683968	434368	0	2	0	0	50	25	29566592	0.220616	1
B4GALNT2	868792	346	21	2877248	841984	0	3	1	0	18	7	14119424	0.220619	1
PSORS1C1	3178076	283	21	775808	227392	0	1	0	0	50	16	41643712	0.220646	1
TIMM13	1604277	267	35	493504	131648	0	1	0	0	50	23	45098944	0.220724	1
CISH	583785	302	50	1379840	440704	0	1	1	0	50	20	34626944	0.220926	1
MTM1	287123	NaN	16	3141952	803264	0	7	1	0	29	15	20117504	0.221017	1
ZNF629	1632278	158	61	4295104	1234112	0	4	3	0	47	20	36465792	0.221088	1
HOMER2	457445	683	24	1848000	468864	0	3	0	0	50	25	42976384	0.221104	1
DCTN1	1086740	343	42	6494400	1892352	0	7	0	0	8	2	8576832	0.221152	1
TMEM219	1994393	238	52	1182720	392832	0	2	1	0	30	16	24627328	0.22121	1
MRPL20	1736268	273	28	762432	217536	0	1	0	0	50	15	41500800	0.221485	1
HORMAD1	1611525	178	42	2121856	499136	0	5	1	0	50	20	41022080	0.221488	1
PSME1	974559	220	41	1475584	370304	0	1	0	0	50	28	48579520	0.221612	1
SDC1	532338	320	37	1513600	490688	0	1	1	0	25	6	16279296	0.221834	1
SUB1	487935	442	22	686400	156288	0	1	0	0	50	15	42553280	0.221838	1
IKZF3	1607516	292	26	2659008	635712	0	2	1	0	50	18	37788608	0.222131	1
F13A1	44522	696	22	3753728	1008832	0	5	1	0	50	33	42025280	0.222274	1
ZNF695	385851	535	-5	2673792	620928	0	4	0	0	50	29	38511616	0.222445	1
MED19	923511	354	15	975040	290048	0	1	0	0	50	37	37451392	0.222466	1
OR2F1	368507	732	-11	1539648	483648	0	4	1	0	50	34	35238016	0.222535	1
WNT4	434362	307	28	1749440	514624	0	3	0	0	50	22	35240832	0.222702	1
CARD16	NaN	NaN	NaN	1065856	268928	0	2	0	0	50	63	78669184	0.222762	1
SAMD14	1237828	210	23	2216192	694144	0	3	0	0	50	20	43688128	0.222764	1
HSPA1L	2509866	183	32	3137024	939136	0	2	0	0	23	2	21179136	0.222765	1
TCEB2	1717244	210	42	844096	233024	0	1	0	0	50	21	47669248	0.222781	1
LHX2	306688	342	19	2014144	598400	0	3	1	0	50	38	46649856	0.222825	1
TNP1	261601	642	23	297088	70400	0	1	0	0	50	29	36520704	0.222937	1
DAK	1394229	286	57	2846272	938432	0	3	2	0	50	24	35439360	0.223026	1
NAT9	983414	484	17	1090496	278080	0	2	0	0	50	25	38621440	0.223161	1
ABL1	505506	211	29	5797440	1748736	0	4	1	0	50	28	40585600	0.223305	1
SARS	1000045	287	32	2649152	702592	0	3	0	0	50	32	41810560	0.223767	1
CIRH1A	1175833	201	34	3539008	953216	0	4	0	0	50	14	39481024	0.224011	1
ACTL6B	1884430	247	60	2209856	605440	0	1	0	0	50	15	45439680	0.224077	1
TMEM27	170317	NaN	28	1153152	302016	0	2	0	0	50	31	48591488	0.224166	1
DUPD1	231745	298	44	1105280	311872	0	1	0	0	50	31	39031872	0.224233	1
CDH10	30232	737	-29	3971968	1111616	0	8	1	0	50	43	38010368	0.224242	1
SDCBP2	417756	427	36	1480512	443520	0	2	0	0	50	31	42164672	0.22445	1
DUSP15	1015946	241	37	1178496	367488	0	2	0	0	50	21	33977152	0.22455	1
GABRB2	11638	1049	7	2617472	708928	0	5	0	0	28	30	33038720	0.224587	1
CLEC4A	142724	300	23	1252416	297792	0	3	0	0	50	35	40620096	0.224837	1
SLC25A32	430771	673	28	1684672	475904	0	2	0	0	50	19	45434048	0.225001	1
TMEM151B	NaN	NaN	NaN	2724480	884928	0	3	0	0	50	63	79285184	0.225219	1
RGS8	650082	702	23	1085568	283008	0	2	0	0	50	25	38984704	0.225418	1
KIF5C	87934	682	0	4899840	1216512	0	5	2	0	45	22	36667136	0.225467	1
SPTBN2	1432488	187	46	11915200	3538304	0	11	1	0	13	5	15542912	0.225656	1
C14orf178	429207	388	37	646976	176704	0	1	0	0	50	18	46230272	0.225663	1
ZNF76	682809	264	39	2906816	820864	0	2	1	0	27	9	22630080	0.225708	1
ICAM3	1802015	191	21	2678016	853248	0	1	0	0	50	15	50991424	0.22576	1
EXOSC9	324357	506	29	2373888	623040	0	4	1	0	42	25	31941888	0.225777	1
BAX	1927185	211	43	1270016	381568	0	1	0	0	50	23	40663040	0.225975	1
MRPL52	1165302	225	35	699072	133056	0	1	0	0	50	14	33382976	0.226029	1
PDE4B	103928	596	-8	4408448	1144000	0	6	1	0	50	31	38951616	0.226126	1
CLU	346863	361	29	2582976	682176	0	3	0	0	50	28	41752832	0.226436	1
RBM24	249340	560	-6	1215808	385088	0	3	0	0	50	28	40644736	0.226743	1
RRM2	805187	220	47	2313344	618112	0	2	2	0	48	25	41369856	0.226764	1
OR5H2	414958	885	-14	1555136	440704	0	4	1	0	15	8	9571584	0.226826	1
BRCC3	NaN	NaN	NaN	1683264	422400	0	2	1	0	37	43	55565312	0.226839	1
FAM188A	70308	903	-2	2349952	594176	0	2	0	0	50	23	39967488	0.226951	1
KRTAP4-9	NaN	NaN	NaN	1062336	274560	0	2	0	0	50	63	78674816	0.226965	1
DKKL1	2183690	309	30	1203136	374528	0	2	0	0	50	27	42720832	0.22701	1
CLCNKB	886121	197	43	3705856	1122176	0	3	0	0	50	26	39746432	0.227056	1
C9orf24	478815	302	38	1575552	369600	0	1	0	0	50	14	34344640	0.227117	1
COL5A3	1386309	413	1	8724672	2899776	0	10	2	0	50	41	51199808	0.227126	1
TRA2A	432206	231	23	1422784	429440	0	2	0	0	50	14	36100416	0.227293	1
UGT3A2	173490	614	-9	2650560	720192	0	3	0	0	50	34	50388800	0.227306	1
SCARB1	1090766	206	35	2809664	776512	0	2	0	0	50	15	32772608	0.227335	1
CLEC18C	1353954	139	37	2304896	620224	0	3	0	0	50	22	43292480	0.227403	1
MNDA	97345	985	2	2091584	544192	0	4	1	0	50	29	37187392	0.227438	1
COX10	96214	985	-54	2184512	679360	0	3	1	0	50	29	36074368	0.227604	1
RPA2	891090	272	20	1412928	371712	0	2	1	0	38	14	28749952	0.227696	1
AGPAT1	2119974	392	28	1409408	440704	0	1	0	0	50	29	47013824	0.227724	1
SNRNP35	1090769	424	50	1252416	356928	0	2	1	0	50	53	44110528	0.227837	1
WDR38	1125524	207	41	1598080	469568	0	1	0	0	50	19	37213440	0.227903	1
ATG4D	2036812	226	23	2364032	725824	0	4	2	0	24	20	20357568	0.228049	1
HOXA3	356045	385	28	2126080	695552	0	2	1	0	9	1	5708736	0.228067	1
DIRC2	423454	412	37	2356288	746240	0	2	0	0	50	28	42671552	0.228245	1
PLD5	75320	854	-18	2321088	574464	0	6	1	0	34	26	21202368	0.228297	1
GSTA4	477320	400	17	1166528	297088	0	1	0	0	50	29	39148032	0.228324	1
KMO	171933	382	-17	2565376	642752	0	4	0	0	50	28	41623296	0.228564	1
RSPH1	411865	374	67	1631168	400576	0	2	0	0	50	24	37307776	0.22859	1
SIRPB2	397239	386	42	1703680	503360	0	2	0	0	50	19	44868736	0.2286	1
KIAA1841	631979	302	30	3979712	960256	0	3	1	0	50	22	43601536	0.228674	1
VNN2	127166	569	2	2620288	735680	0	5	0	0	39	26	40784832	0.228742	1
ROPN1	244828	450	24	1075008	308352	0	2	0	0	50	25	37677376	0.228747	1
TMEM136	290558	173	28	765248	195712	0	2	0	0	50	25	48632320	0.228978	1
HYLS1	NaN	NaN	NaN	1479808	429440	0	3	0	0	50	63	78829696	0.22916	1
C17orf74	1906324	206	33	2450624	755392	0	2	0	0	50	29	46556928	0.229218	1
SLC39A12	94785	360	-9	3518592	967296	0	3	0	0	12	5	12148928	0.22936	1
BCL2L11	NaN	NaN	NaN	1226368	332288	0	3	0	0	50	63	78732544	0.229511	1
POPDC3	108747	650	2	1460800	406208	0	3	0	0	50	24	40422272	0.229587	1
OR6P1	NaN	NaN	NaN	1530496	482240	0	4	2	0	19	16	15618944	0.229683	1
MGLL	587659	313	51	1574848	473792	0	1	0	0	50	19	36415104	0.229828	1
SPRR2E	687290	704	30	371712	99264	0	1	0	0	50	37	42376576	0.229866	1
HAMP	767246	472	7	443520	120384	0	1	0	0	50	21	32392448	0.230144	1
RAB38	149319	616	-15	1078528	285824	0	2	0	0	50	33	48269760	0.23023	1
UGT2A1	19584	1065	-8	2678720	713152	0	3	1	0	50	40	45777600	0.230328	1
PDE6A	1032925	135	43	4531648	1101056	0	5	1	0	50	33	48742848	0.2304	1
SLFN12L	NaN	NaN	NaN	3144064	801152	0	5	0	0	50	63	79201408	0.230565	1
CD1C	120861	833	3	1692416	466048	0	3	0	0	50	30	35678016	0.230604	1
BARHL2	82474	897	-4	1900800	578688	0	4	1	0	50	34	42525824	0.230638	1
SEMA4F	964055	364	41	3769216	1225664	0	6	1	0	50	37	43475520	0.230929	1
RNF8	485024	426	37	2656192	680768	0	3	1	0	50	23	43563520	0.230975	1
SNX25	295066	528	30	4410560	1070080	0	6	1	0	50	39	45901504	0.23105	1
C10orf76	932053	319	42	3665728	917312	0	3	0	0	50	32	42415296	0.231201	1
KRTAP25-1	NaN	NaN	NaN	531520	129536	0	1	0	0	50	63	78529792	0.231282	1
FIGLA	596622	629	24	1106688	329472	0	2	0	0	50	25	33276672	0.231342	1
CELA1	504747	239	33	1323520	380864	0	2	0	0	50	20	37779456	0.231497	1
NUDT15	324467	567	34	835648	226688	0	1	0	0	50	41	42501888	0.2315	1
RPS6KA5	410309	521	27	4147264	1084160	0	5	0	0	15	5	16277888	0.231586	1
SLC38A4	518041	415	-10	2837120	753280	0	6	0	0	17	14	16830528	0.231642	1
MLPH	468096	440	11	3063808	870848	0	4	1	0	50	27	56202432	0.231814	1
FLT3LG	2173457	290	44	1177792	385088	0	1	0	0	50	27	39255040	0.231881	1
FAM171B	264318	538	-9	4129664	1169344	0	7	1	0	50	27	42066112	0.231927	1
CDC25C	1312427	273	36	2497792	615296	0	4	0	0	46	27	41551488	0.232014	1
KCTD3	82180	597	-30	4158528	1155264	0	5	1	0	50	37	38942464	0.232202	1
ZGPAT	1126597	202	36	2609728	811712	0	3	1	0	50	12	36351040	0.232219	1
NDUFA4L2	2162032	238	58	461120	121792	0	1	0	0	50	28	47633344	0.232249	1
RPGRIP1	722324	263	39	6610560	1742400	0	3	0	0	17	11	28918208	0.232263	1
GOLPH3	440207	197	16	1488256	431552	0	2	0	0	50	21	41707776	0.232297	1
LASP1	1255539	159	41	1382656	328064	0	2	0	0	50	24	44792704	0.23236	1
OR13C9	147494	920	-31	1572032	447040	0	2	2	0	41	32	34695936	0.232393	1
ABCD1	1910154	NaN	37	3617856	1184832	0	3	0	0	33	14	31102016	0.232832	1
SLC11A1	734742	197	37	2754048	855360	0	3	0	0	12	5	12140480	0.232985	1
POM121L12	10922	1116	-24	1412928	473088	0	3	1	0	50	48	50551424	0.233009	1
C1GALT1C1	388105	NaN	7	1636800	401280	0	3	0	0	50	25	39553536	0.233257	1
FKBP15	448462	456	9	6224064	1733952	0	6	1	0	50	16	38580608	0.233265	1
ATP6V1D	484235	291	32	1296768	342144	0	3	0	0	50	22	35142976	0.233453	1
HPD	829168	195	44	2081728	535040	0	3	2	0	13	7	8493760	0.233652	1
SDHB	678965	221	52	1460096	379456	0	2	0	0	50	21	41448000	0.23377	1
SEC14L3	657636	288	48	2097216	540672	0	3	0	0	50	27	38863616	0.233817	1
OSBPL10	373732	604	7	3835392	1104576	0	4	2	0	50	22	41936576	0.233863	1
KRTAP19-2	14979	1035	-68	266112	65472	0	1	0	0	50	43	28018496	0.233903	1
ATPIF1	779314	213	33	626560	159104	0	1	0	0	50	17	36313728	0.233992	1
DECR2	1549307	207	37	1459392	460416	0	1	0	0	50	29	51327936	0.234252	1
ALG1L2	NaN	NaN	NaN	1115136	312576	0	1	0	0	50	63	78712832	0.234359	1
C17orf64	436889	204	1	1224960	323136	0	1	0	0	50	23	38106816	0.234494	1
ZCCHC5	263052	NaN	20	2347840	668096	0	3	1	0	50	23	38464448	0.234501	1
ATP6V0E1	489007	309	40	436480	112640	0	1	0	0	50	19	34277760	0.234517	1
DEFB136	467502	451	22	402688	102080	0	1	0	0	19	6	11166848	0.234725	1
UCN2	1433482	183	41	531520	192896	0	1	0	0	50	28	59581632	0.23486	1
RPAP3	429377	382	5	3500288	854656	0	4	0	0	50	18	36527040	0.234863	1
FMR1	96476	NaN	-6	3445376	700480	0	5	0	0	50	30	45168640	0.234877	1
KLK13	490795	632	22	1371392	428032	0	3	0	0	50	23	33102080	0.234911	1
STAMBP	1124858	404	43	2176768	592064	0	2	0	0	50	29	39361344	0.234986	1
PLXNB2	939384	257	70	9230848	2716736	0	6	4	0	50	21	38741824	0.235083	1
CCNT1	1705947	328	30	3651648	1026432	0	6	1	0	50	19	33899008	0.235191	1
ZNF597	1361831	303	29	2176064	542080	0	3	1	0	29	18	23164416	0.235236	1
SLC43A2	1362107	198	29	2870208	851136	0	3	0	0	50	32	44027456	0.235273	1
YTHDC1	126481	485	0	3792448	955328	0	4	0	0	50	19	42335040	0.235479	1
PNN	314417	166	13	3700928	920128	0	3	0	0	48	28	35026112	0.235989	1
POM121	641244	332	59	4728768	1605120	0	7	1	0	50	24	33680768	0.236038	1
JUN	300720	419	5	1600192	503360	0	2	0	0	50	40	42211136	0.23609	1
CYSLTR2	404943	430	46	1700160	502656	0	2	0	0	50	24	46492864	0.236433	1
RPL36	879991	295	21	547712	153472	0	1	0	0	50	21	39906240	0.236514	1
TRIM77	NaN	NaN	NaN	2316160	579392	0	4	1	0	37	43	55722304	0.236524	1
FCRLA	598281	504	20	1896576	572352	0	2	0	0	50	15	36981824	0.23658	1
IDI1	338115	407	30	1461504	378048	0	3	0	0	50	30	43616320	0.236584	1
ELN	1047492	240	54	3605184	1294656	0	4	0	0	12	7	12824064	0.236914	1
ABCC2	1035115	171	30	7841856	2215488	0	8	2	0	50	17	37564736	0.236929	1
DOCK11	207684	NaN	38	10871872	2712512	0	13	3	0	50	32	36529152	0.237008	1
EXTL3	403198	327	42	4499264	1363648	0	5	0	0	50	21	39758400	0.237072	1
ARAF	775214	NaN	38	3076480	896192	0	4	1	0	50	34	46592832	0.237285	1
PRPF4	426351	312	26	2705472	722304	0	2	0	0	50	19	36479168	0.23733	1
CSNK2A2	862670	292	15	1856448	460416	0	2	0	0	50	28	42605376	0.237667	1
TNRC6B	502506	484	34	9423744	2642112	0	9	0	0	15	10	20387136	0.237828	1
EXOC4	618702	965	12	4996992	1343232	0	4	0	0	24	9	22997568	0.237921	1
MEGF8	792230	218	42	13601984	4343680	0	13	3	0	8	4	7224448	0.23806	1
FAM26E	261450	479	19	1546688	430144	0	2	0	0	50	33	46135936	0.238327	1
DCD	615189	494	31	576576	164736	0	1	0	0	50	30	49897408	0.238391	1
ZBTB2	337954	409	23	2558336	721600	0	4	0	0	50	23	41888704	0.238434	1
KRR1	513610	524	-10	2012032	488576	0	1	0	0	50	20	44786368	0.238578	1
ZKSCAN1	1503181	254	41	2842752	772992	0	3	1	0	50	35	53835584	0.238618	1
KIF13A	495244	363	1	9302656	2509760	0	8	2	0	50	19	39526784	0.238685	1
ENDOU	395089	320	14	2169728	510400	0	2	0	0	50	30	44868736	0.238755	1
UBE4A	963668	192	48	5538368	1427008	0	6	1	0	50	29	41256512	0.239056	1
SLC25A41	865106	219	33	1832512	573056	0	2	1	0	50	29	41437440	0.239115	1
PPM1H	298536	426	0	2561856	777216	0	3	1	0	50	24	42784192	0.239206	1
BTF3	439732	289	38	1047552	306240	0	2	0	0	50	25	35569600	0.239287	1
DGKB	24487	1141	-13	4266944	1063744	0	5	1	0	12	18	15989248	0.239415	1
KLF11	922437	234	42	2502720	777216	0	3	1	0	50	27	50067072	0.239458	1
CD4	2819394	232	40	2330944	653312	0	2	1	0	50	18	39238144	0.239464	1
PTPRF	996816	182	33	9520896	2838528	0	7	0	0	8	0	7384960	0.239477	1
DTX1	562320	387	44	3026496	975744	0	3	2	0	12	4	9349120	0.23963	1
VEGFB	1613996	257	65	1039104	333696	0	1	0	0	50	14	42169600	0.239685	1
PATE3	NaN	NaN	NaN	526592	121792	0	1	0	0	50	63	78522048	0.239698	1
OASL	1225663	380	40	2632256	677248	0	3	1	0	50	20	35316160	0.239714	1
DNAJC2	375620	620	8	3315136	765248	0	3	0	0	50	21	40168128	0.239751	1
B4GALT7	1316033	475	42	1638912	485760	0	2	0	0	48	28	45988800	0.239793	1
DNAJB4	373296	256	1	1700160	458304	0	3	1	0	50	38	50438080	0.239812	1
AADACL4	145424	454	23	2014144	596288	0	3	1	0	50	29	38879808	0.240112	1
MMP14	1177534	225	34	2938496	831424	0	3	0	0	50	14	31987648	0.24047	1
NRCAM	441225	682	1	6791488	1789568	0	8	3	0	19	9	11392128	0.240482	1
PSMB8	1253457	401	26	1605824	485056	0	2	0	0	50	17	37705536	0.240614	1
COBLL1	76781	413	-4	5883328	1620608	0	8	0	0	18	8	17711232	0.240771	1
EXOG	373229	578	28	1868416	516032	0	2	0	0	50	35	50571136	0.240824	1
RFPL1	723458	203	35	1571328	451968	0	2	0	0	50	23	43905664	0.241036	1
APBB3	706371	319	29	2488640	734272	0	3	0	0	50	20	46597760	0.241074	1
VAPB	962331	385	24	1259456	328768	0	1	0	0	50	40	51663744	0.241172	1
REC8	974559	220	41	2792064	834240	0	3	1	0	50	28	48579520	0.241307	1
IL1R2	215759	556	12	2029632	570240	0	4	2	0	41	43	38598912	0.241362	1
SDC2	230943	740	-2	1025024	288640	0	2	0	0	50	32	41686656	0.241577	1
PIWIL3	399624	395	-4	4555584	1208064	0	6	1	0	50	21	37073344	0.241778	1
TCEAL2	132641	NaN	4	1172864	280192	0	3	0	0	50	26	34253824	0.241879	1
MYL6	2878044	171	40	872960	210496	0	1	0	0	50	17	40985472	0.241985	1
TMEM9B	548433	243	21	1002496	292160	0	1	0	0	50	14	41017856	0.242003	1
MAGEE2	117293	NaN	-10	2596352	723712	0	5	0	0	20	14	17875264	0.24201	1
CLDN12	140224	1085	-8	1182016	378752	0	2	0	0	50	34	46137344	0.242042	1
CABYR	233052	360	52	3423552	1024320	0	4	0	0	39	18	27848128	0.242175	1
VAMP5	1158965	170	43	587136	175296	0	1	0	0	50	25	38884032	0.242304	1
CDK11B	1569768	214	33	4171904	1032064	0	5	2	0	50	20	35065536	0.242379	1
IQCB1	371177	520	32	3105344	799744	0	5	0	0	50	28	42172416	0.242824	1
DHRS7C	77786	204	-62	1569920	453376	0	3	0	0	50	51	42631424	0.243068	1
LRRN3	65006	840	2	3493952	998272	0	5	0	0	3	0	3369344	0.24307	1
OSBPL9	586185	288	18	4086720	996864	0	4	1	0	50	23	41039680	0.243337	1
TMEM71	166227	872	-6	1558656	392832	0	3	0	0	50	43	42456832	0.243482	1
RGPD3	NaN	NaN	NaN	8963328	2371776	0	9	3	0	50	66	80772032	0.243631	1
ZNF25	140131	959	-27	2388672	549120	0	5	0	0	50	52	50473280	0.243642	1
OR4K14	420010	827	-51	1517120	451264	0	4	1	0	50	38	32973248	0.243822	1
STH	365925	469	18	635712	190080	0	1	0	0	50	26	46770240	0.243859	1
VWC2L	52906	1018	-1	1157376	280896	0	2	0	0	50	31	44749056	0.243958	1
DHRS1	915114	220	38	1577664	479424	0	1	0	0	50	22	41681728	0.244144	1
TAAR9	178165	618	22	1717056	494208	0	2	1	0	50	31	38762944	0.244584	1
CCNB1	420987	273	30	2194368	623040	0	2	0	0	50	31	43852864	0.244645	1
METTL2A	330776	370	5	1973312	499840	0	2	0	0	50	26	37872384	0.244681	1
HIST1H2AL	228884	634	40	619520	218944	0	2	0	0	50	36	29275840	0.244715	1
GNRH1	178665	515	21	478720	133760	0	1	0	0	50	32	41126272	0.244745	1
SERPINC1	443726	385	13	2350656	650496	0	3	0	0	50	34	54039040	0.2448	1
NRL	992350	355	19	1122176	402688	0	2	0	0	50	28	42077376	0.244803	1
NFYB	1222031	156	17	1114432	262592	0	1	1	0	14	3	7703872	0.245043	1
RNF167	1416161	231	30	1759296	532224	0	2	0	0	50	24	36942400	0.24507	1
CLECL1	251092	648	8	856768	216128	0	2	0	0	50	37	44283712	0.245324	1
LDLRAD1	430138	201	31	1063744	287936	0	3	1	0	32	15	18031552	0.2454	1
LSM5	371992	639	6	492800	128128	0	1	0	0	50	24	38843904	0.245506	1
HIF3A	1079866	357	39	3372864	1045440	0	7	1	0	50	30	35649152	0.245599	1
WNT7A	422569	498	34	1753664	489280	0	5	2	0	22	16	12553728	0.245671	1
OR11H6	371813	563	-29	1595968	499136	0	3	0	0	50	37	40152640	0.245839	1
LCTL	553330	219	58	2942720	757504	0	4	1	0	50	32	42137216	0.245972	1
PIWIL4	367057	478	6	4408448	1156672	0	4	0	0	20	7	15994176	0.246017	1
ZFP37	492947	575	-4	3246144	781440	0	5	0	0	50	23	42348416	0.246223	1
OR2T33	18846	936	-35	1556544	475200	0	3	0	0	50	43	39570432	0.246305	1
CHML	NaN	NaN	NaN	3277824	884928	0	4	1	0	50	64	79285184	0.246604	1
ACAD8	270350	623	21	2130304	594176	0	2	0	0	50	25	35394304	0.246616	1
PRRG1	81601	NaN	3	1242560	339328	0	1	0	0	50	43	54148160	0.246658	1
GYPE	166879	959	-9	418176	111936	0	1	0	0	50	33	42651136	0.246787	1
DNAJC6	269422	441	0	4654848	1288320	0	3	1	0	50	23	44060544	0.246802	1
CUL7	1239021	301	42	8857728	2667456	0	8	1	0	4	2	7566592	0.24683	1
THPO	1447013	268	44	1992320	284416	0	2	0	0	50	38	55515328	0.246909	1
PRDX5	1613996	257	65	1058112	346368	0	1	0	0	50	14	42169600	0.246962	1
TRAPPC5	688482	384	31	904640	305536	0	2	0	0	50	42	44789888	0.247399	1
DEFB113	70183	1258	-7	420992	96448	0	1	0	0	50	32	38523584	0.247498	1
SIRPB1	421731	424	39	3816384	1163712	0	5	0	0	50	29	43517056	0.247628	1
CPT1C	1716449	192	41	4039552	1206656	0	5	0	0	50	23	49080768	0.247846	1
HSF5	818916	384	23	2939200	885632	0	2	0	0	50	27	54985216	0.247896	1
TUBD1	957047	216	26	2366144	577984	0	3	1	0	50	24	40128000	0.247965	1
IQCD	417427	252	35	1748032	473792	0	2	0	0	50	29	38048384	0.247996	1
SCGB1C1	1003496	437	11	496320	137280	0	1	0	0	50	19	29686976	0.24801	1
SGCB	114535	815	8	1643136	424512	0	3	0	0	50	33	44076736	0.248021	1
KRT32	1445853	325	-22	2251392	648384	0	4	1	0	50	39	37768192	0.248351	1
KRTAP1-1	977588	404	10	896896	235136	0	2	0	0	50	24	28232512	0.248383	1
NPNT	262174	361	7	3136320	857472	0	3	2	0	50	29	36145472	0.248387	1
CENPL	441912	417	9	1969088	550528	0	1	0	0	50	26	54881024	0.248392	1
URGCP	872910	239	44	4597120	1354496	0	7	1	0	50	22	44746944	0.248437	1
AGBL3	NaN	NaN	NaN	4785792	1184832	0	6	1	0	50	64	79585088	0.248481	1
OR5P2	103028	823	-1	1562880	483648	0	3	0	0	50	31	44129536	0.248555	1
ACAT2	648197	420	22	2002880	586432	0	1	0	0	50	23	49322240	0.248591	1
HIST1H4K	267617	634	32	492096	171072	0	1	0	0	50	22	30663424	0.248604	1
NDUFA7	778783	209	14	573760	178112	0	1	0	0	50	26	45374912	0.248704	1
KCNA2	479017	640	21	2468928	699072	0	4	0	0	50	21	37131072	0.248797	1
KRTAP5-5	NaN	NaN	NaN	1168640	343552	0	1	1	0	26	16	23237632	0.248826	1
OR4N5	371813	563	-29	1502336	453376	0	3	1	0	50	37	40152640	0.248895	1
CWH43	246165	439	49	3586176	975744	0	5	1	0	50	29	50942144	0.2489	1
ZCCHC11	663395	394	20	8499392	2174656	0	7	1	0	44	21	43205184	0.248944	1
HAUS4	1240941	185	38	1893056	489280	0	3	0	0	50	29	43383296	0.24898	1
HSD11B1	219540	222	15	1507264	404096	0	3	0	0	50	29	33738496	0.248995	1
PELI3	1941577	194	51	2293632	741312	0	2	0	0	50	25	39790784	0.249025	1
POLR1D	350423	583	50	1276352	322432	0	2	0	0	50	19	30637376	0.249118	1
DUSP19	350474	524	20	1112320	294272	0	3	0	0	50	36	45122176	0.249317	1
ST8SIA4	24350	1122	36	1821248	497728	0	2	1	0	50	53	46195072	0.249331	1
FBXL22	754243	197	47	1160896	385088	0	2	1	0	50	18	37395776	0.249363	1
AKR1B1	328321	415	9	1661440	427328	0	1	0	0	50	26	45505856	0.24937	1
C10orf95	871726	178	41	1195392	451968	0	1	0	0	50	33	42687744	0.249375	1
HOXB9	909944	509	28	1239040	359744	0	2	0	0	50	35	34948672	0.249416	1
ATP2B3	940418	NaN	24	6364864	1865600	0	8	3	0	50	18	34660736	0.249425	1
ZNF585B	248427	984	-56	3922688	981376	0	8	0	0	48	29	35059200	0.249577	1
MAK	263773	468	14	3227840	827200	0	4	0	0	50	23	34411520	0.249892	1
COL1A1	1277832	210	26	7250496	2454144	0	7	3	0	50	23	47187008	0.249936	1
GBE1	54244	720	0	3657280	923648	0	6	2	0	50	35	38967808	0.249976	1
CXCL10	489826	399	43	520960	135872	0	1	0	0	50	23	41276928	0.249981	1
EBF1	123440	728	39	3040576	837056	0	5	1	0	50	30	37373952	0.250039	1
PRDM1	162338	278	44	4140928	1166528	0	5	0	0	16	6	14039168	0.25013	1
CD28	320806	477	19	1118656	306944	0	2	0	0	50	32	45897984	0.250145	1
RAD17	467846	314	46	3562944	916608	0	4	0	0	50	19	42011904	0.25018	1
SLC37A4	1424132	180	57	2259840	682176	0	2	1	0	50	22	34735360	0.250198	1
NOTUM	3814891	211	28	2505536	727936	0	2	0	0	50	19	35289408	0.250262	1
PAQR4	1443513	234	49	1290432	462528	0	2	0	0	50	23	37480960	0.250346	1
KIR2DL1	NaN	NaN	NaN	1774080	500544	0	3	0	0	50	63	78900800	0.250421	1
SRRT	1339207	433	48	4529536	1187648	0	5	1	0	50	23	47367936	0.250598	1
SH3GL2	28189	392	-31	1842368	461824	0	3	0	0	50	42	41041792	0.250642	1
EGFL6	196762	NaN	49	2888512	720896	0	3	0	0	50	25	44162624	0.250779	1
DPT	358217	440	9	1064448	244992	0	2	0	0	50	30	41789440	0.250854	1
DHFRL1	85529	1378	-18	950400	249216	0	2	0	0	50	40	39832320	0.250895	1
AARS	1335968	139	42	4918848	1389696	0	5	0	0	39	17	36415808	0.250959	1
NUTF2	959655	143	49	693440	151360	0	1	0	0	50	26	47453120	0.251007	1
AQP12A	1077835	446	25	1419264	485760	0	2	0	0	50	31	51235008	0.251391	1
ANXA10	55532	402	-16	1743104	409024	0	3	0	0	50	39	42429376	0.251464	1
FGF16	547612	NaN	-7	580800	164736	0	1	0	0	50	26	39470464	0.251531	1
ATP1A1	616485	464	18	5244800	1458688	0	6	0	0	50	22	38393344	0.251664	1
GPR45	184828	497	0	1778304	585024	0	1	0	0	50	20	40401856	0.251815	1
SIGLEC11	1679101	205	45	3454528	1063040	0	4	0	0	50	21	41103744	0.251885	1
LPCAT1	557296	390	37	2687872	811712	0	2	1	0	50	23	42829952	0.251927	1
CELA3B	448600	190	29	1381248	399168	0	2	1	0	49	23	38841792	0.252051	1
SCGB3A2	137041	470	2	471680	145024	0	1	0	0	50	20	35730112	0.252122	1
IL2RB	668971	289	53	2742784	830720	0	3	0	0	50	20	34197504	0.252216	1
PDE1A	359828	401	-5	2944832	738496	0	3	0	0	50	26	42314624	0.25252	1
CEP68	647041	340	38	3671360	1182016	0	3	0	0	14	2	11513216	0.252538	1
FADS2	1618824	212	64	2328832	583616	0	3	1	0	27	10	23063040	0.252543	1
GBX1	611046	337	38	1716352	596288	0	1	0	0	45	16	32957056	0.252567	1
CLIC1	2513551	176	26	1225664	349888	0	1	0	0	50	12	50939328	0.252656	1
RIBC1	920771	NaN	70	2012032	516032	0	2	0	0	50	24	41074880	0.252752	1
TRMT1	1948449	221	41	3320768	1000384	0	5	0	0	42	20	33699776	0.252832	1
PCDHB6	915569	724	-11	3803008	1234112	0	6	1	0	50	52	47534784	0.252903	1
LMBR1L	1955973	214	60	2475264	764544	0	3	1	0	40	13	32862720	0.252933	1
HDAC4	66632	584	22	5479232	1606528	0	9	0	0	32	22	28002304	0.252936	1
GALNT7	249234	381	15	3393984	872256	0	3	0	0	14	5	9779264	0.252973	1
RFC4	449980	384	25	1881088	518144	0	2	1	0	50	20	39556352	0.252995	1
[truncated: 16,863 more rows]
