# Supplementary material for: Classification of Estrogen Receptor-Positive Breast Cancer Based on Immunogenomic Profiling and Validation at Single-Cell Resolution
Source: Front Cell Dev Biol. 2021 Sep 21;9:722841. doi: 10.3389/fcell.2021.722841 (PMC8490889; doi:10.3389/fcell.2021.722841)
Supplement: Supplementary Table 5 — Single-cell annotation results by Azizi and Garvan. [file Table_5.XLSX]

## Sheet: Melanoma
sample	patient	time	aCTLA4_response	aPD1_response	ACO2	ACTB	ACVR1C	ACVR2A	ACVR2B	ADA	AIM2	ALAS1	ALCAM	AMICA1	AMIGO1	AMIGO2	AMIGO3	ANGPT1	ANGPT2	ANGPT4	AOC3	ARG1	ARG2	B2M	BATF3	BCAM	BCAN	BECN1	BGN	BID	BMPR1A	BMPR1B	BMPR2	BST2	C3	C5	CADM1	CADM2	CADM3	CADM4	CALR	CANX	CARD11	CASP1	CASP3	CASP4	CCBP2	CCL1	CCL11
5A	5	preCTLA4	response	NA	9.795	15.25	5.603	7.545	6.173	6.532	6.428	8.659	9.315	9.164	4.517	6.613	5.116	7.486	9.137	3.945	8.502	4.976	7.137	17.25	4.517	7.634	6.846	10.92	9.728	7.724	9.657	5.89	9.078	13.9	9.125	6.277	9.833	5.665	7.478	8.73	14.42	13.14	6.749	9.851	10.07	9.081	5.942	0.5587	4.517
7A	7	preCTLA4	nonresponse	response	10.35	15.72	8.303	9.168	6.846	8.254	6.058	9.32	9.629	9.896	2.113	8.135	0	9.741	8.09	0	12.2	10.76	3.698	16.74	2.961	9.616	3.878	11.14	10.38	8.602	10.42	7.456	10.49	12.78	11.32	5.857	8.395	5.722	8.912	7.456	13.78	13.05	5.406	10.44	9.815	10.07	8.205	3.25	4.546
8A	8	preCTLA4	nonresponse	response	10.35	15.34	7.298	9.345	6.604	7.986	4.45	9.303	9.911	9.722	5.801	7.683	2.935	8.082	9.598	4.883	10.36	6.52	4.772	16.07	4.216	9.231	2.713	10.78	8.596	8.035	10.32	7.546	10.04	10.96	11.22	6.571	8.563	6.278	7.903	7.338	13.24	12.93	5.961	11.76	10.02	9.985	5.909	0.1281	3.713
9A	9	preCTLA4	nonresponse	response	9.471	15.18	4.851	8.11	6.632	6.805	5.568	8.81	8.523	8.994	3.266	6.469	3.693	7.54	7.399	2.315	8.409	7.444	3.362	15.91	3.9	7.953	5.506	10.01	9.305	7.754	9.162	3.9	9.472	10.54	10.16	5.97	7.048	4.339	7.56	7.306	12.9	13.1	5.149	8.478	9.884	8.554	6.073	2.495	4.136
10A	10	preCTLA4	response	NA	10.28	15.19	5.177	9.563	5.886	6.277	4.692	8.956	9.468	9.98	3.287	6.494	3.107	7.727	9.047	0	7.462	11.92	5.082	16.11	3.107	8.079	6.142	10.99	9.606	8.116	9.78	6.457	10.56	11.65	10.28	6.36	8.581	4.154	6.777	7.216	13.62	12.81	5.858	11.13	10.5	10.19	6.601	4.485	2.007
18A	18	preCTLA4	nonresponse	nonresponse	10.74	15.38	4.329	9.123	6.067	7.806	6.6	8.92	8.076	9.713	4.178	6.191	1.086	7.366	7.806	0	8.793	6.833	4.399	16.83	3.917	7.584	3.917	10.24	10.47	7.561	9.706	7	9.448	11.74	10.44	5.674	8.964	5.288	5.173	4.178	13.74	13.07	5.932	9.13	9.662	8.75	5.325	0.1682	5.932
19A	19	preCTLA4	nonresponse	nonresponse	9.424	14.04	6.177	7.137	7.226	6.66	8.672	8.66	7.612	8.089	4.648	5.29	3.284	9.415	6.085	2.846	5.662	2.846	2.968	16.47	4.365	5.817	0	10.98	7.794	7.64	9.79	7.712	10.43	13.99	7.021	5.218	9.346	4.068	5.061	5.716	14.19	11.57	6.623	10.63	10.07	9.733	3.082	2.563	3.544
22A	22	preCTLA4	response	NA	11.02	15.36	5.578	7.771	7.848	5.578	6.43	8.241	9.459	8.083	5.649	8.957	4.046	8.772	7.412	5.059	5.781	3.819	8.444	15.93	2.172	6.72	0	10.2	8.096	8.383	9.464	7.392	10.03	10.38	8.78	6.304	11.89	4.242	5.254	8.229	12.4	12.51	6.117	7.818	10.31	8.297	3.819	2.172	4.708
23A	23	preCTLA4	nonresponse	nonresponse	9.905	14.79	4.347	8.178	6.175	6.558	6.065	8.737	8.567	8.178	4.577	5.772	2.648	8.434	8.133	3.155	8.303	4.95	5.311	16.63	4.728	8.484	5.404	10.42	9.164	8.6	9.516	4.629	9.593	11.68	10.55	6.794	10.32	4.908	5.212	8.728	13.88	12.76	4.728	10.54	10.85	9.345	4.408	1.86	7.509
25A	25	preCTLA4	nonresponse	nonresponse	9.974	15.67	4.454	8.41	6.177	7.476	7.486	8.916	9.053	10.42	4.923	7.29	2.908	7.075	11.88	0.5865	6.968	6.912	5.363	17.6	3.992	6.968	4.923	10.72	8.895	8.238	9.384	0.5865	10.03	14.59	10.06	6.314	10.33	4.979	6.644	7.29	13.46	12.99	7.138	11.73	9.983	10.89	5.665	1.965	4.373
31A	31	preCTLA4	response	NA	9.798	15.15	6.385	7.587	7.555	7.419	6.938	8.823	7.239	9.209	3.434	6.781	3.286	7.269	7.618	2.469	8.613	3.434	5.334	16.25	3.91	8.067	0	10.66	9.402	8.213	10.05	6.232	9.557	13.54	11.57	5.99	7.48	4.486	8.032	5.891	13.77	12.17	7.057	10.33	10.23	9.183	4.267	0.3988	4.845
37A	37	preCTLA4	response	NA	10.26	16.23	4.926	8.833	7.16	7.466	6.801	9.251	8.683	9.716	0.1713	9.464	0	9.422	8.916	0	10.08	11.71	6.194	16.37	0	9.288	8.01	11.09	12.34	8.395	10.31	8.264	10.58	11.93	7.466	5.216	8.395	5.301	7.484	7.183	13.96	13.4	6.829	9.548	10.23	10.48	6.679	0.1713	3.872
42A	42	preCTLA4	nonresponse	nonresponse	10.02	15.52	4.097	7.768	7.257	7.304	6.846	9.073	8.757	9.959	5.395	7.672	4.53	6.024	7.066	3.021	7.734	3.339	5.462	16.81	5.884	7.267	3.918	10.12	11.16	8.511	9.394	3.475	10.05	13.34	10.34	5.757	9.385	4.76	6.46	6.673	13.69	12	7.5	10.27	10.52	9.503	5.395	3.339	6.191
43A	43	preCTLA4	nonresponse	nonresponse	10.27	15.22	7.155	8.338	6.461	8.03	3.496	8.517	7.259	7.817	3.566	9.454	3.697	7.061	8.596	2.985	9.637	3.979	4.38	14.43	5.577	8.12	10.07	9.502	10.71	7.863	8.99	5.168	9.092	11	10.23	5.453	6.947	4.455	6.144	6.921	13.1	12.98	4.596	7.523	9.179	7.957	5.318	1.78	5.318
47A	47	preCTLA4	nonresponse	response	9.806	15.7	5.566	8.797	7.212	7.759	7.383	9.068	9.211	9.963	3.094	7.135	1.957	7.641	8.032	1.22	9.371	7.906	3.094	16.43	3.542	8.131	0	11.18	10.99	8.72	10.1	8.817	10.5	11.72	11.55	6.078	7.916	5.19	6.835	6.322	14.25	12.51	5.939	9.059	10.16	9.157	6.505	0	6.481
50A	50	preCTLA4	nonresponse	nonresponse	11.08	15.6	7.671	7.288	8.01	6.985	5.28	9.883	9.149	8.342	3.963	6.6	2.604	5.28	6.735	0	7.505	3.21	1.988	15.77	3.21	6.948	0	10.53	10.4	8.702	9.818	6.936	10.98	12.78	7.992	4.976	10.73	4.147	2.329	6.569	13.98	12.43	5.2	11.61	9.684	8.346	4.71	0	6.184
6B	6	onCTLA4	nonresponse	response	10.08	14.83	4.871	7.803	5.241	6.879	6.367	8.679	10.01	8.93	0	6.209	3.994	6.4	7.714	1.387	7.887	10.03	3.994	16.04	4.303	7.283	0	9.93	8.17	8.244	9.01	7.695	10.27	13.21	10.22	6.991	8.665	4.232	6.597	5.204	13.6	12.92	5.346	10.33	10.22	9.447	5.346	0	2.683
18B	18	onCTLA4	nonresponse	nonresponse	12.05	16.64	0.2619	9.604	8.909	8.175	5.306	10.39	7.593	9.047	6.976	0.2619	0	7.593	6.976	0.2619	9.474	5.306	0	17.36	0	8.758	7.73	12.44	9.148	0	11.27	10.36	10.31	13.12	6.976	7.593	6.284	3.432	4.906	0	15.64	13.8	7.273	8.966	9.148	8.966	3.432	5.306	6.095
22B	22	onCTLA4	response	NA	10.92	15.6	5.388	8.165	6.303	6.485	9.65	9.044	10.31	8.661	1.798	9.441	0	8.628	7.271	0	6.463	3.336	6.97	17.59	5.028	6.123	0	10.23	8.708	8.792	8.453	6.067	9.81	13.03	11.98	5.56	9.835	5.639	5.56	6.506	13.39	12.73	6.721	9.973	10.93	9.557	0	0	5.519
27B	27	onCTLA4	response	NA	10.26	15.89	6.905	8.368	7.048	8.536	9.933	9.245	10.19	12.05	5.571	8.803	5.571	7.609	9.589	5.472	10.04	6.786	5.128	18.04	6.658	8.461	0	10.86	10.15	9.486	9.339	6.702	9.68	14.09	10.29	6.612	8.863	6.866	9.636	6.053	14.89	13.04	9.096	11.08	11.22	10.95	6.303	6.466	5.983
37B	37	onCTLA4	response	NA	10.16	15.54	5.478	8.884	6.744	7.077	8.454	8.722	10.85	11.42	3.73	8.418	0	6.961	7.839	4.457	8.454	4.939	4.854	17.76	5.234	6.648	4.066	10.52	10.38	9.456	8.722	6.461	9.15	12.67	8.847	4.939	8.698	6.721	3.008	5.994	13.9	13.29	7.817	10.48	10.71	10.59	0	6.544	5.994
2C	2	postCTLA4_prePD1	nonresponse	nonresponse	10.25	15.67	4.854	8.024	7.152	6.059	12.13	9.802	10.13	11.59	3.327	8.05	0	8.856	7.601	3.327	5.715	3.327	4.854	18.22	5.715	6.419	0	11.12	10.15	8.329	9.58	3.327	9.183	15.29	10.52	5.715	9.4	5.261	7.289	9.111	15.55	13.32	8.412	10.87	10.78	10.69	3.327	2.409	6.158
3C	3	postCTLA4_prePD1	nonresponse	nonresponse	9.856	15.73	5.885	8.473	8.216	7.118	7.534	8.686	9.304	10.16	5.166	8.7	0.1722	9.146	8.997	0.1722	9.185	4.603	5.001	17.02	5.313	7.363	0	10.72	11.54	8.588	9.898	5.166	9.834	12.73	10.67	5.058	8.228	6.143	5.166	8.953	14.49	12.84	7.091	9.504	10.2	9.892	6.269	4.749	7.386
4C	4	postCTLA4_prePD1	nonresponse	nonresponse	9.435	15.65	5.907	8.464	6.638	8.186	7.707	8.248	9.496	10.2	5.357	7.019	4.976	9.064	9.428	3.445	9.729	3.445	3.218	16.39	5.868	7.417	0	10.44	12.3	9.328	9.374	7.071	9.674	12.89	9.751	6.151	7.639	5.464	7.929	6.683	14.76	12.82	6.442	9.218	9.956	10.15	4.35	4.106	9.081
6C1	6	postCTLA4_prePD1	nonresponse	response	10.39	15.79	7.467	7.305	6.116	7.031	7.587	8.999	8.517	8.59	4.827	8.67	1.472	8.434	8.741	4.181	11.53	4.181	2.164	17.07	4.54	9.522	0	10.22	9.771	8.016	9.635	7.722	10.57	15	9.205	6.993	6.763	5.506	7.453	4.642	14.22	13.31	4.738	10.83	9.91	10.08	5.885	0.09366	4.991
6C2	6	postCTLA4_prePD1	nonresponse	response	10.34	14.98	6.95	6.003	5.521	5.845	6.075	8.854	7.924	6.553	0	2.633	0	4.012	6.578	2.186	7.026	0	5.572	16.73	2.633	4.792	0	9.916	7.262	7.735	8.473	7.569	10.75	15.18	5.76	6.765	6.553	3.681	3.481	0.3113	14.55	13.37	0.3113	11.19	10.11	10.01	0	0	0
8C	8	postCTLA4_prePD1	nonresponse	response	10.38	15.43	5.084	9.071	6.33	7.698	8.704	9.381	10.01	12.59	5.582	9.132	3.188	7.123	6.953	4.793	7.87	9.79	6.088	17.58	5.084	8.598	0	10.79	9.244	9.214	10.11	4.793	9.925	13.15	10.86	6.63	8.283	5.986	7.439	6.302	13.75	12.95	9.112	11.11	10.73	10.57	7.091	3.937	4.622
9C	9	postCTLA4_prePD1	nonresponse	response	9.843	15.23	5.758	7.931	7.044	7.213	8.336	9.364	8.202	10.82	3.178	7.685	1.15	7.922	8.148	4.218	8.33	5.072	4.32	17.75	4.108	7.732	1.842	10.31	9.565	8.628	9.322	4.416	9.382	13	10.08	6.167	7.813	5.758	6.464	7.117	13.51	13.4	6.818	10.08	10.27	9.685	5.521	2.308	5.072
15C	15	postCTLA4_prePD1	NA	response	9.872	15.89	6.083	7.915	7.315	7.931	6.544	9.508	8.325	8.682	4.846	6.27	2.183	6.565	7.592	0	7.978	6.111	5.867	15.04	3.803	8.124	6.27	10.73	9.443	8.124	9.262	4.169	9.437	13.89	9.44	5.69	9.851	3.494	4.777	7.091	13.68	12.58	6.344	10.5	10.26	9.755	5.489	0	5.763
16C	16	postCTLA4_prePD1	nonresponse	nonresponse	10.51	15.48	8.276	7.658	7.919	7.721	8.955	9.048	7.02	7.569	2.494	3.968	0	6.388	8.234	0	6.792	6.611	6.998	15.78	4.142	5.236	6.566	10.04	8.439	8.15	9.037	7.117	10.92	14.15	7.913	4.891	7.148	3.77	2.73	7.075	13.72	12.62	4.737	11.15	10.16	8.779	3.872	0	6.299
18C	18	postCTLA4_prePD1	nonresponse	nonresponse	11.87	18.08	8.555	9.859	11.34	9.13	9.13	10.8	10.12	12.98	7.985	9.28	0	10.59	10.34	2.94	12.74	9.952	0	20.88	2.94	11.07	0	14.57	14.88	9.13	12.87	9.416	9.76	16.04	0	10.04	9.28	7.985	0	7.985	17.49	13.44	12.54	11.15	9.655	11.03	0	2.94	8.963
24C	24	postCTLA4_prePD1	nonresponse	response	9.457	14.78	4.589	7.626	7.401	7.085	9.69	8.586	8.647	9.549	3.293	7.072	3.459	8.41	9.001	3.459	6.299	1.419	6.383	17.24	5.347	6.186	1.949	10.38	7.644	8.43	8.879	2.893	9.439	13.55	10.52	4.271	10.48	4.439	7.441	6.911	13.8	13.2	7.206	10.88	10.23	10.12	2.893	0	5.749
25C	25	postCTLA4_prePD1	nonresponse	nonresponse	10.25	14.89	4.5	7.629	5.845	6.118	1.92	8.199	7.633	6.697	4.605	4.795	0	6.697	11.36	0	6.51	0	5.313	14.96	3.062	7.288	8.715	10.21	9.979	7.36	9.225	3.486	9.495	12.37	8.936	5.507	10.08	3.692	4.128	5.628	12.67	13.44	3.247	8.207	10.01	9.501	1.684	0	4.347
49C	49	postCTLA4_prePD1	nonresponse	nonresponse	10.05	15.09	4.33	6.707	6.861	6.652	6.978	9.567	6.778	8.426	3.762	5.741	5.809	5.826	8.148	2.342	6.932	3.06	5.532	15.93	4.421	7.441	6.985	10.47	8.288	7.722	8.178	3.454	9.65	13.63	4.33	5.404	5.723	3.957	7.093	7.586	13.35	12.2	5.969	8.998	10.24	9.018	3.06	3.27	2.517
50C	50	postCTLA4_prePD1	nonresponse	nonresponse	10.9	15.88	8.617	8.054	7.892	7.374	8.561	12.12	9.42	10.63	6.011	9.085	4.41	8.118	6.338	3.435	9.037	1.747	4.843	17.48	4.305	8.022	0	10.68	10.38	8.882	9.957	5.943	10.23	14.24	11.52	6.465	9.667	5.235	6.284	7.165	13.87	12.81	7.534	11.35	10.31	9.493	6.256	0	6.99
52C	52	postCTLA4_prePD1	nonresponse	response	7.237	14.38	8.682	7.828	9.837	3.741	12.01	10.08	9.975	12.38	4.84	10.95	4.84	11.63	10.1	5.457	9.355	6.911	0	18.64	6.219	6.715	0	11.7	14.21	8.317	11.96	9.421	10.94	15.47	9.421	7.083	5.457	8.627	3.741	7.828	15.91	11.09	12.09	9.63	11.22	10.86	6.488	3.741	7.237
54C	54	postCTLA4_prePD1	nonresponse	nonresponse	10.58	15.64	8.076	7.591	7.306	7.616	8.575	8.897	10.01	9.449	5.546	7.722	3.31	8.038	7.658	2.93	7.242	3.86	5.185	16.77	3.86	7.599	3.86	10.91	9.769	8.526	9.437	8.789	10.06	12.86	10.7	6.364	9.253	8.969	10.11	8.319	14.06	12.91	6.638	10.02	10.53	9.353	4.99	0	5.946
1D	1	onPD1	nonresponse	nonresponse	9.227	15	5.192	7.494	9.559	6.425	3.737	8.372	5.073	6.437	5.073	6.691	4.085	10.57	8.786	0	7.754	3.045	3.48	13.83	3.279	7.404	5.405	9.752	9.36	7.783	12.8	4.145	9.503	12.32	3.814	6.542	10.23	4.312	1.964	8.229	13.29	12.37	3.814	6.461	9.164	8.658	2.913	1.964	3.045
3D	3	onPD1	nonresponse	response	10.9	17.27	7.115	9.328	6.968	7.903	9.372	10.02	9.811	11.74	5.24	9.551	0	9.43	8.763	2.07	10.83	7.371	4.607	17.75	4.607	8.891	0	11.38	13.59	8.493	9.821	8.02	10.79	13.94	13.3	6.407	8.951	6.804	7.248	7.311	15.57	13.69	8.52	10.93	9.485	10.92	8.093	5.24	9.687
4D	4	onPD1	nonresponse	nonresponse	9.452	14.14	4.615	8.536	8.095	7.864	3.442	8.371	8.438	6.258	3.878	3.551	2.414	9.057	8.049	0	5.491	2.628	5.659	14.22	4.615	5.407	1.47	9.684	8.526	9.194	8.126	6.828	8.285	11.47	0	4.564	7.614	3.324	0	7.326	13.49	12.74	1.47	6.46	8.684	8.681	0	0.5772	3.196
7D	7	onPD1	nonresponse	response	10.44	15.84	5.438	9.261	6.13	6.86	8.525	10.15	9.982	12.34	5.438	8.737	4.06	6.734	8.16	3.833	6.976	11.83	5.355	18.04	6.13	8.354	0	11.15	8.745	9.244	9.897	5.794	9.821	13.66	10.09	6.403	8.769	5.73	7.768	6.89	14.27	12.97	8.878	10.64	10.52	10.96	7.405	6.079	4.848
9D	9	onPD1	nonresponse	response	10.31	15.74	7.316	9.437	6.236	7.867	8.5	9.807	9.638	12.68	6.033	9.036	5.663	7.773	7.927	5.515	7.985	7.019	5.35	18.15	7.125	7.636	0	10.69	10.25	9.555	9.262	7.175	9.565	13.39	11.8	6.495	9.128	7.867	5.515	6.236	14.41	13.42	8.288	10.99	10.61	10.37	6.645	6.844	7.524
16D	16	onPD1	nonresponse	nonresponse	10.48	15.44	8.698	7.716	7.133	7.795	10.21	9.123	8.481	7.748	3.753	5.684	1.494	7.019	7.956	0	6.383	6.403	7.045	16.45	0	5.616	5.929	10.56	8.975	8.731	8.909	7.764	10.33	13.28	8.862	4.664	8.528	3.987	4.853	5.684	13.59	11.81	4.594	10.45	9.812	8.747	5.616	0	5.349
19D	19	onPD1	nonresponse	nonresponse	10.38	14.66	6.324	7.401	7.189	7.308	4.721	8.755	8.047	7.582	4.416	5.282	0.8137	7.086	7.294	1.707	7.138	6.542	3.734	15.11	3.734	7.189	2.53	10.23	8.774	7.484	8.395	7.184	10.77	12.21	8.723	5.062	9.046	4.029	4.115	5.966	13.62	12.51	4.029	7.773	9.663	8.473	4.995	2.864	3.734
24D	24	onPD1	nonresponse	response	10.18	15.85	6.277	7.846	6.71	8.884	10.17	9.473	9.367	12.65	5.074	9.325	4.777	7.619	8.018	5.243	9.502	5.53	4.982	18.03	5.824	7.779	0	10.58	10.37	9.367	9.663	6.277	9.188	13.5	11.61	6.425	8.94	6.651	7.369	5.655	13.84	12.99	9.477	10.8	10.73	10.6	6.621	5.32	6.425
40D	40	onPD1	nonresponse	nonresponse	10.7	15.46	4.872	8.119	8.374	7.852	5.23	9.048	6.099	7.542	2.855	5.662	3.82	4.612	6.375	1.922	6.761	2.855	4.528	14.7	1.27	7.727	9.74	10.05	8.129	6.798	10.03	3.106	9.231	13.4	6.024	5.001	4.729	2.55	4.244	4.802	13.45	13.99	3.217	6.771	9.756	6.734	5.333	0	2.71
47D	47	onPD1	nonresponse	response	10.13	15.85	7.138	7.27	7.352	7.85	10.88	9.854	9.05	11.75	3.897	9.302	0	8.497	7.748	5.04	10.14	5.535	4.937	18.47	6.058	7.808	0	11.3	9.923	8.729	9.899	7.733	9.782	13.65	11.56	6.324	9.281	6.283	6.441	6.106	14.08	12.65	8.881	11.09	10.96	10.62	4.1	4.579	6.802
2E	2	postPD1	nonresponse	nonresponse	10.71	14.57	5.314	7.737	6.692	6.783	7.441	8.843	8.098	8.375	4.662	5.953	0	7.149	9.334	2.591	6.857	4.287	5.51	17	4.137	6.566	5.205	9.978	7.999	8.503	8.284	5.812	8.911	13.89	8.818	4.716	7.11	5.314	4.486	6.927	13.86	13.29	3.439	9.041	10.06	8.896	4.214	4.214	5.447
19E	19	postPD1	nonresponse	nonresponse	10.26	14.39	5.081	6.867	6.321	6.462	4.223	8.547	7.509	7.311	3.924	5.433	1.223	7.509	6.755	0.2232	7.92	1.223	0	15.08	2.393	6.793	3.13	10.24	8.226	6.86	8.381	3.867	10.5	12.64	9.384	4.778	8.391	1.545	5.005	5.268	13.18	12.13	3.393	6.816	9.555	8.329	4.352	0	4.268
26E	26	postPD1	nonresponse	nonresponse	11.03	15.67	2.016	7.705	8.043	7.188	7.671	10.43	8.173	6.618	0	8.984	3.543	5.026	5.817	0	6.218	2.321	3.286	16.75	3.42	5.521	9.217	10.05	7.13	6.547	9.34	0.2502	9.258	11.08	9.174	5.108	8.569	4.037	0	4.696	14.14	13.22	4.118	8.793	10.02	6.604	0	0	4.404
43E	43	postPD1	nonresponse	nonresponse	10.15	15.19	6.354	8.314	4.811	7.605	3.444	8.371	5.99	6.354	2.148	8.149	1.191	7.846	9.129	0.2739	8.07	0	4.435	13.96	4.696	7.749	9.759	9.264	10.49	8.294	9.09	6.373	9.208	10.91	6.778	5.357	6.913	4.202	5.534	6.75	13.36	12.33	4.572	6.061	9.146	7.427	5.862	0	4.284
45E	45	postPD1	nonresponse	nonresponse	10.39	15.22	7.181	8.257	7.664	7.703	8.828	9.583	8.888	9.38	4.318	9.38	1.782	7.89	8.238	2.919	8.376	4.104	6.579	16.81	5.188	6.579	0	10.72	9.618	8.555	9.213	6.826	10.19	13.82	11.78	4.504	8.507	5.61	6.06	7.731	14.94	12.97	5.835	10.47	10.78	10.69	5.437	3.547	9.179
49E	49	postPD1	nonresponse	nonresponse	10.29	15.34	2.578	7.592	6.191	7.141	7.862	9.16	8.478	9.912	2.578	8.131	4.1	6.513	8.162	2.578	8.256	2.309	5.411	17.2	4.601	6.722	6.414	10.11	9.647	8.503	8.261	3.918	9.603	13.12	10.97	5.605	7.056	4.972	7.077	7.353	13.92	12.79	6.651	10.09	10.34	9.593	2.309	3.593	5.692
50E	50	postPD1	nonresponse	nonresponse	10.82	15.32	6.48	7.876	8.941	7.426	7.646	10.31	10.52	8.444	2.975	7.526	3.186	6.613	7.757	3.369	8.06	2.432	3.186	17.61	4.652	6.995	0	10.53	9.168	9.332	9.722	7.153	11.87	13.85	11.25	4.85	9.801	5.32	5.274	6.613	14.65	12.92	5.488	12.8	10.29	9.742	3.186	0	7.036
[truncated: 746 more columns]

## Sheet: GDSC
DATASET	NLME_RESULT_ID	NLME_CURVE_ID	COSMIC_ID	CELL_LINE_NAME	SANGER_MODEL_ID	TCGA_DESC	DRUG_ID	DRUG_NAME	PUTATIVE_TARGET	PATHWAY_NAME	COMPANY_ID	WEBRELEASE	MIN_CONC	MAX_CONC	LN_IC50	AUC	RMSE	Z_SCORE
GDSC2	282	13320532	749709	HCC1954	SIDM00872	BRCA	1003	Camptothecin	TOP1	DNA replication	1046	Y	9.8e-05	0.1	-0.251083	0.975203	0.112373	0.906631
GDSC2	282	13320565	749710	HCC1143	SIDM00866	BRCA	1003	Camptothecin	TOP1	DNA replication	1046	Y	9.8e-05	0.1	1.34332	0.978464	0.067577	1.68357
GDSC2	282	13320598	749711	HCC1187	SIDM00885	BRCA	1003	Camptothecin	TOP1	DNA replication	1046	Y	9.8e-05	0.1	1.73699	0.9951	0.045205	1.8754
GDSC2	282	13320631	749712	HCC1395	SIDM00884	BRCA	1003	Camptothecin	TOP1	DNA replication	1046	Y	9.8e-05	0.1	-2.30908	0.867832	0.107282	-0.096212
GDSC2	282	13320668	749713	HCC1599	SIDM00877	BRCA	1003	Camptothecin	TOP1	DNA replication	1046	Y	9.8e-05	0.1	-3.10668	0.777532	0.098286	-0.484878
GDSC2	282	13320711	749714	HCC1937	SIDM00874	BRCA	1003	Camptothecin	TOP1	DNA replication	1046	Y	9.8e-05	0.1	0.224916	0.964637	0.065601	1.13858
GDSC2	282	13320742	749715	HCC2157	SIDM00774	BRCA	1003	Camptothecin	TOP1	DNA replication	1046	Y	9.8e-05	0.1	-1.7283	0.90512	0.136452	0.186796
GDSC2	282	13320775	749716	HCC2218	SIDM00772	BRCA	1003	Camptothecin	TOP1	DNA replication	1046	Y	9.8e-05	0.1	1.05442	0.994282	0.030073	1.54279
GDSC2	282	13320817	749717	HCC38	SIDM00675	BRCA	1003	Camptothecin	TOP1	DNA replication	1046	Y	9.8e-05	0.1	-2.07818	0.866799	0.071619	0.016302
GDSC2	282	13320892	905945	T47D	SIDM00097	BRCA	1003	Camptothecin	TOP1	DNA replication	1046	Y	9.8e-05	0.1	-0.906245	0.945267	0.08145	0.587376
GDSC2	282	13320925	905946	MCF7	SIDM00148	BRCA	1003	Camptothecin	TOP1	DNA replication	1046	Y	9.8e-05	0.1	-1.12617	0.908425	0.113121	0.480209
GDSC2	282	13320958	905951	BT-549	SIDM00122	BRCA	1003	Camptothecin	TOP1	DNA replication	1046	Y	9.8e-05	0.1	-1.23649	0.903908	0.090071	0.426452
GDSC2	282	13320991	905957	Hs-578-T	SIDM00135	BRCA	1003	Camptothecin	TOP1	DNA replication	1046	Y	9.8e-05	0.1	-0.287232	0.962252	0.102721	0.889016
GDSC2	282	13321021	905960	MDA-MB-231	SIDM00146	BRCA	1003	Camptothecin	TOP1	DNA replication	1046	Y	9.8e-05	0.1	-2.22716	0.891314	0.082553	-0.056292
GDSC2	282	13321110	906801	BT-20	SIDM00893	BRCA	1003	Camptothecin	TOP1	DNA replication	1046	Y	9.8e-05	0.1	-2.26343	0.907259	0.095453	-0.073968
GDSC2	282	13321143	906812	COLO-824	SIDM00954	BRCA	1003	Camptothecin	TOP1	DNA replication	1046	Y	9.8e-05	0.1	-0.043674	0.966197	0.066494	1.0077
GDSC2	282	13321176	906826	CAL-120	SIDM00940	BRCA	1003	Camptothecin	TOP1	DNA replication	1046	Y	9.8e-05	0.1	-1.15253	0.847773	0.074186	0.467365
GDSC2	282	13321209	906844	DU-4475	SIDM01001	BRCA	1003	Camptothecin	TOP1	DNA replication	1046	Y	9.8e-05	0.1	-4.2711	0.709877	0.08372	-1.05229
GDSC2	282	13321242	906851	EFM-19	SIDM01056	BRCA	1003	Camptothecin	TOP1	DNA replication	1046	Y	9.8e-05	0.1	0.169891	0.966242	0.085699	1.11177
GDSC2	282	13321275	906862	EVSA-T	SIDM01042	BRCA	1003	Camptothecin	TOP1	DNA replication	1046	Y	9.8e-05	0.1	-1.26854	0.965562	0.100258	0.410832
GDSC2	282	13321308	907045	HCC1419	SIDM00882	BRCA	1003	Camptothecin	TOP1	DNA replication	1046	Y	9.8e-05	0.1	0.84632	0.99201	0.068406	1.44138
GDSC2	282	13321341	907046	HCC1569	SIDM00878	BRCA	1003	Camptothecin	TOP1	DNA replication	1046	Y	9.8e-05	0.1	0.104913	0.981298	0.06062	1.0801
GDSC2	282	13321411	907048	HCC70	SIDM00673	BRCA	1003	Camptothecin	TOP1	DNA replication	1046	Y	9.8e-05	0.1	0.121553	0.988439	0.054705	1.08821
GDSC2	282	13321584	908121	MDA-MB-361	SIDM00528	BRCA	1003	Camptothecin	TOP1	DNA replication	1046	Y	9.8e-05	0.1	-0.959321	0.956689	0.086115	0.561513
GDSC2	282	13321617	908122	MDA-MB-453	SIDM00272	BRCA	1003	Camptothecin	TOP1	DNA replication	1046	Y	9.8e-05	0.1	-2.01463	0.887863	0.0753	0.047269
GDSC2	282	13321650	908123	MDA-MB-468	SIDM00628	BRCA	1003	Camptothecin	TOP1	DNA replication	1046	Y	9.8e-05	0.1	-2.55424	0.870102	0.128412	-0.215677
GDSC2	282	13321682	908151	MRK-nu-1	SIDM00562	BRCA	1003	Camptothecin	TOP1	DNA replication	1046	Y	9.8e-05	0.1	-2.24334	0.926607	0.136895	-0.064179
GDSC2	282	13321764	909256	OCUB-M	SIDM00241	BRCA	1003	Camptothecin	TOP1	DNA replication	1046	Y	9.8e-05	0.1	-1.96776	0.92848	0.162348	0.070108
GDSC2	282	13321950	909778	UACC-893	SIDM01186	BRCA	1003	Camptothecin	TOP1	DNA replication	1046	Y	9.8e-05	0.1	-0.524717	0.95646	0.058296	0.773291
GDSC2	282	13321994	909907	ZR-75-30	SIDM00971	BRCA	1003	Camptothecin	TOP1	DNA replication	1046	Y	9.8e-05	0.1	2.63827	0.980773	0.058472	2.31459
GDSC2	282	13322082	910704	AU565	SIDM00898	BRCA	1003	Camptothecin	TOP1	DNA replication	1046	Y	9.8e-05	0.1	-3.14022	0.807331	0.082689	-0.501218
GDSC2	282	13322114	910852	CAL-85-1	SIDM00928	BRCA	1003	Camptothecin	TOP1	DNA replication	1046	Y	9.8e-05	0.1	-1.17757	0.932126	0.064493	0.455162
GDSC2	282	13322172	910927	CAL-51	SIDM00933	BRCA	1003	Camptothecin	TOP1	DNA replication	1046	Y	9.8e-05	0.1	-3.52109	0.757702	0.084846	-0.686816
GDSC2	282	13322205	910948	MFM-223	SIDM00332	BRCA	1003	Camptothecin	TOP1	DNA replication	1046	Y	9.8e-05	0.1	2.77603	0.982168	0.060411	2.38172
GDSC2	282	13322251	924106	CAL-148	SIDM00938	BRCA	1003	Camptothecin	TOP1	DNA replication	1046	Y	9.8e-05	0.1	-4.68498	0.637496	0.094351	-1.25397
GDSC2	282	13322301	924240	MDA-MB-415	SIDM00630	BRCA	1003	Camptothecin	TOP1	DNA replication	1046	Y	9.8e-05	0.1	0.57138	0.992599	0.064141	1.30741
GDSC2	282	13322334	925338	MDA-MB-157	SIDM00529	BRCA	1003	Camptothecin	TOP1	DNA replication	1046	Y	9.8e-05	0.1	-0.618514	0.954618	0.091531	0.727585
GDSC2	282	13322367	946359	BT-474	SIDM00963	BRCA	1003	Camptothecin	TOP1	DNA replication	1046	Y	9.8e-05	0.1	3.55676	0.991213	0.049675	2.76216
GDSC2	282	13322400	946382	CAMA-1	SIDM00920	BRCA	1003	Camptothecin	TOP1	DNA replication	1046	Y	9.8e-05	0.1	-0.630463	0.967856	0.098165	0.721763
GDSC2	282	13322433	949093	BT-483	SIDM00892	BRCA	1003	Camptothecin	TOP1	DNA replication	1046	Y	9.8e-05	0.1	2.11524	0.953075	0.072949	2.05972
GDSC2	282	13322512	1240172	MDA-MB-436	SIDM00629	BRCA	1003	Camptothecin	TOP1	DNA replication	1046	Y	9.8e-05	0.1	-1.63528	0.896129	0.083907	0.232126
GDSC2	282	13322590	1290798	EFM-192A	SIDM01002	BRCA	1003	Camptothecin	TOP1	DNA replication	1046	Y	9.8e-05	0.1	1.43154	0.986312	0.044589	1.72656
GDSC2	282	13322623	1290905	HCC1428	SIDM00881	BRCA	1003	Camptothecin	TOP1	DNA replication	1046	Y	9.8e-05	0.1	2.70345	0.976263	0.056472	2.34635
GDSC2	282	13322662	1290922	HDQ-P1	SIDM01062	BRCA	1003	Camptothecin	TOP1	DNA replication	1046	Y	9.8e-05	0.1	-1.2836	0.92041	0.08863	0.403492
GDSC2	282	13322695	1298157	JIMT-1	SIDM01037	BRCA	1003	Camptothecin	TOP1	DNA replication	1046	Y	9.8e-05	0.1	-0.897835	0.952483	0.059967	0.591474
GDSC2	282	13322728	1303900	HCC1500	SIDM00879	BRCA	1003	Camptothecin	TOP1	DNA replication	1046	Y	9.8e-05	0.1	-1.08541	0.952272	0.078751	0.500072
GDSC2	282	13322760	1330941	MDA-MB-330	SIDM00631	BRCA	1003	Camptothecin	TOP1	DNA replication	1046	Y	9.8e-05	0.1	2.04251	0.98751	0.047908	2.02428
GDSC2	282	13362464	908120	MDA-MB-175-VII	SIDM00633	BRCA	1003	Camptothecin	TOP1	DNA replication	1046	Y	0.0001	0.1	-2.15525	0.797182	0.112007	-0.021254
GDSC2	282	13383741	910910	UACC-812	SIDM01187	BRCA	1003	Camptothecin	TOP1	DNA replication	1046	Y	0.0001	0.1	-2.69575	0.817486	0.116522	-0.284632
GDSC2	282	13333232	749709	HCC1954	SIDM00872	BRCA	1004	Vinblastine	Microtubule destabiliser	Mitosis	1046	Y	0.0001	0.1	-3.05891	0.823151	0.173193	0.249127
GDSC2	282	13333343	749710	HCC1143	SIDM00866	BRCA	1004	Vinblastine	Microtubule destabiliser	Mitosis	1046	Y	0.0001	0.1	1.35653	0.978564	0.125398	2.37175
GDSC2	282	13333454	749711	HCC1187	SIDM00885	BRCA	1004	Vinblastine	Microtubule destabiliser	Mitosis	1046	Y	0.0001	0.1	0.216149	0.982293	0.127523	1.82354
GDSC2	282	13333565	749712	HCC1395	SIDM00884	BRCA	1004	Vinblastine	Microtubule destabiliser	Mitosis	1046	Y	0.0001	0.1	-5.1459	0.575815	0.094682	-0.754143
GDSC2	282	13333633	749714	HCC1937	SIDM00874	BRCA	1004	Vinblastine	Microtubule destabiliser	Mitosis	1046	Y	0.0001	0.1	1.08615	0.979421	0.066706	2.24177
GDSC2	282	13333745	749715	HCC2157	SIDM00774	BRCA	1004	Vinblastine	Microtubule destabiliser	Mitosis	1046	Y	0.0001	0.1	-4.0084	0.710026	0.107851	-0.207319
GDSC2	282	13333856	749717	HCC38	SIDM00675	BRCA	1004	Vinblastine	Microtubule destabiliser	Mitosis	1046	Y	0.0001	0.1	-0.541191	0.941687	0.203922	1.45947
GDSC2	282	13340811	905945	T47D	SIDM00097	BRCA	1004	Vinblastine	Microtubule destabiliser	Mitosis	1046	Y	0.0001	0.1	-1.45413	0.921677	0.160123	1.02059
GDSC2	282	13340922	905946	MCF7	SIDM00148	BRCA	1004	Vinblastine	Microtubule destabiliser	Mitosis	1046	Y	0.0001	0.1	-2.06033	0.856164	0.065148	0.729174
GDSC2	282	13341561	905951	BT-549	SIDM00122	BRCA	1004	Vinblastine	Microtubule destabiliser	Mitosis	1046	Y	0.0001	0.1	-2.22457	0.845889	0.121183	0.650221
GDSC2	282	13342000	905957	Hs-578-T	SIDM00135	BRCA	1004	Vinblastine	Microtubule destabiliser	Mitosis	1046	Y	0.0001	0.1	-4.90257	0.60556	0.159345	-0.637169
GDSC2	282	13342379	905960	MDA-MB-231	SIDM00146	BRCA	1004	Vinblastine	Microtubule destabiliser	Mitosis	1046	Y	0.0001	0.1	-3.74068	0.751719	0.13798	-0.078617
GDSC2	282	13347244	906801	BT-20	SIDM00893	BRCA	1004	Vinblastine	Microtubule destabiliser	Mitosis	1046	Y	0.0001	0.1	-1.75715	0.938019	0.285761	0.874919
GDSC2	282	13347702	906812	COLO-824	SIDM00954	BRCA	1004	Vinblastine	Microtubule destabiliser	Mitosis	1046	Y	0.0001	0.1	-3.13394	0.796659	0.098149	0.213058
GDSC2	282	13348603	906826	CAL-120	SIDM00940	BRCA	1004	Vinblastine	Microtubule destabiliser	Mitosis	1046	Y	0.0001	0.1	-1.56617	0.825388	0.155651	0.966729
GDSC2	282	13350490	906844	DU-4475	SIDM01001	BRCA	1004	Vinblastine	Microtubule destabiliser	Mitosis	1046	Y	0.0001	0.1	-3.74581	0.778435	0.080673	-0.081081
GDSC2	282	13351013	906851	EFM-19	SIDM01056	BRCA	1004	Vinblastine	Microtubule destabiliser	Mitosis	1046	Y	0.0001	0.1	-4.06776	0.696827	0.133662	-0.235851
GDSC2	282	13351714	906862	EVSA-T	SIDM01042	BRCA	1004	Vinblastine	Microtubule destabiliser	Mitosis	1046	Y	0.0001	0.1	-2.57259	0.890363	0.152668	0.482916
GDSC2	282	13353839	907045	HCC1419	SIDM00882	BRCA	1004	Vinblastine	Microtubule destabiliser	Mitosis	1046	Y	0.0001	0.1	-0.90417	0.962772	0.171458	1.28497
GDSC2	282	13354119	907048	HCC70	SIDM00673	BRCA	1004	Vinblastine	Microtubule destabiliser	Mitosis	1046	Y	0.0001	0.1	-2.35452	0.897647	0.256751	0.587748
GDSC2	282	13362465	908120	MDA-MB-175-VII	SIDM00633	BRCA	1004	Vinblastine	Microtubule destabiliser	Mitosis	1046	Y	0.0001	0.1	-2.60539	0.767104	0.115477	0.467148
GDSC2	282	13362526	908121	MDA-MB-361	SIDM00528	BRCA	1004	Vinblastine	Microtubule destabiliser	Mitosis	1046	Y	0.0001	0.1	-5.96419	0.472614	0.191936	-1.14752
GDSC2	282	13362637	908122	MDA-MB-453	SIDM00272	BRCA	1004	Vinblastine	Microtubule destabiliser	Mitosis	1046	Y	0.0001	0.1	-3.69439	0.743847	0.141534	-0.056366
GDSC2	282	13362749	908123	MDA-MB-468	SIDM00628	BRCA	1004	Vinblastine	Microtubule destabiliser	Mitosis	1046	Y	0.0001	0.1	-4.44328	0.670398	0.143992	-0.416375
GDSC2	282	13365563	908151	MRK-nu-1	SIDM00562	BRCA	1004	Vinblastine	Microtubule destabiliser	Mitosis	1046	Y	0.0001	0.1	-5.79215	0.494915	0.101387	-1.06481
GDSC2	282	13370332	909256	OCUB-M	SIDM00241	BRCA	1004	Vinblastine	Microtubule destabiliser	Mitosis	1046	Y	0.0001	0.1	-4.71495	0.641938	0.076377	-0.546978
GDSC2	282	13378308	909907	ZR-75-30	SIDM00971	BRCA	1004	Vinblastine	Microtubule destabiliser	Mitosis	1046	Y	0.0001	0.1	2.23871	0.976406	0.045586	2.79584
GDSC2	282	13381446	910704	AU565	SIDM00898	BRCA	1004	Vinblastine	Microtubule destabiliser	Mitosis	1046	Y	0.0001	0.1	-2.72165	0.844136	0.147177	0.411257
GDSC2	282	13382764	910852	CAL-85-1	SIDM00928	BRCA	1004	Vinblastine	Microtubule destabiliser	Mitosis	1046	Y	0.0001	0.1	-1.93609	0.89227	0.05575	0.788898
GDSC2	282	13383742	910910	UACC-812	SIDM01187	BRCA	1004	Vinblastine	Microtubule destabiliser	Mitosis	1046	Y	0.0001	0.1	-1.48578	0.897373	0.103439	1.00538
GDSC2	282	13384995	910927	CAL-51	SIDM00933	BRCA	1004	Vinblastine	Microtubule destabiliser	Mitosis	1046	Y	0.0001	0.1	-5.00803	0.591023	0.119565	-0.687866
GDSC2	282	13386633	910948	MFM-223	SIDM00332	BRCA	1004	Vinblastine	Microtubule destabiliser	Mitosis	1046	Y	0.0001	0.1	-2.71061	0.78701	0.09396	0.416565
GDSC2	282	13387792	924106	CAL-148	SIDM00938	BRCA	1004	Vinblastine	Microtubule destabiliser	Mitosis	1046	Y	0.0001	0.1	-5.55985	0.525318	0.202848	-0.95314
GDSC2	282	13388982	924240	MDA-MB-415	SIDM00630	BRCA	1004	Vinblastine	Microtubule destabiliser	Mitosis	1046	Y	0.0001	0.1	-3.90439	0.743296	0.196124	-0.157318
GDSC2	282	13389351	925338	MDA-MB-157	SIDM00529	BRCA	1004	Vinblastine	Microtubule destabiliser	Mitosis	1046	Y	0.0001	0.1	-4.24999	0.684009	0.121888	-0.323456
GDSC2	282	13391436	946359	BT-474	SIDM00963	BRCA	1004	Vinblastine	Microtubule destabiliser	Mitosis	1046	Y	0.0001	0.1	-2.1404	0.839287	0.162788	0.690683
GDSC2	282	13392072	946382	CAMA-1	SIDM00920	BRCA	1004	Vinblastine	Microtubule destabiliser	Mitosis	1046	Y	0.0001	0.1	-2.0599	0.905266	0.16569	0.729381
GDSC2	282	13392265	949093	BT-483	SIDM00892	BRCA	1004	Vinblastine	Microtubule destabiliser	Mitosis	1046	Y	0.0001	0.1	2.5742	0.960688	0.07688	2.95712
GDSC2	282	13399457	1240172	MDA-MB-436	SIDM00629	BRCA	1004	Vinblastine	Microtubule destabiliser	Mitosis	1046	Y	0.0001	0.1	-1.64164	0.895431	0.055441	0.930449
GDSC2	282	13405033	1290798	EFM-192A	SIDM01002	BRCA	1004	Vinblastine	Microtubule destabiliser	Mitosis	1046	Y	0.0001	0.1	1.12872	0.983102	0.043925	2.26224
GDSC2	282	13406148	1290905	HCC1428	SIDM00881	BRCA	1004	Vinblastine	Microtubule destabiliser	Mitosis	1046	Y	0.0001	0.1	-0.674945	0.894008	0.208621	1.39517
GDSC2	282	13406392	1290922	HDQ-P1	SIDM01062	BRCA	1004	Vinblastine	Microtubule destabiliser	Mitosis	1046	Y	0.0001	0.1	-2.45258	0.84924	0.175265	0.540609
GDSC2	282	13407719	1298157	JIMT-1	SIDM01037	BRCA	1004	Vinblastine	Microtubule destabiliser	Mitosis	1046	Y	0.0001	0.1	-4.73025	0.630638	0.114421	-0.554328
GDSC2	282	13412505	1303900	HCC1500	SIDM00879	BRCA	1004	Vinblastine	Microtubule destabiliser	Mitosis	1046	Y	0.0001	0.1	-3.46997	0.782131	0.129258	0.05152
GDSC2	282	13319017	749709	HCC1954	SIDM00872	BRCA	1005	Cisplatin	DNA crosslinker	DNA replication	1046	Y	0.003906	6	5.00591	0.99117	0.045147	0.712196
GDSC2	282	13319018	749710	HCC1143	SIDM00866	BRCA	1005	Cisplatin	DNA crosslinker	DNA replication	1046	Y	0.003906	6	6.43	0.988846	0.035097	1.44418
GDSC2	282	13319019	749711	HCC1187	SIDM00885	BRCA	1005	Cisplatin	DNA crosslinker	DNA replication	1046	Y	0.003906	6	4.07478	0.979764	0.083272	0.233593
GDSC2	282	13319020	749712	HCC1395	SIDM00884	BRCA	1005	Cisplatin	DNA crosslinker	DNA replication	1046	Y	0.003906	6	2.91841	0.935861	0.090055	-0.360786
GDSC2	282	13319021	749713	HCC1599	SIDM00877	BRCA	1005	Cisplatin	DNA crosslinker	DNA replication	1046	Y	0.003906	6	2.42724	0.902275	0.101718	-0.613248
GDSC2	282	13319022	749714	HCC1937	SIDM00874	BRCA	1005	Cisplatin	DNA crosslinker	DNA replication	1046	Y	0.003906	6	4.66329	0.972998	0.066675	0.536089
GDSC2	282	13319023	749715	HCC2157	SIDM00774	BRCA	1005	Cisplatin	DNA crosslinker	DNA replication	1046	Y	0.003906	6	4.78146	0.982082	0.084675	0.596832
GDSC2	282	13319024	749716	HCC2218	SIDM00772	BRCA	1005	Cisplatin	DNA crosslinker	DNA replication	1046	Y	0.003906	6	4.22208	0.990656	0.078963	0.309306
GDSC2	282	13319025	749717	HCC38	SIDM00675	BRCA	1005	Cisplatin	DNA crosslinker	DNA replication	1046	Y	0.003906	6	4.97818	0.976802	0.039716	0.697942
GDSC2	282	13319026	905945	T47D	SIDM00097	BRCA	1005	Cisplatin	DNA crosslinker	DNA replication	1046	Y	0.003906	6	5.62646	0.991015	0.051598	1.03116
GDSC2	282	13319027	905946	MCF7	SIDM00148	BRCA	1005	Cisplatin	DNA crosslinker	DNA replication	1046	Y	0.003906	6	4.58354	0.96356	0.061141	0.495101
GDSC2	282	13319028	905951	BT-549	SIDM00122	BRCA	1005	Cisplatin	DNA crosslinker	DNA replication	1046	Y	0.003906	6	4.82164	0.968584	0.074943	0.61748
GDSC2	282	13319029	905957	Hs-578-T	SIDM00135	BRCA	1005	Cisplatin	DNA crosslinker	DNA replication	1046	Y	0.003906	6	4.20046	0.972783	0.077542	0.298192
GDSC2	282	13319030	905960	MDA-MB-231	SIDM00146	BRCA	1005	Cisplatin	DNA crosslinker	DNA replication	1046	Y	0.003906	6	3.58911	0.970614	0.06267	-0.01604
GDSC2	282	13319031	906801	BT-20	SIDM00893	BRCA	1005	Cisplatin	DNA crosslinker	DNA replication	1046	Y	0.003906	6	4.09189	0.988744	0.047833	0.242388
GDSC2	282	13319032	906812	COLO-824	SIDM00954	BRCA	1005	Cisplatin	DNA crosslinker	DNA replication	1046	Y	0.003906	6	4.18607	0.970816	0.063657	0.290798
GDSC2	282	13319033	906826	CAL-120	SIDM00940	BRCA	1005	Cisplatin	DNA crosslinker	DNA replication	1046	Y	0.003906	6	7.01756	0.968173	0.057552	1.74619
GDSC2	282	13319034	906844	DU-4475	SIDM01001	BRCA	1005	Cisplatin	DNA crosslinker	DNA replication	1046	Y	0.003906	6	1.69216	0.925872	0.07063	-0.991079
GDSC2	282	13319035	906851	EFM-19	SIDM01056	BRCA	1005	Cisplatin	DNA crosslinker	DNA replication	1046	Y	0.003906	6	5.81481	0.988543	0.040662	1.12797
GDSC2	282	13319036	906862	EVSA-T	SIDM01042	BRCA	1005	Cisplatin	DNA crosslinker	DNA replication	1046	Y	0.003906	6	3.89377	0.98933	0.105036	0.140553
GDSC2	282	13319037	907045	HCC1419	SIDM00882	BRCA	1005	Cisplatin	DNA crosslinker	DNA replication	1046	Y	0.003906	6	4.14138	0.98452	0.079662	0.267825
GDSC2	282	13319038	907046	HCC1569	SIDM00878	BRCA	1005	Cisplatin	DNA crosslinker	DNA replication	1046	Y	0.003906	6	4.61697	0.990653	0.060118	0.51228
GDSC2	282	13319040	907048	HCC70	SIDM00673	BRCA	1005	Cisplatin	DNA crosslinker	DNA replication	1046	Y	0.003906	6	2.59347	0.950931	0.098673	-0.527801
GDSC2	282	13319041	908120	MDA-MB-175-VII	SIDM00633	BRCA	1005	Cisplatin	DNA crosslinker	DNA replication	1046	Y	0.003906	6	5.19358	0.940411	0.084022	0.808658
GDSC2	282	13319042	908121	MDA-MB-361	SIDM00528	BRCA	1005	Cisplatin	DNA crosslinker	DNA replication	1046	Y	0.003906	6	4.91056	0.990535	0.050004	0.663188
GDSC2	282	13319043	908122	MDA-MB-453	SIDM00272	BRCA	1005	Cisplatin	DNA crosslinker	DNA replication	1046	Y	0.003906	6	4.18354	0.972562	0.07925	0.289495
GDSC2	282	13319044	908123	MDA-MB-468	SIDM00628	BRCA	1005	Cisplatin	DNA crosslinker	DNA replication	1046	Y	0.003906	6	1.34624	0.861951	0.078678	-1.16888
GDSC2	282	13319045	908151	MRK-nu-1	SIDM00562	BRCA	1005	Cisplatin	DNA crosslinker	DNA replication	1046	Y	0.003906	6	2.97773	0.97924	0.05421	-0.330293
GDSC2	282	13319046	909256	OCUB-M	SIDM00241	BRCA	1005	Cisplatin	DNA crosslinker	DNA replication	1046	Y	0.003906	6	3.00276	0.969112	0.067995	-0.317427
GDSC2	282	13319047	909778	UACC-893	SIDM01186	BRCA	1005	Cisplatin	DNA crosslinker	DNA replication	1046	Y	0.003906	6	3.24848	0.958886	0.074782	-0.191126
GDSC2	282	13319048	909907	ZR-75-30	SIDM00971	BRCA	1005	Cisplatin	DNA crosslinker	DNA replication	1046	Y	0.003906	6	7.28243	0.986194	0.058411	1.88233
GDSC2	282	13319049	910704	AU565	SIDM00898	BRCA	1005	Cisplatin	DNA crosslinker	DNA replication	1046	Y	0.003906	6	2.94216	0.944293	0.078166	-0.348577
GDSC2	282	13319050	910852	CAL-85-1	SIDM00928	BRCA	1005	Cisplatin	DNA crosslinker	DNA replication	1046	Y	0.003906	6	4.56739	0.978997	0.066208	0.486799
GDSC2	282	13319051	910910	UACC-812	SIDM01187	BRCA	1005	Cisplatin	DNA crosslinker	DNA replication	1046	Y	0.003906	6	3.43138	0.937646	0.058267	-0.097118
GDSC2	282	13319052	910927	CAL-51	SIDM00933	BRCA	1005	Cisplatin	DNA crosslinker	DNA replication	1046	Y	0.003906	6	2.49269	0.911086	0.060781	-0.579604
GDSC2	282	13319053	910948	MFM-223	SIDM00332	BRCA	1005	Cisplatin	DNA crosslinker	DNA replication	1046	Y	0.003906	6	6.87646	0.983117	0.068839	1.67367
GDSC2	282	13319054	924106	CAL-148	SIDM00938	BRCA	1005	Cisplatin	DNA crosslinker	DNA replication	1046	Y	0.003906	6	1.47112	0.862882	0.143623	-1.10469
GDSC2	282	13319055	924240	MDA-MB-415	SIDM00630	BRCA	1005	Cisplatin	DNA crosslinker	DNA replication	1046	Y	0.003906	6	4.77099	0.9937	0.053231	0.591449
GDSC2	282	13319056	925338	MDA-MB-157	SIDM00529	BRCA	1005	Cisplatin	DNA crosslinker	DNA replication	1046	Y	0.003906	6	5.4754	0.989816	0.041362	0.953518
GDSC2	282	13319057	946359	BT-474	SIDM00963	BRCA	1005	Cisplatin	DNA crosslinker	DNA replication	1046	Y	0.003906	6	7.0966	0.988654	0.045041	1.78682
GDSC2	282	13319058	946382	CAMA-1	SIDM00920	BRCA	1005	Cisplatin	DNA crosslinker	DNA replication	1046	Y	0.003906	6	3.71852	0.975353	0.082312	0.050474
GDSC2	282	13319059	949093	BT-483	SIDM00892	BRCA	1005	Cisplatin	DNA crosslinker	DNA replication	1046	Y	0.003906	6	7.28	0.970679	0.067074	1.88109
GDSC2	282	13319060	1240172	MDA-MB-436	SIDM00629	BRCA	1005	Cisplatin	DNA crosslinker	DNA replication	1046	Y	0.003906	6	4.24453	0.965145	0.050423	0.320844
GDSC2	282	13319061	1290798	EFM-192A	SIDM01002	BRCA	1005	Cisplatin	DNA crosslinker	DNA replication	1046	Y	0.003906	6	5.27686	0.984634	0.040812	0.851464
GDSC2	282	13319062	1290905	HCC1428	SIDM00881	BRCA	1005	Cisplatin	DNA crosslinker	DNA replication	1046	Y	0.003906	6	7.47222	0.983567	0.039763	1.97989
GDSC2	282	13319063	1290906	HCC202	SIDM00870	BRCA	1005	Cisplatin	DNA crosslinker	DNA replication	1046	Y	0.003906	6	4.47526	0.992457	0.031672	0.439442
GDSC2	282	13319064	1290922	HDQ-P1	SIDM01062	BRCA	1005	Cisplatin	DNA crosslinker	DNA replication	1046	Y	0.003906	6	5.68993	0.988389	0.05334	1.06379
GDSC2	282	13319065	1298157	JIMT-1	SIDM01037	BRCA	1005	Cisplatin	DNA crosslinker	DNA replication	1046	Y	0.003906	6	4.84151	0.987213	0.05867	0.627693
GDSC2	282	13319066	1303900	HCC1500	SIDM00879	BRCA	1005	Cisplatin	DNA crosslinker	DNA replication	1046	Y	0.003906	6	4.77023	0.98933	0.070394	0.591058
GDSC2	282	13319067	1330941	MDA-MB-330	SIDM00631	BRCA	1005	Cisplatin	DNA crosslinker	DNA replication	1046	Y	0.003906	6	5.76242	0.987753	0.058523	1.10105
GDSC2	282	13333233	749709	HCC1954	SIDM00872	BRCA	1006	Cytarabine	Antimetabolite	Other	1046	Y	0.002001	2	3.94706	0.990941	0.042003	1.1127
GDSC2	282	13333344	749710	HCC1143	SIDM00866	BRCA	1006	Cytarabine	Antimetabolite	Other	1046	Y	0.002001	2	3.84126	0.970919	0.067824	1.06529
GDSC2	282	13333455	749711	HCC1187	SIDM00885	BRCA	1006	Cytarabine	Antimetabolite	Other	1046	Y	0.002001	2	3.30116	0.98355	0.06846	0.823246
GDSC2	282	13333566	749712	HCC1395	SIDM00884	BRCA	1006	Cytarabine	Antimetabolite	Other	1046	Y	0.002001	2	3.2656	0.974302	0.08091	0.807308
GDSC2	282	13333634	749714	HCC1937	SIDM00874	BRCA	1006	Cytarabine	Antimetabolite	Other	1046	Y	0.002001	2	4.78902	0.986992	0.067422	1.49003
GDSC2	282	13333746	749715	HCC2157	SIDM00774	BRCA	1006	Cytarabine	Antimetabolite	Other	1046	Y	0.002001	2	3.99309	0.984809	0.032159	1.13333
GDSC2	282	13333857	749717	HCC38	SIDM00675	BRCA	1006	Cytarabine	Antimetabolite	Other	1046	Y	0.002001	2	1.96831	0.923097	0.05285	0.225934
GDSC2	282	13340812	905945	T47D	SIDM00097	BRCA	1006	Cytarabine	Antimetabolite	Other	1046	Y	0.002001	2	3.94909	0.985327	0.107246	1.11362
GDSC2	282	13340923	905946	MCF7	SIDM00148	BRCA	1006	Cytarabine	Antimetabolite	Other	1046	Y	0.002001	2	3.82905	0.968289	0.033429	1.05982
GDSC2	282	13341562	905951	BT-549	SIDM00122	BRCA	1006	Cytarabine	Antimetabolite	Other	1046	Y	0.002001	2	2.68707	0.940664	0.053453	0.54804
GDSC2	282	13342001	905957	Hs-578-T	SIDM00135	BRCA	1006	Cytarabine	Antimetabolite	Other	1046	Y	0.002001	2	3.32401	0.975308	0.098407	0.833485
GDSC2	282	13342380	905960	MDA-MB-231	SIDM00146	BRCA	1006	Cytarabine	Antimetabolite	Other	1046	Y	0.002001	2	1.00353	0.90645	0.099682	-0.206434
GDSC2	282	13347245	906801	BT-20	SIDM00893	BRCA	1006	Cytarabine	Antimetabolite	Other	1046	Y	0.002001	2	3.38296	0.991933	0.02253	0.859904
GDSC2	282	13347703	906812	COLO-824	SIDM00954	BRCA	1006	Cytarabine	Antimetabolite	Other	1046	Y	0.002001	2	1.84336	0.930335	0.12349	0.169935
GDSC2	282	13348604	906826	CAL-120	SIDM00940	BRCA	1006	Cytarabine	Antimetabolite	Other	1046	Y	0.002001	2	2.91798	0.894565	0.103693	0.651524
GDSC2	282	13350491	906844	DU-4475	SIDM01001	BRCA	1006	Cytarabine	Antimetabolite	Other	1046	Y	0.002001	2	-1.63334	0.659527	0.211286	-1.38814
GDSC2	282	13351014	906851	EFM-19	SIDM01056	BRCA	1006	Cytarabine	Antimetabolite	Other	1046	Y	0.002001	2	3.83524	0.978106	0.023705	1.06259
GDSC2	282	13351715	906862	EVSA-T	SIDM01042	BRCA	1006	Cytarabine	Antimetabolite	Other	1046	Y	0.002001	2	1.38187	0.951727	0.184375	-0.036878
GDSC2	282	13353840	907045	HCC1419	SIDM00882	BRCA	1006	Cytarabine	Antimetabolite	Other	1046	Y	0.002001	2	3.52254	0.989294	0.101336	0.922454
GDSC2	282	13354120	907048	HCC70	SIDM00673	BRCA	1006	Cytarabine	Antimetabolite	Other	1046	Y	0.002001	2	2.91712	0.985905	0.07022	0.651137
GDSC2	282	13362466	908120	MDA-MB-175-VII	SIDM00633	BRCA	1006	Cytarabine	Antimetabolite	Other	1046	Y	0.002001	2	-0.274337	0.718027	0.093506	-0.779105
GDSC2	282	13362527	908121	MDA-MB-361	SIDM00528	BRCA	1006	Cytarabine	Antimetabolite	Other	1046	Y	0.002001	2	2.67993	0.973995	0.057359	0.544842
GDSC2	282	13362638	908122	MDA-MB-453	SIDM00272	BRCA	1006	Cytarabine	Antimetabolite	Other	1046	Y	0.002001	2	1.44949	0.914566	0.125596	-0.006576
GDSC2	282	13362750	908123	MDA-MB-468	SIDM00628	BRCA	1006	Cytarabine	Antimetabolite	Other	1046	Y	0.002001	2	3.28616	0.985148	0.029633	0.816523
GDSC2	282	13365564	908151	MRK-nu-1	SIDM00562	BRCA	1006	Cytarabine	Antimetabolite	Other	1046	Y	0.002001	2	0.523236	0.909176	0.042548	-0.421674
GDSC2	282	13370333	909256	OCUB-M	SIDM00241	BRCA	1006	Cytarabine	Antimetabolite	Other	1046	Y	0.002001	2	2.5089	0.981826	0.080855	0.468195
GDSC2	282	13378309	909907	ZR-75-30	SIDM00971	BRCA	1006	Cytarabine	Antimetabolite	Other	1046	Y	0.002001	2	4.85542	0.971484	0.060873	1.51978
GDSC2	282	13381447	910704	AU565	SIDM00898	BRCA	1006	Cytarabine	Antimetabolite	Other	1046	Y	0.002001	2	1.78152	0.938334	0.038222	0.142223
GDSC2	282	13382765	910852	CAL-85-1	SIDM00928	BRCA	1006	Cytarabine	Antimetabolite	Other	1046	Y	0.002001	2	2.81926	0.964908	0.015945	0.607283
GDSC2	282	13383743	910910	UACC-812	SIDM01187	BRCA	1006	Cytarabine	Antimetabolite	Other	1046	Y	0.002001	2	4.76316	0.984491	0.073188	1.47843
GDSC2	282	13384996	910927	CAL-51	SIDM00933	BRCA	1006	Cytarabine	Antimetabolite	Other	1046	Y	0.002001	2	-1.08252	0.69841	0.061858	-1.14129
GDSC2	282	13386634	910948	MFM-223	SIDM00332	BRCA	1006	Cytarabine	Antimetabolite	Other	1046	Y	0.002001	2	4.6254	0.968181	0.064809	1.4167
GDSC2	282	13387793	924106	CAL-148	SIDM00938	BRCA	1006	Cytarabine	Antimetabolite	Other	1046	Y	0.002001	2	-1.78458	0.624469	0.116708	-1.45592
GDSC2	282	13388983	924240	MDA-MB-415	SIDM00630	BRCA	1006	Cytarabine	Antimetabolite	Other	1046	Y	0.002001	2	2.38099	0.976548	0.107667	0.410873
GDSC2	282	13389352	925338	MDA-MB-157	SIDM00529	BRCA	1006	Cytarabine	Antimetabolite	Other	1046	Y	0.002001	2	3.76511	0.983016	0.040877	1.03116
GDSC2	282	13391437	946359	BT-474	SIDM00963	BRCA	1006	Cytarabine	Antimetabolite	Other	1046	Y	0.002001	2	4.94942	0.978656	0.077121	1.56191
GDSC2	282	13392073	946382	CAMA-1	SIDM00920	BRCA	1006	Cytarabine	Antimetabolite	Other	1046	Y	0.002001	2	2.15818	0.961874	0.068553	0.311023
GDSC2	282	13392266	949093	BT-483	SIDM00892	BRCA	1006	Cytarabine	Antimetabolite	Other	1046	Y	0.002001	2	5.8167	0.964344	0.043899	1.95058
GDSC2	282	13399458	1240172	MDA-MB-436	SIDM00629	BRCA	1006	Cytarabine	Antimetabolite	Other	1046	Y	0.002001	2	4.26949	0.981917	0.029139	1.2572
GDSC2	282	13405034	1290798	EFM-192A	SIDM01002	BRCA	1006	Cytarabine	Antimetabolite	Other	1046	Y	0.002001	2	3.95326	0.981016	0.132366	1.11548
GDSC2	282	13406149	1290905	HCC1428	SIDM00881	BRCA	1006	Cytarabine	Antimetabolite	Other	1046	Y	0.002001	2	5.19372	0.969878	0.056717	1.67139
GDSC2	282	13406393	1290922	HDQ-P1	SIDM01062	BRCA	1006	Cytarabine	Antimetabolite	Other	1046	Y	0.002001	2	2.52347	0.951287	0.076319	0.474725
GDSC2	282	13407720	1298157	JIMT-1	SIDM01037	BRCA	1006	Cytarabine	Antimetabolite	Other	1046	Y	0.002001	2	1.978	0.948036	0.059712	0.230274
GDSC2	282	13412506	1303900	HCC1500	SIDM00879	BRCA	1006	Cytarabine	Antimetabolite	Other	1046	Y	0.002001	2	3.6119	0.988082	0.031252	0.962501
GDSC2	282	13320533	749709	HCC1954	SIDM00872	BRCA	1007	Docetaxel	Microtubule stabiliser	Mitosis	1046	Y	1.2e-05	0.0125	-4.17797	0.900895	0.055017	0.118756
GDSC2	282	13320566	749710	HCC1143	SIDM00866	BRCA	1007	Docetaxel	Microtubule stabiliser	Mitosis	1046	Y	1.2e-05	0.0125	-4.21036	0.85616	0.085725	0.096023
GDSC2	282	13320599	749711	HCC1187	SIDM00885	BRCA	1007	Docetaxel	Microtubule stabiliser	Mitosis	1046	Y	1.2e-05	0.0125	-4.30383	0.890723	0.138416	0.030434
GDSC2	282	13320632	749712	HCC1395	SIDM00884	BRCA	1007	Docetaxel	Microtubule stabiliser	Mitosis	1046	Y	1.2e-05	0.0125	-4.4604	0.862621	0.066819	-0.079445
GDSC2	282	13320669	749713	HCC1599	SIDM00877	BRCA	1007	Docetaxel	Microtubule stabiliser	Mitosis	1046	Y	1.2e-05	0.0125	-3.12327	0.91244	0.075157	0.858892
GDSC2	282	13320712	749714	HCC1937	SIDM00874	BRCA	1007	Docetaxel	Microtubule stabiliser	Mitosis	1046	Y	1.2e-05	0.0125	-2.90261	0.933614	0.079898	1.01375
GDSC2	282	13320743	749715	HCC2157	SIDM00774	BRCA	1007	Docetaxel	Microtubule stabiliser	Mitosis	1046	Y	1.2e-05	0.0125	-5.62054	0.760576	0.124396	-0.893573
GDSC2	282	13320776	749716	HCC2218	SIDM00772	BRCA	1007	Docetaxel	Microtubule stabiliser	Mitosis	1046	Y	1.2e-05	0.0125	-2.38835	0.979699	0.100892	1.37462
GDSC2	282	13320818	749717	HCC38	SIDM00675	BRCA	1007	Docetaxel	Microtubule stabiliser	Mitosis	1046	Y	1.2e-05	0.0125	-3.84451	0.886197	0.059911	0.352759
GDSC2	282	13320893	905945	T47D	SIDM00097	BRCA	1007	Docetaxel	Microtubule stabiliser	Mitosis	1046	Y	1.2e-05	0.0125	-4.47449	0.864268	0.087629	-0.089328
GDSC2	282	13320926	905946	MCF7	SIDM00148	BRCA	1007	Docetaxel	Microtubule stabiliser	Mitosis	1046	Y	1.2e-05	0.0125	-4.50719	0.831316	0.120604	-0.112275
GDSC2	282	13320959	905951	BT-549	SIDM00122	BRCA	1007	Docetaxel	Microtubule stabiliser	Mitosis	1046	Y	1.2e-05	0.0125	-3.74475	0.881409	0.078171	0.422772
GDSC2	282	13320992	905957	Hs-578-T	SIDM00135	BRCA	1007	Docetaxel	Microtubule stabiliser	Mitosis	1046	Y	1.2e-05	0.0125	-7.10036	0.592424	0.122585	-1.93205
GDSC2	282	13321022	905960	MDA-MB-231	SIDM00146	BRCA	1007	Docetaxel	Microtubule stabiliser	Mitosis	1046	Y	1.2e-05	0.0125	-4.45762	0.880471	0.15938	-0.077492
GDSC2	282	13321111	906801	BT-20	SIDM00893	BRCA	1007	Docetaxel	Microtubule stabiliser	Mitosis	1046	Y	1.2e-05	0.0125	-4.19011	0.9176	0.077347	0.110233
GDSC2	282	13321144	906812	COLO-824	SIDM00954	BRCA	1007	Docetaxel	Microtubule stabiliser	Mitosis	1046	Y	1.2e-05	0.0125	-5.58102	0.762027	0.110185	-0.865839
GDSC2	282	13321177	906826	CAL-120	SIDM00940	BRCA	1007	Docetaxel	Microtubule stabiliser	Mitosis	1046	Y	1.2e-05	0.0125	-2.93826	0.862023	0.074951	0.988725
GDSC2	282	13321210	906844	DU-4475	SIDM01001	BRCA	1007	Docetaxel	Microtubule stabiliser	Mitosis	1046	Y	1.2e-05	0.0125	-5.7116	0.793557	0.090145	-0.957478
GDSC2	282	13321243	906851	EFM-19	SIDM01056	BRCA	1007	Docetaxel	Microtubule stabiliser	Mitosis	1046	Y	1.2e-05	0.0125	-4.35019	0.860324	0.088561	-0.002102
GDSC2	282	13321276	906862	EVSA-T	SIDM01042	BRCA	1007	Docetaxel	Microtubule stabiliser	Mitosis	1046	Y	1.2e-05	0.0125	-4.27558	0.919127	0.164654	0.050256
GDSC2	282	13321309	907045	HCC1419	SIDM00882	BRCA	1007	Docetaxel	Microtubule stabiliser	Mitosis	1046	Y	1.2e-05	0.0125	-0.984553	0.993629	0.071338	2.35975
GDSC2	282	13321342	907046	HCC1569	SIDM00878	BRCA	1007	Docetaxel	Microtubule stabiliser	Mitosis	1046	Y	1.2e-05	0.0125	-4.05619	0.908192	0.143914	0.204211
GDSC2	282	13321412	907048	HCC70	SIDM00673	BRCA	1007	Docetaxel	Microtubule stabiliser	Mitosis	1046	Y	1.2e-05	0.0125	-4.98456	0.851874	0.100069	-0.447275
GDSC2	282	13321548	908120	MDA-MB-175-VII	SIDM00633	BRCA	1007	Docetaxel	Microtubule stabiliser	Mitosis	1046	Y	1.2e-05	0.0125	-3.24034	0.854442	0.085573	0.776739
GDSC2	282	13321585	908121	MDA-MB-361	SIDM00528	BRCA	1007	Docetaxel	Microtubule stabiliser	Mitosis	1046	Y	1.2e-05	0.0125	-5.08963	0.828673	0.094316	-0.521009
GDSC2	282	13321618	908122	MDA-MB-453	SIDM00272	BRCA	1007	Docetaxel	Microtubule stabiliser	Mitosis	1046	Y	1.2e-05	0.0125	-4.79814	0.836432	0.097733	-0.316451
GDSC2	282	13321651	908123	MDA-MB-468	SIDM00628	BRCA	1007	Docetaxel	Microtubule stabiliser	Mitosis	1046	Y	1.2e-05	0.0125	-5.54045	0.785352	0.075982	-0.83737
GDSC2	282	13321683	908151	MRK-nu-1	SIDM00562	BRCA	1007	Docetaxel	Microtubule stabiliser	Mitosis	1046	Y	1.2e-05	0.0125	-6.02277	0.750655	0.085104	-1.17584
GDSC2	282	13321765	909256	OCUB-M	SIDM00241	BRCA	1007	Docetaxel	Microtubule stabiliser	Mitosis	1046	Y	1.2e-05	0.0125	-5.7554	0.774218	0.10706	-0.988211
GDSC2	282	13321951	909778	UACC-893	SIDM01186	BRCA	1007	Docetaxel	Microtubule stabiliser	Mitosis	1046	Y	1.2e-05	0.0125	-4.00187	0.894493	0.069465	0.242333
GDSC2	282	13321995	909907	ZR-75-30	SIDM00971	BRCA	1007	Docetaxel	Microtubule stabiliser	Mitosis	1046	Y	1.2e-05	0.0125	-1.27537	0.95235	0.080445	2.15566
GDSC2	282	13322083	910704	AU565	SIDM00898	BRCA	1007	Docetaxel	Microtubule stabiliser	Mitosis	1046	Y	1.2e-05	0.0125	-5.8085	0.747485	0.118174	-1.02548
GDSC2	282	13322115	910852	CAL-85-1	SIDM00928	BRCA	1007	Docetaxel	Microtubule stabiliser	Mitosis	1046	Y	1.2e-05	0.0125	-4.26496	0.876434	0.124352	0.057712
GDSC2	282	13322159	910910	UACC-812	SIDM01187	BRCA	1007	Docetaxel	Microtubule stabiliser	Mitosis	1046	Y	1.2e-05	0.0125	-3.37108	0.907525	0.061104	0.684994
GDSC2	282	13322173	910927	CAL-51	SIDM00933	BRCA	1007	Docetaxel	Microtubule stabiliser	Mitosis	1046	Y	1.2e-05	0.0125	-4.8865	0.823299	0.083572	-0.378457
GDSC2	282	13322206	910948	MFM-223	SIDM00332	BRCA	1007	Docetaxel	Microtubule stabiliser	Mitosis	1046	Y	1.2e-05	0.0125	-3.40156	0.875872	0.084301	0.663606
GDSC2	282	13322252	924106	CAL-148	SIDM00938	BRCA	1007	Docetaxel	Microtubule stabiliser	Mitosis	1046	Y	1.2e-05	0.0125	-5.66775	0.764323	0.131259	-0.926702
GDSC2	282	13322302	924240	MDA-MB-415	SIDM00630	BRCA	1007	Docetaxel	Microtubule stabiliser	Mitosis	1046	Y	1.2e-05	0.0125	-4.33774	0.905028	0.095845	0.006638
GDSC2	282	13322335	925338	MDA-MB-157	SIDM00529	BRCA	1007	Docetaxel	Microtubule stabiliser	Mitosis	1046	Y	1.2e-05	0.0125	-3.59793	0.918351	0.064856	0.5258
GDSC2	282	13322368	946359	BT-474	SIDM00963	BRCA	1007	Docetaxel	Microtubule stabiliser	Mitosis	1046	Y	1.2e-05	0.0125	-2.92177	0.910127	0.073649	1.0003
GDSC2	282	13322401	946382	CAMA-1	SIDM00920	BRCA	1007	Docetaxel	Microtubule stabiliser	Mitosis	1046	Y	1.2e-05	0.0125	-5.06499	0.832655	0.089999	-0.503713
GDSC2	282	13322434	949093	BT-483	SIDM00892	BRCA	1007	Docetaxel	Microtubule stabiliser	Mitosis	1046	Y	1.2e-05	0.0125	-0.733581	0.936913	0.080343	2.53587
GDSC2	282	13322513	1240172	MDA-MB-436	SIDM00629	BRCA	1007	Docetaxel	Microtubule stabiliser	Mitosis	1046	Y	1.2e-05	0.0125	-3.31159	0.916617	0.073979	0.726738
GDSC2	282	13322591	1290798	EFM-192A	SIDM01002	BRCA	1007	Docetaxel	Microtubule stabiliser	Mitosis	1046	Y	1.2e-05	0.0125	-2.62979	0.949104	0.079608	1.2052
GDSC2	282	13322624	1290905	HCC1428	SIDM00881	BRCA	1007	Docetaxel	Microtubule stabiliser	Mitosis	1046	Y	1.2e-05	0.0125	-1.86584	0.927031	0.064277	1.7413
GDSC2	282	13322656	1290906	HCC202	SIDM00870	BRCA	1007	Docetaxel	Microtubule stabiliser	Mitosis	1046	Y	1.2e-05	0.0125	-2.04486	0.98487	0.064309	1.61567
GDSC2	282	13322663	1290922	HDQ-P1	SIDM01062	BRCA	1007	Docetaxel	Microtubule stabiliser	Mitosis	1046	Y	1.2e-05	0.0125	-3.20713	0.92741	0.124574	0.800045
GDSC2	282	13322696	1298157	JIMT-1	SIDM01037	BRCA	1007	Docetaxel	Microtubule stabiliser	Mitosis	1046	Y	1.2e-05	0.0125	-5.58961	0.772407	0.078147	-0.871871
GDSC2	282	13322729	1303900	HCC1500	SIDM00879	BRCA	1007	Docetaxel	Microtubule stabiliser	Mitosis	1046	Y	1.2e-05	0.0125	-2.531	0.971062	0.061624	1.27452
GDSC2	282	13322761	1330941	MDA-MB-330	SIDM00631	BRCA	1007	Docetaxel	Microtubule stabiliser	Mitosis	1046	Y	1.2e-05	0.0125	-2.24696	0.951519	0.08691	1.47385
GDSC2	282	13333234	749709	HCC1954	SIDM00872	BRCA	1010	Gefitinib	EGFR	EGFR signaling	1046	Y	0.002001	2	3.3755	0.98527	0.044686	0.098208
GDSC2	282	13333345	749710	HCC1143	SIDM00866	BRCA	1010	Gefitinib	EGFR	EGFR signaling	1046	Y	0.002001	2	2.87459	0.949105	0.082215	-0.240583
GDSC2	282	13333456	749711	HCC1187	SIDM00885	BRCA	1010	Gefitinib	EGFR	EGFR signaling	1046	Y	0.002001	2	3.50221	0.986077	0.051854	0.183911
GDSC2	282	13333567	749712	HCC1395	SIDM00884	BRCA	1010	Gefitinib	EGFR	EGFR signaling	1046	Y	0.002001	2	3.64276	0.980342	0.075302	0.278967
GDSC2	282	13333635	749714	HCC1937	SIDM00874	BRCA	1010	Gefitinib	EGFR	EGFR signaling	1046	Y	0.002001	2	2.73539	0.952243	0.105462	-0.33473
GDSC2	282	13333747	749715	HCC2157	SIDM00774	BRCA	1010	Gefitinib	EGFR	EGFR signaling	1046	Y	0.002001	2	0.877052	0.88078	0.138969	-1.59162
GDSC2	282	13333858	749717	HCC38	SIDM00675	BRCA	1010	Gefitinib	EGFR	EGFR signaling	1046	Y	0.002001	2	4.49222	0.983326	0.039246	0.853504
GDSC2	282	13340813	905945	T47D	SIDM00097	BRCA	1010	Gefitinib	EGFR	EGFR signaling	1046	Y	0.002001	2	3.96096	0.985456	0.084269	0.494184
GDSC2	282	13340924	905946	MCF7	SIDM00148	BRCA	1010	Gefitinib	EGFR	EGFR signaling	1046	Y	0.002001	2	4.60277	0.979758	0.045333	0.928271
GDSC2	282	13341563	905951	BT-549	SIDM00122	BRCA	1010	Gefitinib	EGFR	EGFR signaling	1046	Y	0.002001	2	4.37785	0.977261	0.047594	0.776145
GDSC2	282	13342002	905957	Hs-578-T	SIDM00135	BRCA	1010	Gefitinib	EGFR	EGFR signaling	1046	Y	0.002001	2	3.85481	0.983095	0.072131	0.422389
GDSC2	282	13342381	905960	MDA-MB-231	SIDM00146	BRCA	1010	Gefitinib	EGFR	EGFR signaling	1046	Y	0.002001	2	3.55019	0.986935	0.04675	0.216361
GDSC2	282	13347246	906801	BT-20	SIDM00893	BRCA	1010	Gefitinib	EGFR	EGFR signaling	1046	Y	0.002001	2	3.25263	0.990794	0.057229	0.015102
GDSC2	282	13347704	906812	COLO-824	SIDM00954	BRCA	1010	Gefitinib	EGFR	EGFR signaling	1046	Y	0.002001	2	1.98092	0.936053	0.136756	-0.845016
GDSC2	282	13348605	906826	CAL-120	SIDM00940	BRCA	1010	Gefitinib	EGFR	EGFR signaling	1046	Y	0.002001	2	5.70525	0.963537	0.044936	1.67393
GDSC2	282	13350492	906844	DU-4475	SIDM01001	BRCA	1010	Gefitinib	EGFR	EGFR signaling	1046	Y	0.002001	2	1.84383	0.981431	0.036838	-0.937739
GDSC2	282	13351015	906851	EFM-19	SIDM01056	BRCA	1010	Gefitinib	EGFR	EGFR signaling	1046	Y	0.002001	2	4.13479	0.982054	0.044652	0.611752
GDSC2	282	13351716	906862	EVSA-T	SIDM01042	BRCA	1010	Gefitinib	EGFR	EGFR signaling	1046	Y	0.002001	2	2.87991	0.989664	0.11527	-0.236981
GDSC2	282	13353841	907045	HCC1419	SIDM00882	BRCA	1010	Gefitinib	EGFR	EGFR signaling	1046	Y	0.002001	2	2.26551	0.967807	0.081052	-0.652537
GDSC2	282	13354121	907048	HCC70	SIDM00673	BRCA	1010	Gefitinib	EGFR	EGFR signaling	1046	Y	0.002001	2	2.86581	0.985189	0.09277	-0.246521
GDSC2	282	13362467	908120	MDA-MB-175-VII	SIDM00633	BRCA	1010	Gefitinib	EGFR	EGFR signaling	1046	Y	0.002001	2	-0.433337	0.705525	0.090645	-2.4779
GDSC2	282	13362528	908121	MDA-MB-361	SIDM00528	BRCA	1010	Gefitinib	EGFR	EGFR signaling	1046	Y	0.002001	2	2.92498	0.978746	0.049534	-0.206504
GDSC2	282	13362639	908122	MDA-MB-453	SIDM00272	BRCA	1010	Gefitinib	EGFR	EGFR signaling	1046	Y	0.002001	2	1.77356	0.930092	0.111818	-0.985264
GDSC2	282	13362751	908123	MDA-MB-468	SIDM00628	BRCA	1010	Gefitinib	EGFR	EGFR signaling	1046	Y	0.002001	2	1.59909	0.941207	0.092231	-1.10326
GDSC2	282	13365565	908151	MRK-nu-1	SIDM00562	BRCA	1010	Gefitinib	EGFR	EGFR signaling	1046	Y	0.002001	2	2.79283	0.992735	0.018717	-0.295884
GDSC2	282	13370334	909256	OCUB-M	SIDM00241	BRCA	1010	Gefitinib	EGFR	EGFR signaling	1046	Y	0.002001	2	2.83614	0.98694	0.028737	-0.266591
GDSC2	282	13378310	909907	ZR-75-30	SIDM00971	BRCA	1010	Gefitinib	EGFR	EGFR signaling	1046	Y	0.002001	2	5.25437	0.976641	0.033481	1.36898
GDSC2	282	13381448	910704	AU565	SIDM00898	BRCA	1010	Gefitinib	EGFR	EGFR signaling	1046	Y	0.002001	2	1.16426	0.907425	0.030363	-1.39736
GDSC2	282	13382766	910852	CAL-85-1	SIDM00928	BRCA	1010	Gefitinib	EGFR	EGFR signaling	1046	Y	0.002001	2	3.71924	0.981375	0.024871	0.330696
GDSC2	282	13383744	910910	UACC-812	SIDM01187	BRCA	1010	Gefitinib	EGFR	EGFR signaling	1046	Y	0.002001	2	3.66474	0.969576	0.055697	0.293833
GDSC2	282	13384997	910927	CAL-51	SIDM00933	BRCA	1010	Gefitinib	EGFR	EGFR signaling	1046	Y	0.002001	2	3.09305	0.967309	0.062982	-0.092831
GDSC2	282	13386635	910948	MFM-223	SIDM00332	BRCA	1010	Gefitinib	EGFR	EGFR signaling	1046	Y	0.002001	2	5.20068	0.976123	0.080391	1.33266
GDSC2	282	13387794	924106	CAL-148	SIDM00938	BRCA	1010	Gefitinib	EGFR	EGFR signaling	1046	Y	0.002001	2	3.33252	0.981323	0.107371	0.069139
GDSC2	282	13388984	924240	MDA-MB-415	SIDM00630	BRCA	1010	Gefitinib	EGFR	EGFR signaling	1046	Y	0.002001	2	2.5996	0.980927	0.109901	-0.426574
GDSC2	282	13389353	925338	MDA-MB-157	SIDM00529	BRCA	1010	Gefitinib	EGFR	EGFR signaling	1046	Y	0.002001	2	4.03256	0.986052	0.049484	0.542613
GDSC2	282	13391438	946359	BT-474	SIDM00963	BRCA	1010	Gefitinib	EGFR	EGFR signaling	1046	Y	0.002001	2	3.35143	0.950184	0.045591	0.081927
GDSC2	282	13392074	946382	CAMA-1	SIDM00920	BRCA	1010	Gefitinib	EGFR	EGFR signaling	1046	Y	0.002001	2	3.32686	0.985616	0.056934	0.065314
GDSC2	282	13392267	949093	BT-483	SIDM00892	BRCA	1010	Gefitinib	EGFR	EGFR signaling	1046	Y	0.002001	2	6.29696	0.970559	0.061237	2.07414
GDSC2	282	13399459	1240172	MDA-MB-436	SIDM00629	BRCA	1010	Gefitinib	EGFR	EGFR signaling	1046	Y	0.002001	2	4.42237	0.983625	0.04651	0.80626
GDSC2	282	13405035	1290798	EFM-192A	SIDM01002	BRCA	1010	Gefitinib	EGFR	EGFR signaling	1046	Y	0.002001	2	3.87124	0.979931	0.056557	0.433502
GDSC2	282	13406150	1290905	HCC1428	SIDM00881	BRCA	1010	Gefitinib	EGFR	EGFR signaling	1046	Y	0.002001	2	4.60684	0.960572	0.078529	0.931026
GDSC2	282	13406394	1290922	HDQ-P1	SIDM01062	BRCA	1010	Gefitinib	EGFR	EGFR signaling	1046	Y	0.002001	2	0.771373	0.865722	0.108133	-1.66309
GDSC2	282	13407721	1298157	JIMT-1	SIDM01037	BRCA	1010	Gefitinib	EGFR	EGFR signaling	1046	Y	0.002001	2	3.92793	0.98829	0.04659	0.471846
GDSC2	282	13412507	1303900	HCC1500	SIDM00879	BRCA	1010	Gefitinib	EGFR	EGFR signaling	1046	Y	0.002001	2	3.57908	0.987744	0.049898	0.235898
GDSC2	282	13320534	749709	HCC1954	SIDM00872	BRCA	1011	Navitoclax	BCL2, BCL-XL, BCL-W	Apoptosis regulation	1046	Y	0.009766	10	3.76565	0.960274	0.055264	0.940433
GDSC2	282	13320567	749710	HCC1143	SIDM00866	BRCA	1011	Navitoclax	BCL2, BCL-XL, BCL-W	Apoptosis regulation	1046	Y	0.009766	10	1.6135	0.790879	0.054833	-0.144722
GDSC2	282	13320600	749711	HCC1187	SIDM00885	BRCA	1011	Navitoclax	BCL2, BCL-XL, BCL-W	Apoptosis regulation	1046	Y	0.009766	10	3.72398	0.957646	0.103169	0.919421
GDSC2	282	13320633	749712	HCC1395	SIDM00884	BRCA	1011	Navitoclax	BCL2, BCL-XL, BCL-W	Apoptosis regulation	1046	Y	0.009766	10	3.22163	0.922823	0.096387	0.66613
GDSC2	282	13320670	749713	HCC1599	SIDM00877	BRCA	1011	Navitoclax	BCL2, BCL-XL, BCL-W	Apoptosis regulation	1046	Y	0.009766	10	2.78883	0.872164	0.100006	0.447902
GDSC2	282	13320713	749714	HCC1937	SIDM00874	BRCA	1011	Navitoclax	BCL2, BCL-XL, BCL-W	Apoptosis regulation	1046	Y	0.009766	10	1.46343	0.786247	0.122562	-0.220388
GDSC2	282	13320744	749715	HCC2157	SIDM00774	BRCA	1011	Navitoclax	BCL2, BCL-XL, BCL-W	Apoptosis regulation	1046	Y	0.009766	10	-0.084263	0.632534	0.195576	-1.00076
GDSC2	282	13320777	749716	HCC2218	SIDM00772	BRCA	1011	Navitoclax	BCL2, BCL-XL, BCL-W	Apoptosis regulation	1046	Y	0.009766	10	4.01977	0.974	0.07643	1.06857
GDSC2	282	13320819	749717	HCC38	SIDM00675	BRCA	1011	Navitoclax	BCL2, BCL-XL, BCL-W	Apoptosis regulation	1046	Y	0.009766	10	-0.026617	0.63199	0.118881	-0.971699
GDSC2	282	13320894	905945	T47D	SIDM00097	BRCA	1011	Navitoclax	BCL2, BCL-XL, BCL-W	Apoptosis regulation	1046	Y	0.009766	10	1.81498	0.832944	0.161447	-0.043133
GDSC2	282	13320927	905946	MCF7	SIDM00148	BRCA	1011	Navitoclax	BCL2, BCL-XL, BCL-W	Apoptosis regulation	1046	Y	0.009766	10	1.46412	0.774295	0.127393	-0.22004
GDSC2	282	13320960	905951	BT-549	SIDM00122	BRCA	1011	Navitoclax	BCL2, BCL-XL, BCL-W	Apoptosis regulation	1046	Y	0.009766	10	1.54463	0.781882	0.156228	-0.179447
GDSC2	282	13320993	905957	Hs-578-T	SIDM00135	BRCA	1011	Navitoclax	BCL2, BCL-XL, BCL-W	Apoptosis regulation	1046	Y	0.009766	10	-0.627924	0.566406	0.196583	-1.27489
GDSC2	282	13321023	905960	MDA-MB-231	SIDM00146	BRCA	1011	Navitoclax	BCL2, BCL-XL, BCL-W	Apoptosis regulation	1046	Y	0.009766	10	0.819604	0.747549	0.114553	-0.545018
GDSC2	282	13321112	906801	BT-20	SIDM00893	BRCA	1011	Navitoclax	BCL2, BCL-XL, BCL-W	Apoptosis regulation	1046	Y	0.009766	10	2.05232	0.885266	0.082234	0.07654
GDSC2	282	13321145	906812	COLO-824	SIDM00954	BRCA	1011	Navitoclax	BCL2, BCL-XL, BCL-W	Apoptosis regulation	1046	Y	0.009766	10	-1.4643	0.462881	0.094185	-1.69661
GDSC2	282	13321178	906826	CAL-120	SIDM00940	BRCA	1011	Navitoclax	BCL2, BCL-XL, BCL-W	Apoptosis regulation	1046	Y	0.009766	10	-0.199978	0.586181	0.192826	-1.05911
GDSC2	282	13321211	906844	DU-4475	SIDM01001	BRCA	1011	Navitoclax	BCL2, BCL-XL, BCL-W	Apoptosis regulation	1046	Y	0.009766	10	0.102278	0.678168	0.168649	-0.906707
GDSC2	282	13321244	906851	EFM-19	SIDM01056	BRCA	1011	Navitoclax	BCL2, BCL-XL, BCL-W	Apoptosis regulation	1046	Y	0.009766	10	1.4152	0.78573	0.084645	-0.244709
GDSC2	282	13321277	906862	EVSA-T	SIDM01042	BRCA	1011	Navitoclax	BCL2, BCL-XL, BCL-W	Apoptosis regulation	1046	Y	0.009766	10	1.5262	0.843827	0.129658	-0.188738
GDSC2	282	13321310	907045	HCC1419	SIDM00882	BRCA	1011	Navitoclax	BCL2, BCL-XL, BCL-W	Apoptosis regulation	1046	Y	0.009766	10	1.88192	0.859803	0.148071	-0.009377
GDSC2	282	13321343	907046	HCC1569	SIDM00878	BRCA	1011	Navitoclax	BCL2, BCL-XL, BCL-W	Apoptosis regulation	1046	Y	0.009766	10	-1.44642	0.462889	0.078221	-1.68759
GDSC2	282	13321413	907048	HCC70	SIDM00673	BRCA	1011	Navitoclax	BCL2, BCL-XL, BCL-W	Apoptosis regulation	1046	Y	0.009766	10	2.9852	0.94259	0.080111	0.546919
GDSC2	282	13321549	908120	MDA-MB-175-VII	SIDM00633	BRCA	1011	Navitoclax	BCL2, BCL-XL, BCL-W	Apoptosis regulation	1046	Y	0.009766	10	3.06387	0.83432	0.184719	0.586581
GDSC2	282	13321586	908121	MDA-MB-361	SIDM00528	BRCA	1011	Navitoclax	BCL2, BCL-XL, BCL-W	Apoptosis regulation	1046	Y	0.009766	10	1.76622	0.844245	0.164647	-0.067716
GDSC2	282	13321619	908122	MDA-MB-453	SIDM00272	BRCA	1011	Navitoclax	BCL2, BCL-XL, BCL-W	Apoptosis regulation	1046	Y	0.009766	10	2.35206	0.871915	0.143039	0.227676
GDSC2	282	13321652	908123	MDA-MB-468	SIDM00628	BRCA	1011	Navitoclax	BCL2, BCL-XL, BCL-W	Apoptosis regulation	1046	Y	0.009766	10	1.47878	0.819348	0.089731	-0.212648
GDSC2	282	13321684	908151	MRK-nu-1	SIDM00562	BRCA	1011	Navitoclax	BCL2, BCL-XL, BCL-W	Apoptosis regulation	1046	Y	0.009766	10	1.75474	0.876078	0.135432	-0.073503
GDSC2	282	13321766	909256	OCUB-M	SIDM00241	BRCA	1011	Navitoclax	BCL2, BCL-XL, BCL-W	Apoptosis regulation	1046	Y	0.009766	10	0.799103	0.758823	0.114446	-0.555355
GDSC2	282	13321952	909778	UACC-893	SIDM01186	BRCA	1011	Navitoclax	BCL2, BCL-XL, BCL-W	Apoptosis regulation	1046	Y	0.009766	10	2.39736	0.875933	0.092653	0.250514
GDSC2	282	13321996	909907	ZR-75-30	SIDM00971	BRCA	1011	Navitoclax	BCL2, BCL-XL, BCL-W	Apoptosis regulation	1046	Y	0.009766	10	5.89272	0.962301	0.078983	2.01294
GDSC2	282	13322084	910704	AU565	SIDM00898	BRCA	1011	Navitoclax	BCL2, BCL-XL, BCL-W	Apoptosis regulation	1046	Y	0.009766	10	1.878	0.844202	0.129386	-0.011354
GDSC2	282	13322116	910852	CAL-85-1	SIDM00928	BRCA	1011	Navitoclax	BCL2, BCL-XL, BCL-W	Apoptosis regulation	1046	Y	0.009766	10	2.14792	0.856908	0.11805	0.124745
GDSC2	282	13322160	910910	UACC-812	SIDM01187	BRCA	1011	Navitoclax	BCL2, BCL-XL, BCL-W	Apoptosis regulation	1046	Y	0.009766	10	1.78975	0.80845	0.160986	-0.055851
GDSC2	282	13322174	910927	CAL-51	SIDM00933	BRCA	1011	Navitoclax	BCL2, BCL-XL, BCL-W	Apoptosis regulation	1046	Y	0.009766	10	1.39876	0.788006	0.191977	-0.252995
GDSC2	282	13322207	910948	MFM-223	SIDM00332	BRCA	1011	Navitoclax	BCL2, BCL-XL, BCL-W	Apoptosis regulation	1046	Y	0.009766	10	1.59172	0.764088	0.139863	-0.155702
GDSC2	282	13322253	924106	CAL-148	SIDM00938	BRCA	1011	Navitoclax	BCL2, BCL-XL, BCL-W	Apoptosis regulation	1046	Y	0.009766	10	0.303392	0.683905	0.156713	-0.805302
GDSC2	282	13322303	924240	MDA-MB-415	SIDM00630	BRCA	1011	Navitoclax	BCL2, BCL-XL, BCL-W	Apoptosis regulation	1046	Y	0.009766	10	-0.046899	0.649961	0.126276	-0.981925
GDSC2	282	13322336	925338	MDA-MB-157	SIDM00529	BRCA	1011	Navitoclax	BCL2, BCL-XL, BCL-W	Apoptosis regulation	1046	Y	0.009766	10	1.62602	0.816142	0.204615	-0.138408
GDSC2	282	13322369	946359	BT-474	SIDM00963	BRCA	1011	Navitoclax	BCL2, BCL-XL, BCL-W	Apoptosis regulation	1046	Y	0.009766	10	2.84972	0.863897	0.110697	0.478603
GDSC2	282	13322402	946382	CAMA-1	SIDM00920	BRCA	1011	Navitoclax	BCL2, BCL-XL, BCL-W	Apoptosis regulation	1046	Y	0.009766	10	1.14287	0.785136	0.125282	-0.38202
GDSC2	282	13322435	949093	BT-483	SIDM00892	BRCA	1011	Navitoclax	BCL2, BCL-XL, BCL-W	Apoptosis regulation	1046	Y	0.009766	10	3.70028	0.858483	0.1139	0.907473
GDSC2	282	13322514	1240172	MDA-MB-436	SIDM00629	BRCA	1011	Navitoclax	BCL2, BCL-XL, BCL-W	Apoptosis regulation	1046	Y	0.009766	10	2.9958	0.897554	0.141972	0.552262
GDSC2	282	13322592	1290798	EFM-192A	SIDM01002	BRCA	1011	Navitoclax	BCL2, BCL-XL, BCL-W	Apoptosis regulation	1046	Y	0.009766	10	4.22859	0.954393	0.060383	1.17386
GDSC2	282	13322625	1290905	HCC1428	SIDM00881	BRCA	1011	Navitoclax	BCL2, BCL-XL, BCL-W	Apoptosis regulation	1046	Y	0.009766	10	1.04563	0.708748	0.140452	-0.43105
GDSC2	282	13322657	1290906	HCC202	SIDM00870	BRCA	1011	Navitoclax	BCL2, BCL-XL, BCL-W	Apoptosis regulation	1046	Y	0.009766	10	1.85089	0.860042	0.133624	-0.025023
GDSC2	282	13322664	1290922	HDQ-P1	SIDM01062	BRCA	1011	Navitoclax	BCL2, BCL-XL, BCL-W	Apoptosis regulation	1046	Y	0.009766	10	-0.44412	0.586877	0.101439	-1.18221
GDSC2	282	13322697	1298157	JIMT-1	SIDM01037	BRCA	1011	Navitoclax	BCL2, BCL-XL, BCL-W	Apoptosis regulation	1046	Y	0.009766	10	1.2316	0.786414	0.142695	-0.337283
GDSC2	282	13322730	1303900	HCC1500	SIDM00879	BRCA	1011	Navitoclax	BCL2, BCL-XL, BCL-W	Apoptosis regulation	1046	Y	0.009766	10	-2.30307	0.352421	0.067836	-2.11953
GDSC2	282	13322762	1330941	MDA-MB-330	SIDM00631	BRCA	1011	Navitoclax	BCL2, BCL-XL, BCL-W	Apoptosis regulation	1046	Y	0.009766	10	-3.19448	0.274103	0.07503	-2.569
GDSC2	282	13314319	749709	HCC1954	SIDM00872	BRCA	1012	Vorinostat	HDAC inhibitor Class I, IIa, IIb, IV	Chromatin histone acetylation	1046	Y	0.004883	10	3.04507	0.937804	0.063346	1.43589
GDSC2	282	13314321	749710	HCC1143	SIDM00866	BRCA	1012	Vorinostat	HDAC inhibitor Class I, IIa, IIb, IV	Chromatin histone acetylation	1046	Y	0.004883	10	1.665	0.812472	0.104557	0.114684
GDSC2	282	13314323	749711	HCC1187	SIDM00885	BRCA	1012	Vorinostat	HDAC inhibitor Class I, IIa, IIb, IV	Chromatin histone acetylation	1046	Y	0.004883	10	2.68443	0.918392	0.08376	1.09063
GDSC2	282	13314325	749712	HCC1395	SIDM00884	BRCA	1012	Vorinostat	HDAC inhibitor Class I, IIa, IIb, IV	Chromatin histone acetylation	1046	Y	0.004883	10	2.63638	0.900281	0.077787	1.04463
GDSC2	282	13314327	749713	HCC1599	SIDM00877	BRCA	1012	Vorinostat	HDAC inhibitor Class I, IIa, IIb, IV	Chromatin histone acetylation	1046	Y	0.004883	10	-0.167489	0.685384	0.136987	-1.63966
GDSC2	282	13314329	749714	HCC1937	SIDM00874	BRCA	1012	Vorinostat	HDAC inhibitor Class I, IIa, IIb, IV	Chromatin histone acetylation	1046	Y	0.004883	10	2.66268	0.888299	0.069161	1.06981
GDSC2	282	13314331	749715	HCC2157	SIDM00774	BRCA	1012	Vorinostat	HDAC inhibitor Class I, IIa, IIb, IV	Chromatin histone acetylation	1046	Y	0.004883	10	-0.618196	0.603659	0.165485	-2.07114
GDSC2	282	13314333	749716	HCC2218	SIDM00772	BRCA	1012	Vorinostat	HDAC inhibitor Class I, IIa, IIb, IV	Chromatin histone acetylation	1046	Y	0.004883	10	1.78394	0.908679	0.070916	0.228549
GDSC2	282	13314335	749717	HCC38	SIDM00675	BRCA	1012	Vorinostat	HDAC inhibitor Class I, IIa, IIb, IV	Chromatin histone acetylation	1046	Y	0.004883	10	2.55033	0.879677	0.074065	0.962252
GDSC2	282	13314340	905945	T47D	SIDM00097	BRCA	1012	Vorinostat	HDAC inhibitor Class I, IIa, IIb, IV	Chromatin histone acetylation	1046	Y	0.004883	10	1.3559	0.809746	0.090936	-0.181234
GDSC2	282	13314342	905946	MCF7	SIDM00148	BRCA	1012	Vorinostat	HDAC inhibitor Class I, IIa, IIb, IV	Chromatin histone acetylation	1046	Y	0.004883	10	1.32106	0.78145	0.140857	-0.214589
GDSC2	282	13314344	905951	BT-549	SIDM00122	BRCA	1012	Vorinostat	HDAC inhibitor Class I, IIa, IIb, IV	Chromatin histone acetylation	1046	Y	0.004883	10	3.46884	0.916446	0.074198	1.84159
GDSC2	282	13314346	905957	Hs-578-T	SIDM00135	BRCA	1012	Vorinostat	HDAC inhibitor Class I, IIa, IIb, IV	Chromatin histone acetylation	1046	Y	0.004883	10	0.466758	0.722439	0.131117	-1.03246
GDSC2	282	13314348	905960	MDA-MB-231	SIDM00146	BRCA	1012	Vorinostat	HDAC inhibitor Class I, IIa, IIb, IV	Chromatin histone acetylation	1046	Y	0.004883	10	0.891842	0.777266	0.11276	-0.625506
GDSC2	282	13314354	906801	BT-20	SIDM00893	BRCA	1012	Vorinostat	HDAC inhibitor Class I, IIa, IIb, IV	Chromatin histone acetylation	1046	Y	0.004883	10	2.91543	0.946943	0.152724	1.31178
GDSC2	282	13314356	906812	COLO-824	SIDM00954	BRCA	1012	Vorinostat	HDAC inhibitor Class I, IIa, IIb, IV	Chromatin histone acetylation	1046	Y	0.004883	10	0.561277	0.730308	0.102572	-0.941973
GDSC2	282	13314358	906826	CAL-120	SIDM00940	BRCA	1012	Vorinostat	HDAC inhibitor Class I, IIa, IIb, IV	Chromatin histone acetylation	1046	Y	0.004883	10	2.52117	0.810328	0.111063	0.93434
GDSC2	282	13314360	906844	DU-4475	SIDM01001	BRCA	1012	Vorinostat	HDAC inhibitor Class I, IIa, IIb, IV	Chromatin histone acetylation	1046	Y	0.004883	10	-0.019531	0.69202	0.089155	-1.49801
GDSC2	282	13314362	906851	EFM-19	SIDM01056	BRCA	1012	Vorinostat	HDAC inhibitor Class I, IIa, IIb, IV	Chromatin histone acetylation	1046	Y	0.004883	10	0.600801	0.729601	0.114004	-0.904135
GDSC2	282	13314364	906862	EVSA-T	SIDM01042	BRCA	1012	Vorinostat	HDAC inhibitor Class I, IIa, IIb, IV	Chromatin histone acetylation	1046	Y	0.004883	10	0.756165	0.778732	0.110245	-0.755396
GDSC2	282	13314366	907045	HCC1419	SIDM00882	BRCA	1012	Vorinostat	HDAC inhibitor Class I, IIa, IIb, IV	Chromatin histone acetylation	1046	Y	0.004883	10	1.74855	0.861717	0.115106	0.194665
GDSC2	282	13314368	907046	HCC1569	SIDM00878	BRCA	1012	Vorinostat	HDAC inhibitor Class I, IIa, IIb, IV	Chromatin histone acetylation	1046	Y	0.004883	10	1.10521	0.846299	0.076374	-0.42124
GDSC2	282	13314372	907048	HCC70	SIDM00673	BRCA	1012	Vorinostat	HDAC inhibitor Class I, IIa, IIb, IV	Chromatin histone acetylation	1046	Y	0.004883	10	1.43234	0.841438	0.083681	-0.108055
GDSC2	282	13314381	908120	MDA-MB-175-VII	SIDM00633	BRCA	1012	Vorinostat	HDAC inhibitor Class I, IIa, IIb, IV	Chromatin histone acetylation	1046	Y	0.004883	10	1.58553	0.756887	0.112628	0.038596
GDSC2	282	13314383	908121	MDA-MB-361	SIDM00528	BRCA	1012	Vorinostat	HDAC inhibitor Class I, IIa, IIb, IV	Chromatin histone acetylation	1046	Y	0.004883	10	1.12905	0.801599	0.078158	-0.398412
GDSC2	282	13314385	908122	MDA-MB-453	SIDM00272	BRCA	1012	Vorinostat	HDAC inhibitor Class I, IIa, IIb, IV	Chromatin histone acetylation	1046	Y	0.004883	10	-0.396126	0.628881	0.162642	-1.85854
GDSC2	282	13314387	908123	MDA-MB-468	SIDM00628	BRCA	1012	Vorinostat	HDAC inhibitor Class I, IIa, IIb, IV	Chromatin histone acetylation	1046	Y	0.004883	10	1.4799	0.835594	0.111241	-0.062524
GDSC2	282	13314389	908151	MRK-nu-1	SIDM00562	BRCA	1012	Vorinostat	HDAC inhibitor Class I, IIa, IIb, IV	Chromatin histone acetylation	1046	Y	0.004883	10	1.89461	0.899235	0.081561	0.334501
GDSC2	282	13314394	909256	OCUB-M	SIDM00241	BRCA	1012	Vorinostat	HDAC inhibitor Class I, IIa, IIb, IV	Chromatin histone acetylation	1046	Y	0.004883	10	0.553863	0.753263	0.105313	-0.94907
GDSC2	282	13314407	909778	UACC-893	SIDM01186	BRCA	1012	Vorinostat	HDAC inhibitor Class I, IIa, IIb, IV	Chromatin histone acetylation	1046	Y	0.004883	10	1.25558	0.842355	0.082988	-0.277276
GDSC2	282	13314409	909907	ZR-75-30	SIDM00971	BRCA	1012	Vorinostat	HDAC inhibitor Class I, IIa, IIb, IV	Chromatin histone acetylation	1046	Y	0.004883	10	3.63173	0.901437	0.059707	1.99753
GDSC2	282	13314415	910704	AU565	SIDM00898	BRCA	1012	Vorinostat	HDAC inhibitor Class I, IIa, IIb, IV	Chromatin histone acetylation	1046	Y	0.004883	10	0.611266	0.742828	0.134189	-0.894116
GDSC2	282	13314417	910852	CAL-85-1	SIDM00928	BRCA	1012	Vorinostat	HDAC inhibitor Class I, IIa, IIb, IV	Chromatin histone acetylation	1046	Y	0.004883	10	2.14546	0.869319	0.106377	0.574648
GDSC2	282	13314420	910910	UACC-812	SIDM01187	BRCA	1012	Vorinostat	HDAC inhibitor Class I, IIa, IIb, IV	Chromatin histone acetylation	1046	Y	0.004883	10	1.59355	0.809619	0.113433	0.046275
GDSC2	282	13314422	910927	CAL-51	SIDM00933	BRCA	1012	Vorinostat	HDAC inhibitor Class I, IIa, IIb, IV	Chromatin histone acetylation	1046	Y	0.004883	10	1.29361	0.797286	0.076835	-0.240873
GDSC2	282	13314424	910948	MFM-223	SIDM00332	BRCA	1012	Vorinostat	HDAC inhibitor Class I, IIa, IIb, IV	Chromatin histone acetylation	1046	Y	0.004883	10	2.01336	0.812725	0.151297	0.44818
GDSC2	282	13314427	924106	CAL-148	SIDM00938	BRCA	1012	Vorinostat	HDAC inhibitor Class I, IIa, IIb, IV	Chromatin histone acetylation	1046	Y	0.004883	10	0.294378	0.7105	0.150087	-1.19749
GDSC2	282	13314430	924240	MDA-MB-415	SIDM00630	BRCA	1012	Vorinostat	HDAC inhibitor Class I, IIa, IIb, IV	Chromatin histone acetylation	1046	Y	0.004883	10	1.83774	0.876716	0.101873	0.280054
GDSC2	282	13314432	925338	MDA-MB-157	SIDM00529	BRCA	1012	Vorinostat	HDAC inhibitor Class I, IIa, IIb, IV	Chromatin histone acetylation	1046	Y	0.004883	10	1.73823	0.841289	0.076583	0.18479
GDSC2	282	13314434	946359	BT-474	SIDM00963	BRCA	1012	Vorinostat	HDAC inhibitor Class I, IIa, IIb, IV	Chromatin histone acetylation	1046	Y	0.004883	10	1.444	0.781688	0.127055	-0.096893
GDSC2	282	13314436	946382	CAMA-1	SIDM00920	BRCA	1012	Vorinostat	HDAC inhibitor Class I, IIa, IIb, IV	Chromatin histone acetylation	1046	Y	0.004883	10	0.807149	0.770672	0.099244	-0.706587
GDSC2	282	13314438	949093	BT-483	SIDM00892	BRCA	1012	Vorinostat	HDAC inhibitor Class I, IIa, IIb, IV	Chromatin histone acetylation	1046	Y	0.004883	10	3.00861	0.835833	0.064922	1.40098
GDSC2	282	13314443	1240172	MDA-MB-436	SIDM00629	BRCA	1012	Vorinostat	HDAC inhibitor Class I, IIa, IIb, IV	Chromatin histone acetylation	1046	Y	0.004883	10	2.98079	0.905697	0.081097	1.37435
GDSC2	282	13314448	1290798	EFM-192A	SIDM01002	BRCA	1012	Vorinostat	HDAC inhibitor Class I, IIa, IIb, IV	Chromatin histone acetylation	1046	Y	0.004883	10	1.68985	0.82886	0.091664	0.138472
GDSC2	282	13314450	1290905	HCC1428	SIDM00881	BRCA	1012	Vorinostat	HDAC inhibitor Class I, IIa, IIb, IV	Chromatin histone acetylation	1046	Y	0.004883	10	0.240213	0.663057	0.178403	-1.24934
GDSC2	282	13314452	1290906	HCC202	SIDM00870	BRCA	1012	Vorinostat	HDAC inhibitor Class I, IIa, IIb, IV	Chromatin histone acetylation	1046	Y	0.004883	10	1.00446	0.846288	0.084034	-0.517687
GDSC2	282	13314453	1290922	HDQ-P1	SIDM01062	BRCA	1012	Vorinostat	HDAC inhibitor Class I, IIa, IIb, IV	Chromatin histone acetylation	1046	Y	0.004883	10	2.52581	0.886767	0.089264	0.938774
GDSC2	282	13314455	1298157	JIMT-1	SIDM01037	BRCA	1012	Vorinostat	HDAC inhibitor Class I, IIa, IIb, IV	Chromatin histone acetylation	1046	Y	0.004883	10	1.69276	0.845362	0.074804	0.141257
GDSC2	282	13314457	1303900	HCC1500	SIDM00879	BRCA	1012	Vorinostat	HDAC inhibitor Class I, IIa, IIb, IV	Chromatin histone acetylation	1046	Y	0.004883	10	1.59371	0.84387	0.094406	0.046426
GDSC2	282	13314458	1330941	MDA-MB-330	SIDM00631	BRCA	1012	Vorinostat	HDAC inhibitor Class I, IIa, IIb, IV	Chromatin histone acetylation	1046	Y	0.004883	10	1.92371	0.870147	0.083712	0.362358
GDSC2	282	13307970	749709	HCC1954	SIDM00872	BRCA	1013	Nilotinib	ABL	ABL signaling	1046	Y	0.002001	10	3.04933	0.944444	0.064353	-0.201473
GDSC2	282	13307974	749710	HCC1143	SIDM00866	BRCA	1013	Nilotinib	ABL	ABL signaling	1046	Y	0.002001	10	4.09298	0.948191	0.066049	0.451882
GDSC2	282	13307978	749711	HCC1187	SIDM00885	BRCA	1013	Nilotinib	ABL	ABL signaling	1046	Y	0.002001	10	4.12214	0.974671	0.054128	0.470135
GDSC2	282	13307982	749712	HCC1395	SIDM00884	BRCA	1013	Nilotinib	ABL	ABL signaling	1046	Y	0.002001	10	2.52086	0.904475	0.128618	-0.532312
GDSC2	282	13307984	749714	HCC1937	SIDM00874	BRCA	1013	Nilotinib	ABL	ABL signaling	1046	Y	0.002001	10	3.39354	0.932132	0.098525	0.01401
GDSC2	282	13307988	749715	HCC2157	SIDM00774	BRCA	1013	Nilotinib	ABL	ABL signaling	1046	Y	0.002001	10	2.48015	0.902446	0.122254	-0.557799
GDSC2	282	13307992	749717	HCC38	SIDM00675	BRCA	1013	Nilotinib	ABL	ABL signaling	1046	Y	0.002001	10	3.89831	0.947554	0.095435	0.330013
GDSC2	282	13308204	905945	T47D	SIDM00097	BRCA	1013	Nilotinib	ABL	ABL signaling	1046	Y	0.002001	10	2.34995	0.897234	0.091369	-0.639306
GDSC2	282	13308208	905946	MCF7	SIDM00148	BRCA	1013	Nilotinib	ABL	ABL signaling	1046	Y	0.002001	10	2.44857	0.876598	0.127097	-0.577567
GDSC2	282	13308228	905951	BT-549	SIDM00122	BRCA	1013	Nilotinib	ABL	ABL signaling	1046	Y	0.002001	10	1.75438	0.834439	0.167318	-1.01215
GDSC2	282	13308242	905957	Hs-578-T	SIDM00135	BRCA	1013	Nilotinib	ABL	ABL signaling	1046	Y	0.002001	10	1.12184	0.808297	0.178188	-1.40814
GDSC2	282	13308254	905960	MDA-MB-231	SIDM00146	BRCA	1013	Nilotinib	ABL	ABL signaling	1046	Y	0.002001	10	2.14654	0.897511	0.12525	-0.766649
GDSC2	282	13308404	906801	BT-20	SIDM00893	BRCA	1013	Nilotinib	ABL	ABL signaling	1046	Y	0.002001	10	2.43117	0.929478	0.085716	-0.588459
GDSC2	282	13308418	906812	COLO-824	SIDM00954	BRCA	1013	Nilotinib	ABL	ABL signaling	1046	Y	0.002001	10	2.41207	0.896012	0.12433	-0.600417
GDSC2	282	13308446	906826	CAL-120	SIDM00940	BRCA	1013	Nilotinib	ABL	ABL signaling	1046	Y	0.002001	10	3.35831	0.867708	0.166999	-0.00804
GDSC2	282	13308503	906844	DU-4475	SIDM01001	BRCA	1013	Nilotinib	ABL	ABL signaling	1046	Y	0.002001	10	0.360705	0.766749	0.082357	-1.88463
GDSC2	282	13308520	906851	EFM-19	SIDM01056	BRCA	1013	Nilotinib	ABL	ABL signaling	1046	Y	0.002001	10	3.06076	0.922114	0.101636	-0.194316
GDSC2	282	13308542	906862	EVSA-T	SIDM01042	BRCA	1013	Nilotinib	ABL	ABL signaling	1046	Y	0.002001	10	0.426889	0.768087	0.152323	-1.8432
GDSC2	282	13308608	907045	HCC1419	SIDM00882	BRCA	1013	Nilotinib	ABL	ABL signaling	1046	Y	0.002001	10	1.59749	0.864717	0.127364	-1.11036
GDSC2	282	13308617	907048	HCC70	SIDM00673	BRCA	1013	Nilotinib	ABL	ABL signaling	1046	Y	0.002001	10	3.28184	0.96371	0.071983	-0.055917
GDSC2	282	13308872	908120	MDA-MB-175-VII	SIDM00633	BRCA	1013	Nilotinib	ABL	ABL signaling	1046	Y	0.002001	10	3.05721	0.906253	0.064289	-0.196538
GDSC2	282	13308874	908121	MDA-MB-361	SIDM00528	BRCA	1013	Nilotinib	ABL	ABL signaling	1046	Y	0.002001	10	4.22493	0.97773	0.067606	0.534484
GDSC2	282	13308878	908122	MDA-MB-453	SIDM00272	BRCA	1013	Nilotinib	ABL	ABL signaling	1046	Y	0.002001	10	2.49896	0.903395	0.111997	-0.546019
GDSC2	282	13308882	908123	MDA-MB-468	SIDM00628	BRCA	1013	Nilotinib	ABL	ABL signaling	1046	Y	0.002001	10	1.67223	0.867491	0.106757	-1.06357
GDSC2	282	13308966	908151	MRK-nu-1	SIDM00562	BRCA	1013	Nilotinib	ABL	ABL signaling	1046	Y	0.002001	10	2.8614	0.963869	0.093659	-0.319121
GDSC2	282	13309109	909256	OCUB-M	SIDM00241	BRCA	1013	Nilotinib	ABL	ABL signaling	1046	Y	0.002001	10	1.63891	0.878131	0.139245	-1.08443
GDSC2	282	13309351	909907	ZR-75-30	SIDM00971	BRCA	1013	Nilotinib	ABL	ABL signaling	1046	Y	0.002001	10	2.08434	0.834725	0.181063	-0.805582
GDSC2	282	13309447	910704	AU565	SIDM00898	BRCA	1013	Nilotinib	ABL	ABL signaling	1046	Y	0.002001	10	1.81639	0.868397	0.116497	-0.973329
GDSC2	282	13309488	910852	CAL-85-1	SIDM00928	BRCA	1013	Nilotinib	ABL	ABL signaling	1046	Y	0.002001	10	3.15676	0.934293	0.091151	-0.134221
GDSC2	282	13309518	910910	UACC-812	SIDM01187	BRCA	1013	Nilotinib	ABL	ABL signaling	1046	Y	0.002001	10	5.42309	0.989744	0.033279	1.28457
GDSC2	282	13309556	910927	CAL-51	SIDM00933	BRCA	1013	Nilotinib	ABL	ABL signaling	1046	Y	0.002001	10	1.55844	0.838024	0.151842	-1.13481
GDSC2	282	13309606	910948	MFM-223	SIDM00332	BRCA	1013	Nilotinib	ABL	ABL signaling	1046	Y	0.002001	10	3.26019	0.896044	0.097017	-0.069467
GDSC2	282	13309642	924106	CAL-148	SIDM00938	BRCA	1013	Nilotinib	ABL	ABL signaling	1046	Y	0.002001	10	3.34653	0.950026	0.112183	-0.015419
GDSC2	282	13309678	924240	MDA-MB-415	SIDM00630	BRCA	1013	Nilotinib	ABL	ABL signaling	1046	Y	0.002001	10	2.75843	0.943736	0.073608	-0.383583
GDSC2	282	13309690	925338	MDA-MB-157	SIDM00529	BRCA	1013	Nilotinib	ABL	ABL signaling	1046	Y	0.002001	10	5.20749	0.984377	0.038869	1.1496
GDSC2	282	13309752	946359	BT-474	SIDM00963	BRCA	1013	Nilotinib	ABL	ABL signaling	1046	Y	0.002001	10	3.02044	0.895622	0.125943	-0.21956
GDSC2	282	13309772	946382	CAMA-1	SIDM00920	BRCA	1013	Nilotinib	ABL	ABL signaling	1046	Y	0.002001	10	2.37551	0.913755	0.094735	-0.623306
GDSC2	282	13309778	949093	BT-483	SIDM00892	BRCA	1013	Nilotinib	ABL	ABL signaling	1046	Y	0.002001	10	3.99606	0.892231	0.112503	0.391207
GDSC2	282	13309996	1240172	MDA-MB-436	SIDM00629	BRCA	1013	Nilotinib	ABL	ABL signaling	1046	Y	0.002001	10	3.65042	0.941562	0.088783	0.174827
GDSC2	282	13310164	1290798	EFM-192A	SIDM01002	BRCA	1013	Nilotinib	ABL	ABL signaling	1046	Y	0.002001	10	3.29391	0.933861	0.093606	-0.04836
GDSC2	282	13310198	1290905	HCC1428	SIDM00881	BRCA	1013	Nilotinib	ABL	ABL signaling	1046	Y	0.002001	10	2.01943	0.820368	0.138615	-0.846224
GDSC2	282	13310206	1290922	HDQ-P1	SIDM01062	BRCA	1013	Nilotinib	ABL	ABL signaling	1046	Y	0.002001	10	2.28412	0.884722	0.153	-0.680514
GDSC2	282	13310246	1298157	JIMT-1	SIDM01037	BRCA	1013	Nilotinib	ABL	ABL signaling	1046	Y	0.002001	10	3.58932	0.957791	0.072141	0.136576
GDSC2	282	13310388	1303900	HCC1500	SIDM00879	BRCA	1013	Nilotinib	ABL	ABL signaling	1046	Y	0.002001	10	2.3527	0.910943	0.102009	-0.637584
GDSC2	282	13320671	749713	HCC1599	SIDM00877	BRCA	1013	Nilotinib	ABL	ABL signaling	1046	Y	0.009766	10	3.51786	0.910483	0.09143	0.09184
GDSC2	282	13320778	749716	HCC2218	SIDM00772	BRCA	1013	Nilotinib	ABL	ABL signaling	1046	Y	0.009766	10	5.0697	0.990036	0.0695	1.06334
GDSC2	282	13321344	907046	HCC1569	SIDM00878	BRCA	1013	Nilotinib	ABL	ABL signaling	1046	Y	0.009766	10	2.49486	0.899683	0.130051	-0.548587
GDSC2	282	13321953	909778	UACC-893	SIDM01186	BRCA	1013	Nilotinib	ABL	ABL signaling	1046	Y	0.009766	10	2.18069	0.860387	0.118778	-0.745265
GDSC2	282	13322763	1330941	MDA-MB-330	SIDM00631	BRCA	1013	Nilotinib	ABL	ABL signaling	1046	Y	0.009766	10	2.53672	0.864986	0.13627	-0.522383
GDSC2	282	13320535	749709	HCC1954	SIDM00872	BRCA	1017	Olaparib	PARP1, PARP2	Genome integrity	1046	Y	0.009766	10	4.10065	0.969545	0.060226	-0.350687
GDSC2	282	13320568	749710	HCC1143	SIDM00866	BRCA	1017	Olaparib	PARP1, PARP2	Genome integrity	1046	Y	0.009766	10	5.42162	0.970511	0.081624	0.654199
GDSC2	282	13320601	749711	HCC1187	SIDM00885	BRCA	1017	Olaparib	PARP1, PARP2	Genome integrity	1046	Y	0.009766	10	5.1597	0.98667	0.077577	0.454951
GDSC2	282	13320634	749712	HCC1395	SIDM00884	BRCA	1017	Olaparib	PARP1, PARP2	Genome integrity	1046	Y	0.009766	10	3.53567	0.936666	0.073093	-0.780479
GDSC2	282	13320672	749713	HCC1599	SIDM00877	BRCA	1017	Olaparib	PARP1, PARP2	Genome integrity	1046	Y	0.009766	10	4.81219	0.955186	0.079801	0.190593
GDSC2	282	13320714	749714	HCC1937	SIDM00874	BRCA	1017	Olaparib	PARP1, PARP2	Genome integrity	1046	Y	0.009766	10	5.71413	0.979788	0.063721	0.876715
GDSC2	282	13320745	749715	HCC2157	SIDM00774	BRCA	1017	Olaparib	PARP1, PARP2	Genome integrity	1046	Y	0.009766	10	5.42752	0.982818	0.068432	0.658692
GDSC2	282	13320820	749717	HCC38	SIDM00675	BRCA	1017	Olaparib	PARP1, PARP2	Genome integrity	1046	Y	0.009766	10	6.37254	0.986029	0.034722	1.37758
GDSC2	282	13320895	905945	T47D	SIDM00097	BRCA	1017	Olaparib	PARP1, PARP2	Genome integrity	1046	Y	0.009766	10	4.77517	0.974091	0.08206	0.162435
GDSC2	282	13320928	905946	MCF7	SIDM00148	BRCA	1017	Olaparib	PARP1, PARP2	Genome integrity	1046	Y	0.009766	10	5.65382	0.972073	0.065376	0.830838
GDSC2	282	13320961	905951	BT-549	SIDM00122	BRCA	1017	Olaparib	PARP1, PARP2	Genome integrity	1046	Y	0.009766	10	5.34429	0.967081	0.065545	0.59537
GDSC2	282	13320994	905957	Hs-578-T	SIDM00135	BRCA	1017	Olaparib	PARP1, PARP2	Genome integrity	1046	Y	0.009766	10	4.21372	0.959479	0.098304	-0.264677
GDSC2	282	13321024	905960	MDA-MB-231	SIDM00146	BRCA	1017	Olaparib	PARP1, PARP2	Genome integrity	1046	Y	0.009766	10	4.13578	0.969795	0.081631	-0.323966
GDSC2	282	13321113	906801	BT-20	SIDM00893	BRCA	1017	Olaparib	PARP1, PARP2	Genome integrity	1046	Y	0.009766	10	4.20467	0.98232	0.050639	-0.271561
GDSC2	282	13321146	906812	COLO-824	SIDM00954	BRCA	1017	Olaparib	PARP1, PARP2	Genome integrity	1046	Y	0.009766	10	5.25537	0.979017	0.061914	0.527729
GDSC2	282	13321179	906826	CAL-120	SIDM00940	BRCA	1017	Olaparib	PARP1, PARP2	Genome integrity	1046	Y	0.009766	10	7.10409	0.960462	0.071629	1.93409
GDSC2	282	13321212	906844	DU-4475	SIDM01001	BRCA	1017	Olaparib	PARP1, PARP2	Genome integrity	1046	Y	0.009766	10	2.2725	0.926781	0.099449	-1.7414
GDSC2	282	13321245	906851	EFM-19	SIDM01056	BRCA	1017	Olaparib	PARP1, PARP2	Genome integrity	1046	Y	0.009766	10	5.18668	0.974147	0.075781	0.475478
GDSC2	282	13321278	906862	EVSA-T	SIDM01042	BRCA	1017	Olaparib	PARP1, PARP2	Genome integrity	1046	Y	0.009766	10	3.34704	0.965916	0.167481	-0.923978
GDSC2	282	13321311	907045	HCC1419	SIDM00882	BRCA	1017	Olaparib	PARP1, PARP2	Genome integrity	1046	Y	0.009766	10	4.74387	0.984901	0.082688	0.138623
GDSC2	282	13321345	907046	HCC1569	SIDM00878	BRCA	1017	Olaparib	PARP1, PARP2	Genome integrity	1046	Y	0.009766	10	5.47968	0.990216	0.045755	0.698371
GDSC2	282	13321414	907048	HCC70	SIDM00673	BRCA	1017	Olaparib	PARP1, PARP2	Genome integrity	1046	Y	0.009766	10	3.84802	0.973253	0.086015	-0.542867
GDSC2	282	13321550	908120	MDA-MB-175-VII	SIDM00633	BRCA	1017	Olaparib	PARP1, PARP2	Genome integrity	1046	Y	0.009766	10	6.64378	0.95723	0.077126	1.58392
GDSC2	282	13321587	908121	MDA-MB-361	SIDM00528	BRCA	1017	Olaparib	PARP1, PARP2	Genome integrity	1046	Y	0.009766	10	4.32012	0.974728	0.113944	-0.18373
GDSC2	282	13321620	908122	MDA-MB-453	SIDM00272	BRCA	1017	Olaparib	PARP1, PARP2	Genome integrity	1046	Y	0.009766	10	5.5159	0.983843	0.075323	0.725919
GDSC2	282	13321653	908123	MDA-MB-468	SIDM00628	BRCA	1017	Olaparib	PARP1, PARP2	Genome integrity	1046	Y	0.009766	10	3.12547	0.937649	0.105617	-1.09253
GDSC2	282	13321685	908151	MRK-nu-1	SIDM00562	BRCA	1017	Olaparib	PARP1, PARP2	Genome integrity	1046	Y	0.009766	10	4.15378	0.990145	0.057451	-0.310273
GDSC2	282	13321767	909256	OCUB-M	SIDM00241	BRCA	1017	Olaparib	PARP1, PARP2	Genome integrity	1046	Y	0.009766	10	3.49704	0.966796	0.084149	-0.809865
GDSC2	282	13321954	909778	UACC-893	SIDM01186	BRCA	1017	Olaparib	PARP1, PARP2	Genome integrity	1046	Y	0.009766	10	3.90704	0.951069	0.085943	-0.497975
GDSC2	282	13321997	909907	ZR-75-30	SIDM00971	BRCA	1017	Olaparib	PARP1, PARP2	Genome integrity	1046	Y	0.009766	10	6.13179	0.966475	0.075348	1.19444
GDSC2	282	13322085	910704	AU565	SIDM00898	BRCA	1017	Olaparib	PARP1, PARP2	Genome integrity	1046	Y	0.009766	10	4.5451	0.973267	0.06396	-0.012583
GDSC2	282	13322117	910852	CAL-85-1	SIDM00928	BRCA	1017	Olaparib	PARP1, PARP2	Genome integrity	1046	Y	0.009766	10	4.63936	0.969771	0.069931	0.059117
GDSC2	282	13322161	910910	UACC-812	SIDM01187	BRCA	1017	Olaparib	PARP1, PARP2	Genome integrity	1046	Y	0.009766	10	5.02235	0.96474	0.08455	0.350469
GDSC2	282	13322175	910927	CAL-51	SIDM00933	BRCA	1017	Olaparib	PARP1, PARP2	Genome integrity	1046	Y	0.009766	10	3.42214	0.926543	0.097171	-0.866849
GDSC2	282	13322208	910948	MFM-223	SIDM00332	BRCA	1017	Olaparib	PARP1, PARP2	Genome integrity	1046	Y	0.009766	10	6.57927	0.973277	0.063765	1.53485
GDSC2	282	13322254	924106	CAL-148	SIDM00938	BRCA	1017	Olaparib	PARP1, PARP2	Genome integrity	1046	Y	0.009766	10	4.28079	0.969009	0.117836	-0.213653
GDSC2	282	13322304	924240	MDA-MB-415	SIDM00630	BRCA	1017	Olaparib	PARP1, PARP2	Genome integrity	1046	Y	0.009766	10	4.10759	0.979072	0.097488	-0.345412
GDSC2	282	13322337	925338	MDA-MB-157	SIDM00529	BRCA	1017	Olaparib	PARP1, PARP2	Genome integrity	1046	Y	0.009766	10	4.49904	0.968191	0.088643	-0.047628
GDSC2	282	13322370	946359	BT-474	SIDM00963	BRCA	1017	Olaparib	PARP1, PARP2	Genome integrity	1046	Y	0.009766	10	5.98088	0.970937	0.066724	1.07964
GDSC2	282	13322403	946382	CAMA-1	SIDM00920	BRCA	1017	Olaparib	PARP1, PARP2	Genome integrity	1046	Y	0.009766	10	3.96427	0.967582	0.105261	-0.454437
GDSC2	282	13322436	949093	BT-483	SIDM00892	BRCA	1017	Olaparib	PARP1, PARP2	Genome integrity	1046	Y	0.009766	10	7.29635	0.962571	0.070918	2.08035
GDSC2	282	13322515	1240172	MDA-MB-436	SIDM00629	BRCA	1017	Olaparib	PARP1, PARP2	Genome integrity	1046	Y	0.009766	10	5.09967	0.970326	0.064749	0.409288
GDSC2	282	13322593	1290798	EFM-192A	SIDM01002	BRCA	1017	Olaparib	PARP1, PARP2	Genome integrity	1046	Y	0.009766	10	4.50303	0.961754	0.093251	-0.044591
GDSC2	282	13322626	1290905	HCC1428	SIDM00881	BRCA	1017	Olaparib	PARP1, PARP2	Genome integrity	1046	Y	0.009766	10	6.30835	0.962306	0.06855	1.32875
GDSC2	282	13322665	1290922	HDQ-P1	SIDM01062	BRCA	1017	Olaparib	PARP1, PARP2	Genome integrity	1046	Y	0.009766	10	4.15027	0.95198	0.123284	-0.312945
GDSC2	282	13322698	1298157	JIMT-1	SIDM01037	BRCA	1017	Olaparib	PARP1, PARP2	Genome integrity	1046	Y	0.009766	10	4.37006	0.970942	0.087265	-0.145743
GDSC2	282	13322731	1303900	HCC1500	SIDM00879	BRCA	1017	Olaparib	PARP1, PARP2	Genome integrity	1046	Y	0.009766	10	4.46586	0.977587	0.061102	-0.072865
GDSC2	282	13322764	1330941	MDA-MB-330	SIDM00631	BRCA	1017	Olaparib	PARP1, PARP2	Genome integrity	1046	Y	0.009766	10	6.45973	0.985933	0.080761	1.44391
GDSC2	282	13320536	749709	HCC1954	SIDM00872	BRCA	1021	Axitinib	PDGFR, KIT, VEGFR	RTK signaling	1046	Y	0.009766	10	3.57877	0.954083	0.062748	0.127759
GDSC2	282	13320569	749710	HCC1143	SIDM00866	BRCA	1021	Axitinib	PDGFR, KIT, VEGFR	RTK signaling	1046	Y	0.009766	10	3.49511	0.913101	0.059817	0.060564
GDSC2	282	13320602	749711	HCC1187	SIDM00885	BRCA	1021	Axitinib	PDGFR, KIT, VEGFR	RTK signaling	1046	Y	0.009766	10	3.70772	0.957116	0.110553	0.231328
GDSC2	282	13320635	749712	HCC1395	SIDM00884	BRCA	1021	Axitinib	PDGFR, KIT, VEGFR	RTK signaling	1046	Y	0.009766	10	1.90699	0.837998	0.095766	-1.21496
GDSC2	282	13320673	749713	HCC1599	SIDM00877	BRCA	1021	Axitinib	PDGFR, KIT, VEGFR	RTK signaling	1046	Y	0.009766	10	3.68558	0.917841	0.077128	0.213539
GDSC2	282	13320715	749714	HCC1937	SIDM00874	BRCA	1021	Axitinib	PDGFR, KIT, VEGFR	RTK signaling	1046	Y	0.009766	10	4.36571	0.952998	0.065813	0.759797
GDSC2	282	13320746	749715	HCC2157	SIDM00774	BRCA	1021	Axitinib	PDGFR, KIT, VEGFR	RTK signaling	1046	Y	0.009766	10	4.33211	0.962802	0.055785	0.732811
GDSC2	282	13320779	749716	HCC2218	SIDM00772	BRCA	1021	Axitinib	PDGFR, KIT, VEGFR	RTK signaling	1046	Y	0.009766	10	2.0427	0.876782	0.071045	-1.10596
GDSC2	282	13320821	749717	HCC38	SIDM00675	BRCA	1021	Axitinib	PDGFR, KIT, VEGFR	RTK signaling	1046	Y	0.009766	10	4.96625	0.966122	0.056736	1.24213
GDSC2	282	13320896	905945	T47D	SIDM00097	BRCA	1021	Axitinib	PDGFR, KIT, VEGFR	RTK signaling	1046	Y	0.009766	10	3.1638	0.922565	0.094358	-0.20553
GDSC2	282	13320929	905946	MCF7	SIDM00148	BRCA	1021	Axitinib	PDGFR, KIT, VEGFR	RTK signaling	1046	Y	0.009766	10	2.71976	0.86768	0.090646	-0.562167
GDSC2	282	13320962	905951	BT-549	SIDM00122	BRCA	1021	Axitinib	PDGFR, KIT, VEGFR	RTK signaling	1046	Y	0.009766	10	2.69321	0.866768	0.054854	-0.58349
GDSC2	282	13321025	905960	MDA-MB-231	SIDM00146	BRCA	1021	Axitinib	PDGFR, KIT, VEGFR	RTK signaling	1046	Y	0.009766	10	2.97398	0.927241	0.079684	-0.357991
GDSC2	282	13321114	906801	BT-20	SIDM00893	BRCA	1021	Axitinib	PDGFR, KIT, VEGFR	RTK signaling	1046	Y	0.009766	10	3.90746	0.976401	0.073561	0.39175
GDSC2	282	13321147	906812	COLO-824	SIDM00954	BRCA	1021	Axitinib	PDGFR, KIT, VEGFR	RTK signaling	1046	Y	0.009766	10	2.17084	0.855725	0.069189	-1.00304
GDSC2	282	13321180	906826	CAL-120	SIDM00940	BRCA	1021	Axitinib	PDGFR, KIT, VEGFR	RTK signaling	1046	Y	0.009766	10	6.58407	0.951464	0.088574	2.5415
GDSC2	282	13321213	906844	DU-4475	SIDM01001	BRCA	1021	Axitinib	PDGFR, KIT, VEGFR	RTK signaling	1046	Y	0.009766	10	1.22211	0.823899	0.115069	-1.76502
GDSC2	282	13321246	906851	EFM-19	SIDM01056	BRCA	1021	Axitinib	PDGFR, KIT, VEGFR	RTK signaling	1046	Y	0.009766	10	3.99835	0.945061	0.065405	0.464749
GDSC2	282	13321279	906862	EVSA-T	SIDM01042	BRCA	1021	Axitinib	PDGFR, KIT, VEGFR	RTK signaling	1046	Y	0.009766	10	1.56571	0.847822	0.113024	-1.48906
GDSC2	282	13321312	907045	HCC1419	SIDM00882	BRCA	1021	Axitinib	PDGFR, KIT, VEGFR	RTK signaling	1046	Y	0.009766	10	3.22199	0.945372	0.078799	-0.158796
GDSC2	282	13321346	907046	HCC1569	SIDM00878	BRCA	1021	Axitinib	PDGFR, KIT, VEGFR	RTK signaling	1046	Y	0.009766	10	1.78157	0.844828	0.09422	-1.31569
GDSC2	282	13321415	907048	HCC70	SIDM00673	BRCA	1021	Axitinib	PDGFR, KIT, VEGFR	RTK signaling	1046	Y	0.009766	10	2.34979	0.905149	0.134961	-0.859312
GDSC2	282	13321551	908120	MDA-MB-175-VII	SIDM00633	BRCA	1021	Axitinib	PDGFR, KIT, VEGFR	RTK signaling	1046	Y	0.009766	10	4.85238	0.91288	0.084737	1.15067
GDSC2	282	13321588	908121	MDA-MB-361	SIDM00528	BRCA	1021	Axitinib	PDGFR, KIT, VEGFR	RTK signaling	1046	Y	0.009766	10	4.52488	0.978651	0.042643	0.887638
GDSC2	282	13321621	908122	MDA-MB-453	SIDM00272	BRCA	1021	Axitinib	PDGFR, KIT, VEGFR	RTK signaling	1046	Y	0.009766	10	1.96934	0.843164	0.088579	-1.16488
GDSC2	282	13321654	908123	MDA-MB-468	SIDM00628	BRCA	1021	Axitinib	PDGFR, KIT, VEGFR	RTK signaling	1046	Y	0.009766	10	0.651698	0.7305	0.084657	-2.22316
GDSC2	282	13321686	908151	MRK-nu-1	SIDM00562	BRCA	1021	Axitinib	PDGFR, KIT, VEGFR	RTK signaling	1046	Y	0.009766	10	2.31001	0.92295	0.106421	-0.891265
GDSC2	282	13321768	909256	OCUB-M	SIDM00241	BRCA	1021	Axitinib	PDGFR, KIT, VEGFR	RTK signaling	1046	Y	0.009766	10	1.86414	0.871252	0.078208	-1.24937
GDSC2	282	13321955	909778	UACC-893	SIDM01186	BRCA	1021	Axitinib	PDGFR, KIT, VEGFR	RTK signaling	1046	Y	0.009766	10	4.46243	0.966508	0.116384	0.83748
GDSC2	282	13321998	909907	ZR-75-30	SIDM00971	BRCA	1021	Axitinib	PDGFR, KIT, VEGFR	RTK signaling	1046	Y	0.009766	10	4.8213	0.937064	0.071461	1.12571
GDSC2	282	13322086	910704	AU565	SIDM00898	BRCA	1021	Axitinib	PDGFR, KIT, VEGFR	RTK signaling	1046	Y	0.009766	10	3.29504	0.934401	0.08469	-0.100124
GDSC2	282	13322118	910852	CAL-85-1	SIDM00928	BRCA	1021	Axitinib	PDGFR, KIT, VEGFR	RTK signaling	1046	Y	0.009766	10	4.01846	0.953806	0.077128	0.480904
GDSC2	282	13322162	910910	UACC-812	SIDM01187	BRCA	1021	Axitinib	PDGFR, KIT, VEGFR	RTK signaling	1046	Y	0.009766	10	3.41386	0.912295	0.064072	-0.004695
GDSC2	282	13322176	910927	CAL-51	SIDM00933	BRCA	1021	Axitinib	PDGFR, KIT, VEGFR	RTK signaling	1046	Y	0.009766	10	2.60703	0.882872	0.062317	-0.652711
GDSC2	282	13322209	910948	MFM-223	SIDM00332	BRCA	1021	Axitinib	PDGFR, KIT, VEGFR	RTK signaling	1046	Y	0.009766	10	1.13535	0.72591	0.096888	-1.83471
GDSC2	282	13322255	924106	CAL-148	SIDM00938	BRCA	1021	Axitinib	PDGFR, KIT, VEGFR	RTK signaling	1046	Y	0.009766	10	2.17363	0.87007	0.101395	-1.0008
GDSC2	282	13322305	924240	MDA-MB-415	SIDM00630	BRCA	1021	Axitinib	PDGFR, KIT, VEGFR	RTK signaling	1046	Y	0.009766	10	3.85914	0.973583	0.083743	0.352941
GDSC2	282	13322338	925338	MDA-MB-157	SIDM00529	BRCA	1021	Axitinib	PDGFR, KIT, VEGFR	RTK signaling	1046	Y	0.009766	10	3.00851	0.914312	0.0735	-0.330254
GDSC2	282	13322371	946359	BT-474	SIDM00963	BRCA	1021	Axitinib	PDGFR, KIT, VEGFR	RTK signaling	1046	Y	0.009766	10	3.75071	0.909609	0.090061	0.265853
GDSC2	282	13322404	946382	CAMA-1	SIDM00920	BRCA	1021	Axitinib	PDGFR, KIT, VEGFR	RTK signaling	1046	Y	0.009766	10	3.49086	0.952727	0.100632	0.057154
GDSC2	282	13322437	949093	BT-483	SIDM00892	BRCA	1021	Axitinib	PDGFR, KIT, VEGFR	RTK signaling	1046	Y	0.009766	10	6.04088	0.939031	0.070482	2.10523
GDSC2	282	13322516	1240172	MDA-MB-436	SIDM00629	BRCA	1021	Axitinib	PDGFR, KIT, VEGFR	RTK signaling	1046	Y	0.009766	10	3.8736	0.93735	0.080938	0.364551
GDSC2	282	13322594	1290798	EFM-192A	SIDM01002	BRCA	1021	Axitinib	PDGFR, KIT, VEGFR	RTK signaling	1046	Y	0.009766	10	5.43934	0.979432	0.058752	1.6221
GDSC2	282	13322627	1290905	HCC1428	SIDM00881	BRCA	1021	Axitinib	PDGFR, KIT, VEGFR	RTK signaling	1046	Y	0.009766	10	4.37566	0.911996	0.062793	0.767787
GDSC2	282	13322658	1290906	HCC202	SIDM00870	BRCA	1021	Axitinib	PDGFR, KIT, VEGFR	RTK signaling	1046	Y	0.009766	10	2.67553	0.920474	0.046877	-0.597689
GDSC2	282	13322666	1290922	HDQ-P1	SIDM01062	BRCA	1021	Axitinib	PDGFR, KIT, VEGFR	RTK signaling	1046	Y	0.009766	10	4.42851	0.959785	0.056269	0.81024
GDSC2	282	13322699	1298157	JIMT-1	SIDM01037	BRCA	1021	Axitinib	PDGFR, KIT, VEGFR	RTK signaling	1046	Y	0.009766	10	4.87631	0.980329	0.057374	1.16989
GDSC2	282	13322732	1303900	HCC1500	SIDM00879	BRCA	1021	Axitinib	PDGFR, KIT, VEGFR	RTK signaling	1046	Y	0.009766	10	3.23938	0.941035	0.068261	-0.144831
GDSC2	282	13322765	1330941	MDA-MB-330	SIDM00631	BRCA	1021	Axitinib	PDGFR, KIT, VEGFR	RTK signaling	1046	Y	0.009766	10	5.36693	0.972218	0.072245	1.56394
GDSC2	282	13305235	749709	HCC1954	SIDM00872	BRCA	1022	AZD7762	CHEK1, CHEK2	Cell cycle	1046	Y	0.000977	10	-0.419661	0.694911	0.102525	-0.415333
GDSC2	282	13305237	749710	HCC1143	SIDM00866	BRCA	1022	AZD7762	CHEK1, CHEK2	Cell cycle	1046	Y	0.000977	10	-1.58223	0.570883	0.144419	-1.18327
GDSC2	282	13305239	749711	HCC1187	SIDM00885	BRCA	1022	AZD7762	CHEK1, CHEK2	Cell cycle	1046	Y	0.000977	10	1.52885	0.864804	0.155142	0.871771
GDSC2	282	13305241	749712	HCC1395	SIDM00884	BRCA	1022	AZD7762	CHEK1, CHEK2	Cell cycle	1046	Y	0.000977	10	-2.32432	0.498994	0.089297	-1.67347
GDSC2	282	13305243	749713	HCC1599	SIDM00877	BRCA	1022	AZD7762	CHEK1, CHEK2	Cell cycle	1046	Y	0.000977	10	-1.6652	0.696716	0.077994	-1.23809
GDSC2	282	13305245	749714	HCC1937	SIDM00874	BRCA	1022	AZD7762	CHEK1, CHEK2	Cell cycle	1046	Y	0.000977	10	-0.055301	0.716417	0.101652	-0.174652
GDSC2	282	13305247	749715	HCC2157	SIDM00774	BRCA	1022	AZD7762	CHEK1, CHEK2	Cell cycle	1046	Y	0.000977	10	1.38333	0.842559	0.071136	0.775643
GDSC2	282	13305249	749716	HCC2218	SIDM00772	BRCA	1022	AZD7762	CHEK1, CHEK2	Cell cycle	1046	Y	0.000977	10	1.54354	0.969706	0.095086	0.881474
GDSC2	282	13305251	749717	HCC38	SIDM00675	BRCA	1022	AZD7762	CHEK1, CHEK2	Cell cycle	1046	Y	0.000977	10	-0.4737	0.677584	0.066617	-0.451029
GDSC2	282	13305256	905945	T47D	SIDM00097	BRCA	1022	AZD7762	CHEK1, CHEK2	Cell cycle	1046	Y	0.000977	10	2.65522	0.920374	0.116183	1.6158
GDSC2	282	13305258	905946	MCF7	SIDM00148	BRCA	1022	AZD7762	CHEK1, CHEK2	Cell cycle	1046	Y	0.000977	10	1.92898	0.856972	0.118781	1.13608
GDSC2	282	13305260	905951	BT-549	SIDM00122	BRCA	1022	AZD7762	CHEK1, CHEK2	Cell cycle	1046	Y	0.000977	10	-1.27329	0.599645	0.107532	-0.979203
GDSC2	282	13305262	905960	MDA-MB-231	SIDM00146	BRCA	1022	AZD7762	CHEK1, CHEK2	Cell cycle	1046	Y	0.000977	10	0.303129	0.763801	0.088984	0.062111
GDSC2	282	13305268	906801	BT-20	SIDM00893	BRCA	1022	AZD7762	CHEK1, CHEK2	Cell cycle	1046	Y	0.000977	10	1.78173	0.896231	0.052162	1.03881
GDSC2	282	13305270	906812	COLO-824	SIDM00954	BRCA	1022	AZD7762	CHEK1, CHEK2	Cell cycle	1046	Y	0.000977	10	0.123878	0.73791	0.130147	-0.056294
GDSC2	282	13305272	906826	CAL-120	SIDM00940	BRCA	1022	AZD7762	CHEK1, CHEK2	Cell cycle	1046	Y	0.000977	10	2.25439	0.825309	0.117481	1.35103
GDSC2	282	13305274	906844	DU-4475	SIDM01001	BRCA	1022	AZD7762	CHEK1, CHEK2	Cell cycle	1046	Y	0.000977	10	-0.891163	0.653296	0.073549	-0.726787
GDSC2	282	13305276	906851	EFM-19	SIDM01056	BRCA	1022	AZD7762	CHEK1, CHEK2	Cell cycle	1046	Y	0.000977	10	1.42078	0.837722	0.079091	0.800382
GDSC2	282	13305278	906862	EVSA-T	SIDM01042	BRCA	1022	AZD7762	CHEK1, CHEK2	Cell cycle	1046	Y	0.000977	10	-0.239253	0.719537	0.142497	-0.296163
GDSC2	282	13305280	907045	HCC1419	SIDM00882	BRCA	1022	AZD7762	CHEK1, CHEK2	Cell cycle	1046	Y	0.000977	10	4.8858	0.989998	0.091777	3.08923
GDSC2	282	13305282	907046	HCC1569	SIDM00878	BRCA	1022	AZD7762	CHEK1, CHEK2	Cell cycle	1046	Y	0.000977	10	-2.57069	0.616299	0.075008	-1.83621
GDSC2	282	13305286	907048	HCC70	SIDM00673	BRCA	1022	AZD7762	CHEK1, CHEK2	Cell cycle	1046	Y	0.000977	10	-1.49984	0.586436	0.077645	-1.12885
GDSC2	282	13305295	908120	MDA-MB-175-VII	SIDM00633	BRCA	1022	AZD7762	CHEK1, CHEK2	Cell cycle	1046	Y	0.000977	10	1.48374	0.787345	0.09871	0.841975
GDSC2	282	13305297	908121	MDA-MB-361	SIDM00528	BRCA	1022	AZD7762	CHEK1, CHEK2	Cell cycle	1046	Y	0.000977	10	-0.47445	0.689584	0.108304	-0.451524
GDSC2	282	13305299	908122	MDA-MB-453	SIDM00272	BRCA	1022	AZD7762	CHEK1, CHEK2	Cell cycle	1046	Y	0.000977	10	-0.559591	0.675514	0.122776	-0.507765
GDSC2	282	13305301	908123	MDA-MB-468	SIDM00628	BRCA	1022	AZD7762	CHEK1, CHEK2	Cell cycle	1046	Y	0.000977	10	0.188369	0.754511	0.066849	-0.013694
GDSC2	282	13305303	908151	MRK-nu-1	SIDM00562	BRCA	1022	AZD7762	CHEK1, CHEK2	Cell cycle	1046	Y	0.000977	10	0.967947	0.841625	0.070266	0.501261
GDSC2	282	13305308	909256	OCUB-M	SIDM00241	BRCA	1022	AZD7762	CHEK1, CHEK2	Cell cycle	1046	Y	0.000977	10	0.881398	0.826048	0.119353	0.444091
GDSC2	282	13305321	909778	UACC-893	SIDM01186	BRCA	1022	AZD7762	CHEK1, CHEK2	Cell cycle	1046	Y	0.000977	10	1.53066	0.948603	0.099253	0.872963
GDSC2	282	13305323	909907	ZR-75-30	SIDM00971	BRCA	1022	AZD7762	CHEK1, CHEK2	Cell cycle	1046	Y	0.000977	10	6.30761	0.976467	0.078367	4.02842
GDSC2	282	13305329	910704	AU565	SIDM00898	BRCA	1022	AZD7762	CHEK1, CHEK2	Cell cycle	1046	Y	0.000977	10	0.357283	0.764556	0.089943	0.097883
GDSC2	282	13305331	910852	CAL-85-1	SIDM00928	BRCA	1022	AZD7762	CHEK1, CHEK2	Cell cycle	1046	Y	0.000977	10	0.029946	0.730777	0.133406	-0.118342
GDSC2	282	13305334	910910	UACC-812	SIDM01187	BRCA	1022	AZD7762	CHEK1, CHEK2	Cell cycle	1046	Y	0.000977	10	3.34579	0.930997	0.070503	2.07196
GDSC2	282	13305336	910927	CAL-51	SIDM00933	BRCA	1022	AZD7762	CHEK1, CHEK2	Cell cycle	1046	Y	0.000977	10	-0.75351	0.654964	0.111605	-0.635859
GDSC2	282	13305338	910948	MFM-223	SIDM00332	BRCA	1022	AZD7762	CHEK1, CHEK2	Cell cycle	1046	Y	0.000977	10	0.673185	0.754475	0.111927	0.306554
GDSC2	282	13305341	924106	CAL-148	SIDM00938	BRCA	1022	AZD7762	CHEK1, CHEK2	Cell cycle	1046	Y	0.000977	10	0.503131	0.778703	0.114481	0.194224
GDSC2	282	13305344	924240	MDA-MB-415	SIDM00630	BRCA	1022	AZD7762	CHEK1, CHEK2	Cell cycle	1046	Y	0.000977	10	2.21191	0.921237	0.06383	1.32297
GDSC2	282	13305346	925338	MDA-MB-157	SIDM00529	BRCA	1022	AZD7762	CHEK1, CHEK2	Cell cycle	1046	Y	0.000977	10	-1.98177	0.53398	0.112731	-1.4472
GDSC2	282	13305348	946359	BT-474	SIDM00963	BRCA	1022	AZD7762	CHEK1, CHEK2	Cell cycle	1046	Y	0.000977	10	4.66609	0.955977	0.067089	2.9441
GDSC2	282	13305350	946382	CAMA-1	SIDM00920	BRCA	1022	AZD7762	CHEK1, CHEK2	Cell cycle	1046	Y	0.000977	10	2.48022	0.925778	0.115248	1.5002
GDSC2	282	13305352	949093	BT-483	SIDM00892	BRCA	1022	AZD7762	CHEK1, CHEK2	Cell cycle	1046	Y	0.000977	10	2.27366	0.82514	0.138146	1.36376
GDSC2	282	13305357	1240172	MDA-MB-436	SIDM00629	BRCA	1022	AZD7762	CHEK1, CHEK2	Cell cycle	1046	Y	0.000977	10	2.24893	0.886393	0.089018	1.34742
GDSC2	282	13305362	1290798	EFM-192A	SIDM01002	BRCA	1022	AZD7762	CHEK1, CHEK2	Cell cycle	1046	Y	0.000977	10	4.07861	0.96211	0.100888	2.55603
GDSC2	282	13305364	1290905	HCC1428	SIDM00881	BRCA	1022	AZD7762	CHEK1, CHEK2	Cell cycle	1046	Y	0.000977	10	3.06988	0.885589	0.093407	1.88971
GDSC2	282	13305366	1290906	HCC202	SIDM00870	BRCA	1022	AZD7762	CHEK1, CHEK2	Cell cycle	1046	Y	0.000977	10	-0.039388	0.893164	0.065841	-0.164141
GDSC2	282	13305367	1290922	HDQ-P1	SIDM01062	BRCA	1022	AZD7762	CHEK1, CHEK2	Cell cycle	1046	Y	0.000977	10	0.936632	0.803646	0.126281	0.480576
GDSC2	282	13305369	1298157	JIMT-1	SIDM01037	BRCA	1022	AZD7762	CHEK1, CHEK2	Cell cycle	1046	Y	0.000977	10	0.012242	0.733935	0.07823	-0.130036
GDSC2	282	13305371	1303900	HCC1500	SIDM00879	BRCA	1022	AZD7762	CHEK1, CHEK2	Cell cycle	1046	Y	0.000977	10	3.50661	0.963731	0.105393	2.1782
GDSC2	282	13305373	1330941	MDA-MB-330	SIDM00631	BRCA	1022	AZD7762	CHEK1, CHEK2	Cell cycle	1046	Y	0.000977	10	2.42882	0.959226	0.083922	1.46625
GDSC2	282	13342003	905957	Hs-578-T	SIDM00135	BRCA	1022	AZD7762	CHEK1, CHEK2	Cell cycle	1046	Y	0.010005	10	-0.577691	0.571249	0.082663	-0.519721
GDSC2	282	13320537	749709	HCC1954	SIDM00872	BRCA	1025	SB216763	GSK3A, GSK3B	WNT signaling	1046	Y	0.009766	10	5.39068	0.989596	0.049212	-0.115847
GDSC2	282	13320570	749710	HCC1143	SIDM00866	BRCA	1025	SB216763	GSK3A, GSK3B	WNT signaling	1046	Y	0.009766	10	6.39385	0.983551	0.063351	0.595955
GDSC2	282	13320603	749711	HCC1187	SIDM00885	BRCA	1025	SB216763	GSK3A, GSK3B	WNT signaling	1046	Y	0.009766	10	6.07421	0.99384	0.016951	0.369149
GDSC2	282	13320636	749712	HCC1395	SIDM00884	BRCA	1025	SB216763	GSK3A, GSK3B	WNT signaling	1046	Y	0.009766	10	5.69703	0.985784	0.04979	0.101523
GDSC2	282	13320674	749713	HCC1599	SIDM00877	BRCA	1025	SB216763	GSK3A, GSK3B	WNT signaling	1046	Y	0.009766	10	5.2399	0.964786	0.077322	-0.222833
GDSC2	282	13320716	749714	HCC1937	SIDM00874	BRCA	1025	SB216763	GSK3A, GSK3B	WNT signaling	1046	Y	0.009766	10	7.2919	0.992805	0.036274	1.23317
GDSC2	282	13320747	749715	HCC2157	SIDM00774	BRCA	1025	SB216763	GSK3A, GSK3B	WNT signaling	1046	Y	0.009766	10	6.20177	0.990229	0.051248	0.459666
GDSC2	282	13320780	749716	HCC2218	SIDM00772	BRCA	1025	SB216763	GSK3A, GSK3B	WNT signaling	1046	Y	0.009766	10	5.06634	0.990005	0.05601	-0.345984
GDSC2	282	13320822	749717	HCC38	SIDM00675	BRCA	1025	SB216763	GSK3A, GSK3B	WNT signaling	1046	Y	0.009766	10	6.77373	0.989214	0.029252	0.865498
GDSC2	282	13320897	905945	T47D	SIDM00097	BRCA	1025	SB216763	GSK3A, GSK3B	WNT signaling	1046	Y	0.009766	10	5.62613	0.986092	0.073109	0.051219
GDSC2	282	13320930	905946	MCF7	SIDM00148	BRCA	1025	SB216763	GSK3A, GSK3B	WNT signaling	1046	Y	0.009766	10	4.38406	0.943031	0.071082	-0.830102
GDSC2	282	13320963	905951	BT-549	SIDM00122	BRCA	1025	SB216763	GSK3A, GSK3B	WNT signaling	1046	Y	0.009766	10	5.44608	0.968952	0.045154	-0.076542
GDSC2	282	13320995	905957	Hs-578-T	SIDM00135	BRCA	1025	SB216763	GSK3A, GSK3B	WNT signaling	1046	Y	0.009766	10	3.65287	0.94122	0.124626	-1.34892
GDSC2	282	13321026	905960	MDA-MB-231	SIDM00146	BRCA	1025	SB216763	GSK3A, GSK3B	WNT signaling	1046	Y	0.009766	10	4.76152	0.981851	0.098172	-0.562271
GDSC2	282	13321115	906801	BT-20	SIDM00893	BRCA	1025	SB216763	GSK3A, GSK3B	WNT signaling	1046	Y	0.009766	10	5.56959	0.995546	0.028723	0.011101
GDSC2	282	13321148	906812	COLO-824	SIDM00954	BRCA	1025	SB216763	GSK3A, GSK3B	WNT signaling	1046	Y	0.009766	10	5.29573	0.9796	0.076652	-0.183218
GDSC2	282	13321181	906826	CAL-120	SIDM00940	BRCA	1025	SB216763	GSK3A, GSK3B	WNT signaling	1046	Y	0.009766	10	7.45798	0.965666	0.063937	1.35101
GDSC2	282	13321214	906844	DU-4475	SIDM01001	BRCA	1025	SB216763	GSK3A, GSK3B	WNT signaling	1046	Y	0.009766	10	4.04534	0.991547	0.043814	-1.07044
GDSC2	282	13321247	906851	EFM-19	SIDM01056	BRCA	1025	SB216763	GSK3A, GSK3B	WNT signaling	1046	Y	0.009766	10	6.35338	0.988122	0.038391	0.567237
GDSC2	282	13321280	906862	EVSA-T	SIDM01042	BRCA	1025	SB216763	GSK3A, GSK3B	WNT signaling	1046	Y	0.009766	10	4.56548	0.990519	0.062866	-0.701373
GDSC2	282	13321313	907045	HCC1419	SIDM00882	BRCA	1025	SB216763	GSK3A, GSK3B	WNT signaling	1046	Y	0.009766	10	4.61791	0.983119	0.084287	-0.664171
GDSC2	282	13321347	907046	HCC1569	SIDM00878	BRCA	1025	SB216763	GSK3A, GSK3B	WNT signaling	1046	Y	0.009766	10	5.64007	0.991468	0.064086	0.061106
GDSC2	282	13321416	907048	HCC70	SIDM00673	BRCA	1025	SB216763	GSK3A, GSK3B	WNT signaling	1046	Y	0.009766	10	5.59688	0.995113	0.053224	0.030462
GDSC2	282	13321552	908120	MDA-MB-175-VII	SIDM00633	BRCA	1025	SB216763	GSK3A, GSK3B	WNT signaling	1046	Y	0.009766	10	7.24567	0.966658	0.052161	1.20037
GDSC2	282	13321589	908121	MDA-MB-361	SIDM00528	BRCA	1025	SB216763	GSK3A, GSK3B	WNT signaling	1046	Y	0.009766	10	5.48901	0.990553	0.055502	-0.046075
GDSC2	282	13321622	908122	MDA-MB-453	SIDM00272	BRCA	1025	SB216763	GSK3A, GSK3B	WNT signaling	1046	Y	0.009766	10	6.04981	0.989047	0.026883	0.351841
GDSC2	282	13321655	908123	MDA-MB-468	SIDM00628	BRCA	1025	SB216763	GSK3A, GSK3B	WNT signaling	1046	Y	0.009766	10	4.34372	0.976356	0.056322	-0.85872
GDSC2	282	13321687	908151	MRK-nu-1	SIDM00562	BRCA	1025	SB216763	GSK3A, GSK3B	WNT signaling	1046	Y	0.009766	10	5.01598	0.996659	0.037629	-0.381721
GDSC2	282	13321769	909256	OCUB-M	SIDM00241	BRCA	1025	SB216763	GSK3A, GSK3B	WNT signaling	1046	Y	0.009766	10	3.8661	0.976746	0.10249	-1.19762
GDSC2	282	13321956	909778	UACC-893	SIDM01186	BRCA	1025	SB216763	GSK3A, GSK3B	WNT signaling	1046	Y	0.009766	10	5.98763	0.988825	0.024501	0.30772
GDSC2	282	13321999	909907	ZR-75-30	SIDM00971	BRCA	1025	SB216763	GSK3A, GSK3B	WNT signaling	1046	Y	0.009766	10	7.0342	0.978628	0.041783	1.05031
GDSC2	282	13322087	910704	AU565	SIDM00898	BRCA	1025	SB216763	GSK3A, GSK3B	WNT signaling	1046	Y	0.009766	10	4.38645	0.969897	0.057496	-0.828407
GDSC2	282	13322119	910852	CAL-85-1	SIDM00928	BRCA	1025	SB216763	GSK3A, GSK3B	WNT signaling	1046	Y	0.009766	10	5.03043	0.977036	0.058516	-0.371466
GDSC2	282	13322177	910927	CAL-51	SIDM00933	BRCA	1025	SB216763	GSK3A, GSK3B	WNT signaling	1046	Y	0.009766	10	6.19392	0.988244	0.050648	0.45409
GDSC2	282	13322210	910948	MFM-223	SIDM00332	BRCA	1025	SB216763	GSK3A, GSK3B	WNT signaling	1046	Y	0.009766	10	6.17898	0.967392	0.076512	0.44349
GDSC2	282	13322256	924106	CAL-148	SIDM00938	BRCA	1025	SB216763	GSK3A, GSK3B	WNT signaling	1046	Y	0.009766	10	5.81105	0.990674	0.08364	0.18243
GDSC2	282	13322306	924240	MDA-MB-415	SIDM00630	BRCA	1025	SB216763	GSK3A, GSK3B	WNT signaling	1046	Y	0.009766	10	4.93856	0.990636	0.064362	-0.436651
GDSC2	282	13322339	925338	MDA-MB-157	SIDM00529	BRCA	1025	SB216763	GSK3A, GSK3B	WNT signaling	1046	Y	0.009766	10	6.0925	0.990056	0.038757	0.382133
GDSC2	282	13322372	946359	BT-474	SIDM00963	BRCA	1025	SB216763	GSK3A, GSK3B	WNT signaling	1046	Y	0.009766	10	6.81011	0.981448	0.051235	0.89131
GDSC2	282	13322405	946382	CAMA-1	SIDM00920	BRCA	1025	SB216763	GSK3A, GSK3B	WNT signaling	1046	Y	0.009766	10	5.53721	0.991494	0.044708	-0.01188
GDSC2	282	13322438	949093	BT-483	SIDM00892	BRCA	1025	SB216763	GSK3A, GSK3B	WNT signaling	1046	Y	0.009766	10	8.73595	0.978996	0.065551	2.2578
GDSC2	282	13322517	1240172	MDA-MB-436	SIDM00629	BRCA	1025	SB216763	GSK3A, GSK3B	WNT signaling	1046	Y	0.009766	10	6.11694	0.98456	0.057383	0.399471
GDSC2	282	13322595	1290798	EFM-192A	SIDM01002	BRCA	1025	SB216763	GSK3A, GSK3B	WNT signaling	1046	Y	0.009766	10	6.29107	0.988513	0.03417	0.523029
GDSC2	282	13322628	1290905	HCC1428	SIDM00881	BRCA	1025	SB216763	GSK3A, GSK3B	WNT signaling	1046	Y	0.009766	10	7.51026	0.978403	0.047777	1.38811
GDSC2	282	13322667	1290922	HDQ-P1	SIDM01062	BRCA	1025	SB216763	GSK3A, GSK3B	WNT signaling	1046	Y	0.009766	10	4.79581	0.968329	0.101451	-0.53794
GDSC2	282	13322700	1298157	JIMT-1	SIDM01037	BRCA	1025	SB216763	GSK3A, GSK3B	WNT signaling	1046	Y	0.009766	10	5.9743	0.991781	0.049968	0.298261
GDSC2	282	13322733	1303900	HCC1500	SIDM00879	BRCA	1025	SB216763	GSK3A, GSK3B	WNT signaling	1046	Y	0.009766	10	5.03973	0.98614	0.086617	-0.364866
GDSC2	282	13322766	1330941	MDA-MB-330	SIDM00631	BRCA	1025	SB216763	GSK3A, GSK3B	WNT signaling	1046	Y	0.009766	10	6.25221	0.983968	0.056177	0.495451
GDSC2	282	13320538	749709	HCC1954	SIDM00872	BRCA	1030	KU-55933	ATM	Genome integrity	1046	Y	0.009766	10	4.14086	0.970515	0.072747	-0.516211
GDSC2	282	13320571	749710	HCC1143	SIDM00866	BRCA	1030	KU-55933	ATM	Genome integrity	1046	Y	0.009766	10	4.65713	0.954016	0.061433	-0.077366
GDSC2	282	13320604	749711	HCC1187	SIDM00885	BRCA	1030	KU-55933	ATM	Genome integrity	1046	Y	0.009766	10	4.76821	0.981566	0.049107	0.017055
GDSC2	282	13320637	749712	HCC1395	SIDM00884	BRCA	1030	KU-55933	ATM	Genome integrity	1046	Y	0.009766	10	3.64843	0.9411	0.056696	-0.934781
GDSC2	282	13320675	749713	HCC1599	SIDM00877	BRCA	1030	KU-55933	ATM	Genome integrity	1046	Y	0.009766	10	5.28034	0.965588	0.059952	0.452373
GDSC2	282	13320717	749714	HCC1937	SIDM00874	BRCA	1030	KU-55933	ATM	Genome integrity	1046	Y	0.009766	10	4.58716	0.958923	0.060292	-0.13684
GDSC2	282	13320748	749715	HCC2157	SIDM00774	BRCA	1030	KU-55933	ATM	Genome integrity	1046	Y	0.009766	10	4.30327	0.96206	0.04602	-0.378154
GDSC2	282	13320781	749716	HCC2218	SIDM00772	BRCA	1030	KU-55933	ATM	Genome integrity	1046	Y	0.009766	10	4.63358	0.985072	0.059123	-0.097384
GDSC2	282	13320823	749717	HCC38	SIDM00675	BRCA	1030	KU-55933	ATM	Genome integrity	1046	Y	0.009766	10	4.71538	0.960523	0.060241	-0.027852
GDSC2	282	13320898	905945	T47D	SIDM00097	BRCA	1030	KU-55933	ATM	Genome integrity	1046	Y	0.009766	10	4.19522	0.960961	0.078886	-0.470003
GDSC2	282	13320931	905946	MCF7	SIDM00148	BRCA	1030	KU-55933	ATM	Genome integrity	1046	Y	0.009766	10	5.51239	0.969704	0.040597	0.649624
GDSC2	282	13320964	905951	BT-549	SIDM00122	BRCA	1030	KU-55933	ATM	Genome integrity	1046	Y	0.009766	10	3.68584	0.918247	0.084396	-0.902981
GDSC2	282	13320996	905957	Hs-578-T	SIDM00135	BRCA	1030	KU-55933	ATM	Genome integrity	1046	Y	0.009766	10	2.63455	0.890464	0.089717	-1.7966
GDSC2	282	13321027	905960	MDA-MB-231	SIDM00146	BRCA	1030	KU-55933	ATM	Genome integrity	1046	Y	0.009766	10	4.17915	0.970825	0.070851	-0.483662
GDSC2	282	13321116	906801	BT-20	SIDM00893	BRCA	1030	KU-55933	ATM	Genome integrity	1046	Y	0.009766	10	4.07134	0.97986	0.075956	-0.575303
GDSC2	282	13321149	906812	COLO-824	SIDM00954	BRCA	1030	KU-55933	ATM	Genome integrity	1046	Y	0.009766	10	4.2975	0.959658	0.078887	-0.383058
GDSC2	282	13321182	906826	CAL-120	SIDM00940	BRCA	1030	KU-55933	ATM	Genome integrity	1046	Y	0.009766	10	7.68463	0.968653	0.070823	2.49607
GDSC2	282	13321215	906844	DU-4475	SIDM01001	BRCA	1030	KU-55933	ATM	Genome integrity	1046	Y	0.009766	10	3.14334	0.972631	0.062056	-1.36412
GDSC2	282	13321248	906851	EFM-19	SIDM01056	BRCA	1030	KU-55933	ATM	Genome integrity	1046	Y	0.009766	10	4.45357	0.958581	0.087405	-0.2504
GDSC2	282	13321281	906862	EVSA-T	SIDM01042	BRCA	1030	KU-55933	ATM	Genome integrity	1046	Y	0.009766	10	3.07238	0.955456	0.092956	-1.42443
GDSC2	282	13321314	907045	HCC1419	SIDM00882	BRCA	1030	KU-55933	ATM	Genome integrity	1046	Y	0.009766	10	4.09336	0.973349	0.100706	-0.556586
GDSC2	282	13321348	907046	HCC1569	SIDM00878	BRCA	1030	KU-55933	ATM	Genome integrity	1046	Y	0.009766	10	4.71401	0.981359	0.063397	-0.029021
GDSC2	282	13321417	907048	HCC70	SIDM00673	BRCA	1030	KU-55933	ATM	Genome integrity	1046	Y	0.009766	10	2.97843	0.942265	0.080425	-1.50429
GDSC2	282	13321553	908120	MDA-MB-175-VII	SIDM00633	BRCA	1030	KU-55933	ATM	Genome integrity	1046	Y	0.009766	10	7.03302	0.963576	0.065734	1.94219
GDSC2	282	13321590	908121	MDA-MB-361	SIDM00528	BRCA	1030	KU-55933	ATM	Genome integrity	1046	Y	0.009766	10	4.85223	0.983759	0.068633	0.08847
GDSC2	282	13321623	908122	MDA-MB-453	SIDM00272	BRCA	1030	KU-55933	ATM	Genome integrity	1046	Y	0.009766	10	4.88226	0.974587	0.054382	0.113996
GDSC2	282	13321656	908123	MDA-MB-468	SIDM00628	BRCA	1030	KU-55933	ATM	Genome integrity	1046	Y	0.009766	10	3.76465	0.961991	0.074084	-0.835992
GDSC2	282	13321688	908151	MRK-nu-1	SIDM00562	BRCA	1030	KU-55933	ATM	Genome integrity	1046	Y	0.009766	10	2.51991	0.936995	0.21898	-1.89404
GDSC2	282	13321770	909256	OCUB-M	SIDM00241	BRCA	1030	KU-55933	ATM	Genome integrity	1046	Y	0.009766	10	3.17649	0.955279	0.09239	-1.33594
GDSC2	282	13321957	909778	UACC-893	SIDM01186	BRCA	1030	KU-55933	ATM	Genome integrity	1046	Y	0.009766	10	6.01833	0.989075	0.034594	1.07968
GDSC2	282	13322000	909907	ZR-75-30	SIDM00971	BRCA	1030	KU-55933	ATM	Genome integrity	1046	Y	0.009766	10	7.41733	0.982396	0.039235	2.26886
GDSC2	282	13322088	910704	AU565	SIDM00898	BRCA	1030	KU-55933	ATM	Genome integrity	1046	Y	0.009766	10	3.81637	0.954359	0.056925	-0.79203
GDSC2	282	13322120	910852	CAL-85-1	SIDM00928	BRCA	1030	KU-55933	ATM	Genome integrity	1046	Y	0.009766	10	4.31618	0.962223	0.079355	-0.36718
GDSC2	282	13322178	910927	CAL-51	SIDM00933	BRCA	1030	KU-55933	ATM	Genome integrity	1046	Y	0.009766	10	5.19199	0.976543	0.082702	0.377277
GDSC2	282	13322211	910948	MFM-223	SIDM00332	BRCA	1030	KU-55933	ATM	Genome integrity	1046	Y	0.009766	10	5.10291	0.945056	0.092291	0.301551
GDSC2	282	13322257	924106	CAL-148	SIDM00938	BRCA	1030	KU-55933	ATM	Genome integrity	1046	Y	0.009766	10	5.51215	0.988148	0.03854	0.649413
GDSC2	282	13322307	924240	MDA-MB-415	SIDM00630	BRCA	1030	KU-55933	ATM	Genome integrity	1046	Y	0.009766	10	3.18476	0.951608	0.050099	-1.32891
GDSC2	282	13322340	925338	MDA-MB-157	SIDM00529	BRCA	1030	KU-55933	ATM	Genome integrity	1046	Y	0.009766	10	6.33982	0.991737	0.041064	1.35295
GDSC2	282	13322373	946359	BT-474	SIDM00963	BRCA	1030	KU-55933	ATM	Genome integrity	1046	Y	0.009766	10	6.14706	0.973416	0.076525	1.1891
GDSC2	282	13322406	946382	CAMA-1	SIDM00920	BRCA	1030	KU-55933	ATM	Genome integrity	1046	Y	0.009766	10	3.96033	0.967478	0.073394	-0.669663
GDSC2	282	13322439	949093	BT-483	SIDM00892	BRCA	1030	KU-55933	ATM	Genome integrity	1046	Y	0.009766	10	7.24953	0.961872	0.069908	2.12623
GDSC2	282	13322518	1240172	MDA-MB-436	SIDM00629	BRCA	1030	KU-55933	ATM	Genome integrity	1046	Y	0.009766	10	4.82506	0.964756	0.059622	0.065373
GDSC2	282	13322596	1290798	EFM-192A	SIDM01002	BRCA	1030	KU-55933	ATM	Genome integrity	1046	Y	0.009766	10	5.4964	0.98021	0.055112	0.636025
GDSC2	282	13322629	1290905	HCC1428	SIDM00881	BRCA	1030	KU-55933	ATM	Genome integrity	1046	Y	0.009766	10	6.62691	0.967427	0.040901	1.59699
GDSC2	282	13322668	1290922	HDQ-P1	SIDM01062	BRCA	1030	KU-55933	ATM	Genome integrity	1046	Y	0.009766	10	4.64051	0.964943	0.109745	-0.091495
GDSC2	282	13322701	1298157	JIMT-1	SIDM01037	BRCA	1030	KU-55933	ATM	Genome integrity	1046	Y	0.009766	10	6.01352	0.992037	0.034299	1.07559
GDSC2	282	13322734	1303900	HCC1500	SIDM00879	BRCA	1030	KU-55933	ATM	Genome integrity	1046	Y	0.009766	10	4.98385	0.985469	0.084727	0.200355
GDSC2	282	13322767	1330941	MDA-MB-330	SIDM00631	BRCA	1030	KU-55933	ATM	Genome integrity	1046	Y	0.009766	10	5.2928	0.97093	0.062824	0.462969
GDSC2	282	13307971	749709	HCC1954	SIDM00872	BRCA	1032	Afatinib	ERBB2, EGFR	EGFR signaling	1046	Y	0.002001	10	1.95661	0.885897	0.161545	0.202617
GDSC2	282	13307975	749710	HCC1143	SIDM00866	BRCA	1032	Afatinib	ERBB2, EGFR	EGFR signaling	1046	Y	0.002001	10	1.78577	0.839422	0.120914	0.094988
GDSC2	282	13307979	749711	HCC1187	SIDM00885	BRCA	1032	Afatinib	ERBB2, EGFR	EGFR signaling	1046	Y	0.002001	10	2.87508	0.935769	0.131286	0.78127
GDSC2	282	13307985	749714	HCC1937	SIDM00874	BRCA	1032	Afatinib	ERBB2, EGFR	EGFR signaling	1046	Y	0.002001	10	2.3266	0.881295	0.121369	0.435716
GDSC2	282	13307989	749715	HCC2157	SIDM00774	BRCA	1032	Afatinib	ERBB2, EGFR	EGFR signaling	1046	Y	0.002001	10	0.721975	0.774012	0.139227	-0.575223
GDSC2	282	13307993	749717	HCC38	SIDM00675	BRCA	1032	Afatinib	ERBB2, EGFR	EGFR signaling	1046	Y	0.002001	10	3.74597	0.942796	0.086879	1.32994
GDSC2	282	13308205	905945	T47D	SIDM00097	BRCA	1032	Afatinib	ERBB2, EGFR	EGFR signaling	1046	Y	0.002001	10	1.91563	0.870159	0.157103	0.176798
GDSC2	282	13308209	905946	MCF7	SIDM00148	BRCA	1032	Afatinib	ERBB2, EGFR	EGFR signaling	1046	Y	0.002001	10	3.62571	0.930071	0.112948	1.25418
GDSC2	282	13308229	905951	BT-549	SIDM00122	BRCA	1032	Afatinib	ERBB2, EGFR	EGFR signaling	1046	Y	0.002001	10	1.785	0.836504	0.118269	0.094499
GDSC2	282	13308243	905957	Hs-578-T	SIDM00135	BRCA	1032	Afatinib	ERBB2, EGFR	EGFR signaling	1046	Y	0.002001	10	1.43969	0.833663	0.125119	-0.123048
GDSC2	282	13308255	905960	MDA-MB-231	SIDM00146	BRCA	1032	Afatinib	ERBB2, EGFR	EGFR signaling	1046	Y	0.002001	10	1.67817	0.86543	0.121099	0.027193
GDSC2	282	13308405	906801	BT-20	SIDM00893	BRCA	1032	Afatinib	ERBB2, EGFR	EGFR signaling	1046	Y	0.002001	10	2.68322	0.942317	0.139519	0.660396
GDSC2	282	13308419	906812	COLO-824	SIDM00954	BRCA	1032	Afatinib	ERBB2, EGFR	EGFR signaling	1046	Y	0.002001	10	1.07215	0.802118	0.110901	-0.354608
GDSC2	282	13308447	906826	CAL-120	SIDM00940	BRCA	1032	Afatinib	ERBB2, EGFR	EGFR signaling	1046	Y	0.002001	10	3.95641	0.891967	0.113322	1.46252
GDSC2	282	13308504	906844	DU-4475	SIDM01001	BRCA	1032	Afatinib	ERBB2, EGFR	EGFR signaling	1046	Y	0.002001	10	1.66618	0.896725	0.128939	0.019638
GDSC2	282	13308521	906851	EFM-19	SIDM01056	BRCA	1032	Afatinib	ERBB2, EGFR	EGFR signaling	1046	Y	0.002001	10	1.86512	0.856123	0.120081	0.144978
GDSC2	282	13308543	906862	EVSA-T	SIDM01042	BRCA	1032	Afatinib	ERBB2, EGFR	EGFR signaling	1046	Y	0.002001	10	1.9041	0.902084	0.108206	0.169537
GDSC2	282	13308611	907046	HCC1569	SIDM00878	BRCA	1032	Afatinib	ERBB2, EGFR	EGFR signaling	1046	Y	0.002001	10	1.78205	0.873384	0.165673	0.092638
GDSC2	282	13308618	907048	HCC70	SIDM00673	BRCA	1032	Afatinib	ERBB2, EGFR	EGFR signaling	1046	Y	0.002001	10	2.24172	0.916363	0.113812	0.382242
GDSC2	282	13308875	908121	MDA-MB-361	SIDM00528	BRCA	1032	Afatinib	ERBB2, EGFR	EGFR signaling	1046	Y	0.002001	10	1.04924	0.815171	0.210671	-0.369038
GDSC2	282	13308879	908122	MDA-MB-453	SIDM00272	BRCA	1032	Afatinib	ERBB2, EGFR	EGFR signaling	1046	Y	0.002001	10	1.42216	0.832451	0.109887	-0.134094
GDSC2	282	13308883	908123	MDA-MB-468	SIDM00628	BRCA	1032	Afatinib	ERBB2, EGFR	EGFR signaling	1046	Y	0.002001	10	0.678318	0.782348	0.159411	-0.602728
GDSC2	282	13308967	908151	MRK-nu-1	SIDM00562	BRCA	1032	Afatinib	ERBB2, EGFR	EGFR signaling	1046	Y	0.002001	10	1.60528	0.887007	0.150687	-0.01873
GDSC2	282	13309110	909256	OCUB-M	SIDM00241	BRCA	1032	Afatinib	ERBB2, EGFR	EGFR signaling	1046	Y	0.002001	10	-1.07641	0.600771	0.115197	-1.70824
GDSC2	282	13309352	909907	ZR-75-30	SIDM00971	BRCA	1032	Afatinib	ERBB2, EGFR	EGFR signaling	1046	Y	0.002001	10	-1.2553	0.566112	0.188548	-1.82094
GDSC2	282	13309448	910704	AU565	SIDM00898	BRCA	1032	Afatinib	ERBB2, EGFR	EGFR signaling	1046	Y	0.002001	10	-1.59552	0.539658	0.250113	-2.03528
GDSC2	282	13309489	910852	CAL-85-1	SIDM00928	BRCA	1032	Afatinib	ERBB2, EGFR	EGFR signaling	1046	Y	0.002001	10	2.76169	0.916758	0.098865	0.709828
GDSC2	282	13309557	910927	CAL-51	SIDM00933	BRCA	1032	Afatinib	ERBB2, EGFR	EGFR signaling	1046	Y	0.002001	10	2.97682	0.921932	0.122739	0.845365
GDSC2	282	13309607	910948	MFM-223	SIDM00332	BRCA	1032	Afatinib	ERBB2, EGFR	EGFR signaling	1046	Y	0.002001	10	3.11777	0.889715	0.094612	0.934167
GDSC2	282	13309679	924240	MDA-MB-415	SIDM00630	BRCA	1032	Afatinib	ERBB2, EGFR	EGFR signaling	1046	Y	0.002001	10	2.33617	0.922012	0.092997	0.441743
GDSC2	282	13309691	925338	MDA-MB-157	SIDM00529	BRCA	1032	Afatinib	ERBB2, EGFR	EGFR signaling	1046	Y	0.002001	10	3.79104	0.957681	0.078826	1.35834
GDSC2	282	13309753	946359	BT-474	SIDM00963	BRCA	1032	Afatinib	ERBB2, EGFR	EGFR signaling	1046	Y	0.002001	10	-0.840938	0.608374	0.160651	-1.55988
GDSC2	282	13309773	946382	CAMA-1	SIDM00920	BRCA	1032	Afatinib	ERBB2, EGFR	EGFR signaling	1046	Y	0.002001	10	3.28933	0.954993	0.088123	1.04225
GDSC2	282	13309997	1240172	MDA-MB-436	SIDM00629	BRCA	1032	Afatinib	ERBB2, EGFR	EGFR signaling	1046	Y	0.002001	10	4.45168	0.963653	0.053816	1.77455
GDSC2	282	13310165	1290798	EFM-192A	SIDM01002	BRCA	1032	Afatinib	ERBB2, EGFR	EGFR signaling	1046	Y	0.002001	10	1.01527	0.794188	0.236714	-0.390442
GDSC2	282	13310199	1290905	HCC1428	SIDM00881	BRCA	1032	Afatinib	ERBB2, EGFR	EGFR signaling	1046	Y	0.002001	10	2.45627	0.845603	0.146218	0.517413
GDSC2	282	13310207	1290922	HDQ-P1	SIDM01062	BRCA	1032	Afatinib	ERBB2, EGFR	EGFR signaling	1046	Y	0.002001	10	0.326535	0.733237	0.148954	-0.824357
GDSC2	282	13310247	1298157	JIMT-1	SIDM01037	BRCA	1032	Afatinib	ERBB2, EGFR	EGFR signaling	1046	Y	0.002001	10	2.08202	0.887998	0.092294	0.28163
GDSC2	282	13310389	1303900	HCC1500	SIDM00879	BRCA	1032	Afatinib	ERBB2, EGFR	EGFR signaling	1046	Y	0.002001	10	1.08313	0.81815	0.153738	-0.347689
GDSC2	282	13310436	1330941	MDA-MB-330	SIDM00631	BRCA	1032	Afatinib	ERBB2, EGFR	EGFR signaling	1046	Y	0.002001	10	-1.76066	0.615782	0.135719	-2.13932
GDSC2	282	13320638	749712	HCC1395	SIDM00884	BRCA	1032	Afatinib	ERBB2, EGFR	EGFR signaling	1046	Y	0.009766	10	1.7245	0.822651	0.088337	0.056382
GDSC2	282	13320676	749713	HCC1599	SIDM00877	BRCA	1032	Afatinib	ERBB2, EGFR	EGFR signaling	1046	Y	0.009766	10	2.38963	0.84657	0.102902	0.475423
GDSC2	282	13320782	749716	HCC2218	SIDM00772	BRCA	1032	Afatinib	ERBB2, EGFR	EGFR signaling	1046	Y	0.009766	10	-3.73659	0.180922	0.298323	-3.38419
GDSC2	282	13321554	908120	MDA-MB-175-VII	SIDM00633	BRCA	1032	Afatinib	ERBB2, EGFR	EGFR signaling	1046	Y	0.009766	10	-4.21899	0.239785	0.093825	-3.68811
GDSC2	282	13321958	909778	UACC-893	SIDM01186	BRCA	1032	Afatinib	ERBB2, EGFR	EGFR signaling	1046	Y	0.009766	10	-3.03082	0.276703	0.13221	-2.93954
GDSC2	282	13322258	924106	CAL-148	SIDM00938	BRCA	1032	Afatinib	ERBB2, EGFR	EGFR signaling	1046	Y	0.009766	10	1.64351	0.826029	0.106015	0.005361
GDSC2	282	13322440	949093	BT-483	SIDM00892	BRCA	1032	Afatinib	ERBB2, EGFR	EGFR signaling	1046	Y	0.009766	10	5.35568	0.921141	0.074891	2.34408
GDSC2	282	13383745	910910	UACC-812	SIDM01187	BRCA	1032	Afatinib	ERBB2, EGFR	EGFR signaling	1046	Y	0.010005	10	1.38465	0.772934	0.135017	-0.15773
GDSC2	282	13423085	749709	HCC1954	SIDM00872	BRCA	1034	Staurosporine	Broad spectrum kinase inhibitor	RTK signaling	1046	Y	0.007813	2	-1.99694	0.512499	0.078756	0.630976
GDSC2	282	13423087	749710	HCC1143	SIDM00866	BRCA	1034	Staurosporine	Broad spectrum kinase inhibitor	RTK signaling	1046	Y	0.007813	2	-2.23613	0.48012	0.113051	0.453848
GDSC2	282	13423089	749711	HCC1187	SIDM00885	BRCA	1034	Staurosporine	Broad spectrum kinase inhibitor	RTK signaling	1046	Y	0.007813	2	-1.80485	0.541273	0.161815	0.773223
GDSC2	282	13423091	749712	HCC1395	SIDM00884	BRCA	1034	Staurosporine	Broad spectrum kinase inhibitor	RTK signaling	1046	Y	0.007813	2	-4.33522	0.211669	0.076613	-1.10058
GDSC2	282	13423093	749713	HCC1599	SIDM00877	BRCA	1034	Staurosporine	Broad spectrum kinase inhibitor	RTK signaling	1046	Y	0.007813	2	-3.69037	0.307278	0.133073	-0.623054
GDSC2	282	13423095	749714	HCC1937	SIDM00874	BRCA	1034	Staurosporine	Broad spectrum kinase inhibitor	RTK signaling	1046	Y	0.007813	2	-2.44328	0.452019	0.105365	0.300444
GDSC2	282	13423097	749715	HCC2157	SIDM00774	BRCA	1034	Staurosporine	Broad spectrum kinase inhibitor	RTK signaling	1046	Y	0.007813	2	-1.78521	0.541337	0.150586	0.787764
GDSC2	282	13423099	749716	HCC2218	SIDM00772	BRCA	1034	Staurosporine	Broad spectrum kinase inhibitor	RTK signaling	1046	Y	0.007813	2	-1.14761	0.644034	0.103906	1.25992
GDSC2	282	13423101	749717	HCC38	SIDM00675	BRCA	1034	Staurosporine	Broad spectrum kinase inhibitor	RTK signaling	1046	Y	0.007813	2	-3.01584	0.379259	0.104244	-0.123548
GDSC2	282	13423207	905945	T47D	SIDM00097	BRCA	1034	Staurosporine	Broad spectrum kinase inhibitor	RTK signaling	1046	Y	0.007813	2	-2.4212	0.451517	0.100024	0.316799
GDSC2	282	13423209	905946	MCF7	SIDM00148	BRCA	1034	Staurosporine	Broad spectrum kinase inhibitor	RTK signaling	1046	Y	0.007813	2	-1.66231	0.551841	0.135958	0.878776
GDSC2	282	13423219	905951	BT-549	SIDM00122	BRCA	1034	Staurosporine	Broad spectrum kinase inhibitor	RTK signaling	1046	Y	0.007813	2	-4.45844	0.228492	0.105249	-1.19183
GDSC2	282	13423225	905957	Hs-578-T	SIDM00135	BRCA	1034	Staurosporine	Broad spectrum kinase inhibitor	RTK signaling	1046	Y	0.007813	2	-5.10034	0.141617	0.103629	-1.66717
GDSC2	282	13423231	905960	MDA-MB-231	SIDM00146	BRCA	1034	Staurosporine	Broad spectrum kinase inhibitor	RTK signaling	1046	Y	0.007813	2	-4.64288	0.160781	0.08528	-1.32842
GDSC2	282	13423303	906801	BT-20	SIDM00893	BRCA	1034	Staurosporine	Broad spectrum kinase inhibitor	RTK signaling	1046	Y	0.007813	2	-1.89377	0.529969	0.073439	0.707372
GDSC2	282	13423311	906812	COLO-824	SIDM00954	BRCA	1034	Staurosporine	Broad spectrum kinase inhibitor	RTK signaling	1046	Y	0.007813	2	-2.49408	0.442601	0.10412	0.262829
GDSC2	282	13423325	906826	CAL-120	SIDM00940	BRCA	1034	Staurosporine	Broad spectrum kinase inhibitor	RTK signaling	1046	Y	0.007813	2	-1.81283	0.525358	0.204445	0.767316
GDSC2	282	13423353	906844	DU-4475	SIDM01001	BRCA	1034	Staurosporine	Broad spectrum kinase inhibitor	RTK signaling	1046	Y	0.007813	2	-4.86475	0.087596	0.069244	-1.49272
GDSC2	282	13423361	906851	EFM-19	SIDM01056	BRCA	1034	Staurosporine	Broad spectrum kinase inhibitor	RTK signaling	1046	Y	0.007813	2	-2.43638	0.452042	0.086377	0.305555
GDSC2	282	13423371	906862	EVSA-T	SIDM01042	BRCA	1034	Staurosporine	Broad spectrum kinase inhibitor	RTK signaling	1046	Y	0.007813	2	-3.95477	0.210246	0.114254	-0.818849
GDSC2	282	13423403	907045	HCC1419	SIDM00882	BRCA	1034	Staurosporine	Broad spectrum kinase inhibitor	RTK signaling	1046	Y	0.007813	2	-0.697815	0.706394	0.152887	1.59301
GDSC2	282	13423405	907046	HCC1569	SIDM00878	BRCA	1034	Staurosporine	Broad spectrum kinase inhibitor	RTK signaling	1046	Y	0.007813	2	-3.52174	0.290523	0.086549	-0.498181
GDSC2	282	13423409	907048	HCC70	SIDM00673	BRCA	1034	Staurosporine	Broad spectrum kinase inhibitor	RTK signaling	1046	Y	0.007813	2	-3.61922	0.264654	0.08345	-0.570364
GDSC2	282	13423537	908120	MDA-MB-175-VII	SIDM00633	BRCA	1034	Staurosporine	Broad spectrum kinase inhibitor	RTK signaling	1046	Y	0.007813	2	0.073164	0.700912	0.290311	2.16394
GDSC2	282	13423539	908121	MDA-MB-361	SIDM00528	BRCA	1034	Staurosporine	Broad spectrum kinase inhibitor	RTK signaling	1046	Y	0.007813	2	-2.62407	0.417831	0.104758	0.166569
GDSC2	282	13423541	908122	MDA-MB-453	SIDM00272	BRCA	1034	Staurosporine	Broad spectrum kinase inhibitor	RTK signaling	1046	Y	0.007813	2	-2.05643	0.503237	0.070491	0.586922
GDSC2	282	13423543	908123	MDA-MB-468	SIDM00628	BRCA	1034	Staurosporine	Broad spectrum kinase inhibitor	RTK signaling	1046	Y	0.007813	2	-3.76447	0.256453	0.089251	-0.677931
GDSC2	282	13423589	908151	MRK-nu-1	SIDM00562	BRCA	1034	Staurosporine	Broad spectrum kinase inhibitor	RTK signaling	1046	Y	0.007813	2	-3.72201	0.232635	0.090643	-0.646488
GDSC2	282	13423671	909256	OCUB-M	SIDM00241	BRCA	1034	Staurosporine	Broad spectrum kinase inhibitor	RTK signaling	1046	Y	0.007813	2	-2.69564	0.40048	0.081863	0.113567
GDSC2	282	13423785	909778	UACC-893	SIDM01186	BRCA	1034	Staurosporine	Broad spectrum kinase inhibitor	RTK signaling	1046	Y	0.007813	2	-2.27756	0.472051	0.098204	0.423166
GDSC2	282	13423801	909907	ZR-75-30	SIDM00971	BRCA	1034	Staurosporine	Broad spectrum kinase inhibitor	RTK signaling	1046	Y	0.007813	2	0.430009	0.758264	0.149118	2.4282
GDSC2	282	13423851	910704	AU565	SIDM00898	BRCA	1034	Staurosporine	Broad spectrum kinase inhibitor	RTK signaling	1046	Y	0.007813	2	-2.72771	0.406227	0.076501	0.089823
GDSC2	282	13423871	910852	CAL-85-1	SIDM00928	BRCA	1034	Staurosporine	Broad spectrum kinase inhibitor	RTK signaling	1046	Y	0.007813	2	-2.80787	0.398606	0.094872	0.030459
GDSC2	282	13423887	910910	UACC-812	SIDM01187	BRCA	1034	Staurosporine	Broad spectrum kinase inhibitor	RTK signaling	1046	Y	0.007813	2	-1.95476	0.516037	0.111282	0.66221
GDSC2	282	13423907	910927	CAL-51	SIDM00933	BRCA	1034	Staurosporine	Broad spectrum kinase inhibitor	RTK signaling	1046	Y	0.007813	2	-3.37875	0.327203	0.102406	-0.392292
GDSC2	282	13423933	910948	MFM-223	SIDM00332	BRCA	1034	Staurosporine	Broad spectrum kinase inhibitor	RTK signaling	1046	Y	0.007813	2	-2.81977	0.417507	0.098694	0.02165
GDSC2	282	13423951	924106	CAL-148	SIDM00938	BRCA	1034	Staurosporine	Broad spectrum kinase inhibitor	RTK signaling	1046	Y	0.007813	2	-1.38544	0.601228	0.133915	1.08381
GDSC2	282	13423971	924240	MDA-MB-415	SIDM00630	BRCA	1034	Staurosporine	Broad spectrum kinase inhibitor	RTK signaling	1046	Y	0.007813	2	-2.38669	0.450899	0.097531	0.342356
GDSC2	282	13423977	925338	MDA-MB-157	SIDM00529	BRCA	1034	Staurosporine	Broad spectrum kinase inhibitor	RTK signaling	1046	Y	0.007813	2	-2.65179	0.419259	0.124936	0.146038
GDSC2	282	13424011	946359	BT-474	SIDM00963	BRCA	1034	Staurosporine	Broad spectrum kinase inhibitor	RTK signaling	1046	Y	0.007813	2	-2.70723	0.426092	0.077426	0.104985
GDSC2	282	13424021	946382	CAMA-1	SIDM00920	BRCA	1034	Staurosporine	Broad spectrum kinase inhibitor	RTK signaling	1046	Y	0.007813	2	-1.18312	0.634857	0.109216	1.23363
GDSC2	282	13424025	949093	BT-483	SIDM00892	BRCA	1034	Staurosporine	Broad spectrum kinase inhibitor	RTK signaling	1046	Y	0.007813	2	3.43006	0.894992	0.151642	4.64981
GDSC2	282	13424135	1240172	MDA-MB-436	SIDM00629	BRCA	1034	Staurosporine	Broad spectrum kinase inhibitor	RTK signaling	1046	Y	0.007813	2	-1.67625	0.553223	0.079739	0.868453
GDSC2	282	13424223	1290798	EFM-192A	SIDM01002	BRCA	1034	Staurosporine	Broad spectrum kinase inhibitor	RTK signaling	1046	Y	0.007813	2	-1.79703	0.538419	0.076692	0.779012
GDSC2	282	13424241	1290905	HCC1428	SIDM00881	BRCA	1034	Staurosporine	Broad spectrum kinase inhibitor	RTK signaling	1046	Y	0.007813	2	-1.78928	0.530808	0.100836	0.784751
GDSC2	282	13424243	1290906	HCC202	SIDM00870	BRCA	1034	Staurosporine	Broad spectrum kinase inhibitor	RTK signaling	1046	Y	0.007813	2	-2.13413	0.491426	0.069657	0.529382
GDSC2	282	13424247	1290922	HDQ-P1	SIDM01062	BRCA	1034	Staurosporine	Broad spectrum kinase inhibitor	RTK signaling	1046	Y	0.007813	2	-3.69729	0.289897	0.113467	-0.628182
GDSC2	282	13424269	1298157	JIMT-1	SIDM01037	BRCA	1034	Staurosporine	Broad spectrum kinase inhibitor	RTK signaling	1046	Y	0.007813	2	-1.78364	0.543446	0.124308	0.788931
GDSC2	282	13424343	1303900	HCC1500	SIDM00879	BRCA	1034	Staurosporine	Broad spectrum kinase inhibitor	RTK signaling	1046	Y	0.007813	2	-0.701926	0.701425	0.111943	1.58997
GDSC2	282	13424371	1330941	MDA-MB-330	SIDM00631	BRCA	1034	Staurosporine	Broad spectrum kinase inhibitor	RTK signaling	1046	Y	0.007813	2	-3.57357	0.313692	0.069848	-0.536564
GDSC2	282	13333235	749709	HCC1954	SIDM00872	BRCA	1036	PLX-4720	BRAF	ERK MAPK signaling	1046	Y	0.010005	10	3.7805	0.960598	0.043414	-0.326866
GDSC2	282	13333346	749710	HCC1143	SIDM00866	BRCA	1036	PLX-4720	BRAF	ERK MAPK signaling	1046	Y	0.010005	10	4.50935	0.949828	0.068607	0.131299
GDSC2	282	13333457	749711	HCC1187	SIDM00885	BRCA	1036	PLX-4720	BRAF	ERK MAPK signaling	1046	Y	0.010005	10	5.58815	0.990664	0.064694	0.809452
GDSC2	282	13333568	749712	HCC1395	SIDM00884	BRCA	1036	PLX-4720	BRAF	ERK MAPK signaling	1046	Y	0.010005	10	4.04284	0.954424	0.046983	-0.161959
GDSC2	282	13333636	749714	HCC1937	SIDM00874	BRCA	1036	PLX-4720	BRAF	ERK MAPK signaling	1046	Y	0.010005	10	5.03511	0.968779	0.045193	0.4618
GDSC2	282	13333748	749715	HCC2157	SIDM00774	BRCA	1036	PLX-4720	BRAF	ERK MAPK signaling	1046	Y	0.010005	10	4.58779	0.968715	0.168644	0.180606
GDSC2	282	13333859	749717	HCC38	SIDM00675	BRCA	1036	PLX-4720	BRAF	ERK MAPK signaling	1046	Y	0.010005	10	5.91888	0.981267	0.072265	1.01736
GDSC2	282	13340814	905945	T47D	SIDM00097	BRCA	1036	PLX-4720	BRAF	ERK MAPK signaling	1046	Y	0.010005	10	4.48577	0.968045	0.056379	0.116476
GDSC2	282	13340925	905946	MCF7	SIDM00148	BRCA	1036	PLX-4720	BRAF	ERK MAPK signaling	1046	Y	0.010005	10	6.08197	0.978153	0.090817	1.11987
GDSC2	282	13341564	905951	BT-549	SIDM00122	BRCA	1036	PLX-4720	BRAF	ERK MAPK signaling	1046	Y	0.010005	10	4.66556	0.951544	0.087553	0.229494
GDSC2	282	13342004	905957	Hs-578-T	SIDM00135	BRCA	1036	PLX-4720	BRAF	ERK MAPK signaling	1046	Y	0.010005	10	2.75779	0.89763	0.109527	-0.969765
GDSC2	282	13342382	905960	MDA-MB-231	SIDM00146	BRCA	1036	PLX-4720	BRAF	ERK MAPK signaling	1046	Y	0.010005	10	5.58599	0.99089	0.074638	0.808095
GDSC2	282	13347247	906801	BT-20	SIDM00893	BRCA	1036	PLX-4720	BRAF	ERK MAPK signaling	1046	Y	0.010005	10	3.86923	0.975434	0.086381	-0.27109
GDSC2	282	13347705	906812	COLO-824	SIDM00954	BRCA	1036	PLX-4720	BRAF	ERK MAPK signaling	1046	Y	0.010005	10	5.8192	0.985845	0.022926	0.954693
GDSC2	282	13348606	906826	CAL-120	SIDM00940	BRCA	1036	PLX-4720	BRAF	ERK MAPK signaling	1046	Y	0.010005	10	6.87526	0.956588	0.063657	1.61855
GDSC2	282	13350493	906844	DU-4475	SIDM01001	BRCA	1036	PLX-4720	BRAF	ERK MAPK signaling	1046	Y	0.010005	10	-0.930781	0.531389	0.078604	-3.28846
GDSC2	282	13351016	906851	EFM-19	SIDM01056	BRCA	1036	PLX-4720	BRAF	ERK MAPK signaling	1046	Y	0.010005	10	5.17389	0.973842	0.095026	0.549043
GDSC2	282	13351717	906862	EVSA-T	SIDM01042	BRCA	1036	PLX-4720	BRAF	ERK MAPK signaling	1046	Y	0.010005	10	4.04207	0.983283	0.071459	-0.162442
GDSC2	282	13353842	907045	HCC1419	SIDM00882	BRCA	1036	PLX-4720	BRAF	ERK MAPK signaling	1046	Y	0.010005	10	5.2568	0.990435	0.075284	0.601161
GDSC2	282	13353949	907046	HCC1569	SIDM00878	BRCA	1036	PLX-4720	BRAF	ERK MAPK signaling	1046	Y	0.010005	10	3.45686	0.949059	0.079535	-0.530313
GDSC2	282	13354122	907048	HCC70	SIDM00673	BRCA	1036	PLX-4720	BRAF	ERK MAPK signaling	1046	Y	0.010005	10	3.31254	0.956476	0.073319	-0.621037
GDSC2	282	13362468	908120	MDA-MB-175-VII	SIDM00633	BRCA	1036	PLX-4720	BRAF	ERK MAPK signaling	1046	Y	0.010005	10	5.4385	0.930359	0.084688	0.715379
GDSC2	282	13362529	908121	MDA-MB-361	SIDM00528	BRCA	1036	PLX-4720	BRAF	ERK MAPK signaling	1046	Y	0.010005	10	5.29738	0.988829	0.047506	0.626667
GDSC2	282	13362640	908122	MDA-MB-453	SIDM00272	BRCA	1036	PLX-4720	BRAF	ERK MAPK signaling	1046	Y	0.010005	10	4.9423	0.97556	0.108916	0.403457
GDSC2	282	13362752	908123	MDA-MB-468	SIDM00628	BRCA	1036	PLX-4720	BRAF	ERK MAPK signaling	1046	Y	0.010005	10	3.00986	0.931853	0.083131	-0.811307
GDSC2	282	13365566	908151	MRK-nu-1	SIDM00562	BRCA	1036	PLX-4720	BRAF	ERK MAPK signaling	1046	Y	0.010005	10	4.25923	0.99132	0.042445	-0.025932
GDSC2	282	13370335	909256	OCUB-M	SIDM00241	BRCA	1036	PLX-4720	BRAF	ERK MAPK signaling	1046	Y	0.010005	10	3.7543	0.973972	0.093546	-0.343339
GDSC2	282	13378311	909907	ZR-75-30	SIDM00971	BRCA	1036	PLX-4720	BRAF	ERK MAPK signaling	1046	Y	0.010005	10	5.3669	0.951221	0.099558	0.670372
GDSC2	282	13381449	910704	AU565	SIDM00898	BRCA	1036	PLX-4720	BRAF	ERK MAPK signaling	1046	Y	0.010005	10	4.78423	0.977613	0.050026	0.304096
GDSC2	282	13382767	910852	CAL-85-1	SIDM00928	BRCA	1036	PLX-4720	BRAF	ERK MAPK signaling	1046	Y	0.010005	10	4.68505	0.970618	0.041374	0.241746
GDSC2	282	13383746	910910	UACC-812	SIDM01187	BRCA	1036	PLX-4720	BRAF	ERK MAPK signaling	1046	Y	0.010005	10	4.26336	0.944912	0.218966	-0.023334
GDSC2	282	13384998	910927	CAL-51	SIDM00933	BRCA	1036	PLX-4720	BRAF	ERK MAPK signaling	1046	Y	0.010005	10	4.87583	0.970874	0.045274	0.361676
GDSC2	282	13386636	910948	MFM-223	SIDM00332	BRCA	1036	PLX-4720	BRAF	ERK MAPK signaling	1046	Y	0.010005	10	5.34443	0.950877	0.086607	0.656248
GDSC2	282	13387795	924106	CAL-148	SIDM00938	BRCA	1036	PLX-4720	BRAF	ERK MAPK signaling	1046	Y	0.010005	10	4.4051	0.971705	0.118125	0.065767
GDSC2	282	13388985	924240	MDA-MB-415	SIDM00630	BRCA	1036	PLX-4720	BRAF	ERK MAPK signaling	1046	Y	0.010005	10	4.21483	0.981032	0.094332	-0.053843
GDSC2	282	13389354	925338	MDA-MB-157	SIDM00529	BRCA	1036	PLX-4720	BRAF	ERK MAPK signaling	1046	Y	0.010005	10	5.90075	0.988488	0.066915	1.00595
GDSC2	282	13391439	946359	BT-474	SIDM00963	BRCA	1036	PLX-4720	BRAF	ERK MAPK signaling	1046	Y	0.010005	10	6.01686	0.9714	0.094663	1.07894
GDSC2	282	13392075	946382	CAMA-1	SIDM00920	BRCA	1036	PLX-4720	BRAF	ERK MAPK signaling	1046	Y	0.010005	10	4.39342	0.977184	0.071266	0.058421
GDSC2	282	13392268	949093	BT-483	SIDM00892	BRCA	1036	PLX-4720	BRAF	ERK MAPK signaling	1046	Y	0.010005	10	7.58383	0.96651	0.07552	2.06397
GDSC2	282	13399460	1240172	MDA-MB-436	SIDM00629	BRCA	1036	PLX-4720	BRAF	ERK MAPK signaling	1046	Y	0.010005	10	6.06096	0.983933	0.052423	1.10667
GDSC2	282	13405036	1290798	EFM-192A	SIDM01002	BRCA	1036	PLX-4720	BRAF	ERK MAPK signaling	1046	Y	0.010005	10	6.11869	0.987019	0.066324	1.14296
GDSC2	282	13406151	1290905	HCC1428	SIDM00881	BRCA	1036	PLX-4720	BRAF	ERK MAPK signaling	1046	Y	0.010005	10	6.45899	0.964707	0.068523	1.35688
GDSC2	282	13406395	1290922	HDQ-P1	SIDM01062	BRCA	1036	PLX-4720	BRAF	ERK MAPK signaling	1046	Y	0.010005	10	3.16395	0.912493	0.059113	-0.714444
GDSC2	282	13407722	1298157	JIMT-1	SIDM01037	BRCA	1036	PLX-4720	BRAF	ERK MAPK signaling	1046	Y	0.010005	10	5.07596	0.983119	0.041913	0.487479
GDSC2	282	13412508	1303900	HCC1500	SIDM00879	BRCA	1036	PLX-4720	BRAF	ERK MAPK signaling	1046	Y	0.010005	10	5.24599	0.98833	0.071382	0.594361
GDSC2	282	13414162	1330941	MDA-MB-330	SIDM00631	BRCA	1036	PLX-4720	BRAF	ERK MAPK signaling	1046	Y	0.010005	10	4.70671	0.958486	0.087347	0.255362
GDSC2	282	13320539	749709	HCC1954	SIDM00872	BRCA	1038	NU7441	DNAPK	Genome integrity	1046	Y	0.009766	10	3.69532	0.958036	0.069189	0.7518
GDSC2	282	13320572	749710	HCC1143	SIDM00866	BRCA	1038	NU7441	DNAPK	Genome integrity	1046	Y	0.009766	10	3.17946	0.897804	0.078794	0.276047
GDSC2	282	13320605	749711	HCC1187	SIDM00885	BRCA	1038	NU7441	DNAPK	Genome integrity	1046	Y	0.009766	10	4.20662	0.970956	0.052637	1.22335
GDSC2	282	13320639	749712	HCC1395	SIDM00884	BRCA	1038	NU7441	DNAPK	Genome integrity	1046	Y	0.009766	10	2.04449	0.848995	0.111394	-0.770689
GDSC2	282	13320677	749713	HCC1599	SIDM00877	BRCA	1038	NU7441	DNAPK	Genome integrity	1046	Y	0.009766	10	3.20319	0.89524	0.057724	0.297926
GDSC2	282	13320718	749714	HCC1937	SIDM00874	BRCA	1038	NU7441	DNAPK	Genome integrity	1046	Y	0.009766	10	3.02412	0.898748	0.093243	0.13278
GDSC2	282	13320749	749715	HCC2157	SIDM00774	BRCA	1038	NU7441	DNAPK	Genome integrity	1046	Y	0.009766	10	3.4721	0.934232	0.051155	0.545931
GDSC2	282	13320783	749716	HCC2218	SIDM00772	BRCA	1038	NU7441	DNAPK	Genome integrity	1046	Y	0.009766	10	3.08225	0.942446	0.098256	0.186391
GDSC2	282	13320824	749717	HCC38	SIDM00675	BRCA	1038	NU7441	DNAPK	Genome integrity	1046	Y	0.009766	10	3.10924	0.901106	0.072717	0.211284
GDSC2	282	13320899	905945	T47D	SIDM00097	BRCA	1038	NU7441	DNAPK	Genome integrity	1046	Y	0.009766	10	3.49964	0.937573	0.056628	0.571335
GDSC2	282	13320932	905946	MCF7	SIDM00148	BRCA	1038	NU7441	DNAPK	Genome integrity	1046	Y	0.009766	10	1.84083	0.805676	0.113872	-0.958514
GDSC2	282	13320965	905951	BT-549	SIDM00122	BRCA	1038	NU7441	DNAPK	Genome integrity	1046	Y	0.009766	10	1.35397	0.765229	0.087527	-1.40752
GDSC2	282	13320997	905957	Hs-578-T	SIDM00135	BRCA	1038	NU7441	DNAPK	Genome integrity	1046	Y	0.009766	10	0.372162	0.685646	0.07607	-2.313
GDSC2	282	13321028	905960	MDA-MB-231	SIDM00146	BRCA	1038	NU7441	DNAPK	Genome integrity	1046	Y	0.009766	10	1.94348	0.858201	0.102842	-0.863845
GDSC2	282	13321117	906801	BT-20	SIDM00893	BRCA	1038	NU7441	DNAPK	Genome integrity	1046	Y	0.009766	10	2.2044	0.897214	0.102549	-0.623213
GDSC2	282	13321150	906812	COLO-824	SIDM00954	BRCA	1038	NU7441	DNAPK	Genome integrity	1046	Y	0.009766	10	2.7265	0.893224	0.097329	-0.141701
GDSC2	282	13321183	906826	CAL-120	SIDM00940	BRCA	1038	NU7441	DNAPK	Genome integrity	1046	Y	0.009766	10	5.25869	0.919462	0.080063	2.19362
GDSC2	282	13321216	906844	DU-4475	SIDM01001	BRCA	1038	NU7441	DNAPK	Genome integrity	1046	Y	0.009766	10	2.24788	0.924952	0.09302	-0.583112
GDSC2	282	13321249	906851	EFM-19	SIDM01056	BRCA	1038	NU7441	DNAPK	Genome integrity	1046	Y	0.009766	10	2.34099	0.860785	0.080861	-0.497239
GDSC2	282	13321282	906862	EVSA-T	SIDM01042	BRCA	1038	NU7441	DNAPK	Genome integrity	1046	Y	0.009766	10	0.711821	0.751306	0.095072	-1.99975
GDSC2	282	13321315	907045	HCC1419	SIDM00882	BRCA	1038	NU7441	DNAPK	Genome integrity	1046	Y	0.009766	10	3.11095	0.940435	0.072831	0.212856
GDSC2	282	13321349	907046	HCC1569	SIDM00878	BRCA	1038	NU7441	DNAPK	Genome integrity	1046	Y	0.009766	10	2.12272	0.873033	0.085551	-0.698543
GDSC2	282	13321418	907048	HCC70	SIDM00673	BRCA	1038	NU7441	DNAPK	Genome integrity	1046	Y	0.009766	10	2.56717	0.919567	0.046797	-0.288644
GDSC2	282	13321555	908120	MDA-MB-175-VII	SIDM00633	BRCA	1038	NU7441	DNAPK	Genome integrity	1046	Y	0.009766	10	5.93317	0.942936	0.080148	2.81567
GDSC2	282	13321591	908121	MDA-MB-361	SIDM00528	BRCA	1038	NU7441	DNAPK	Genome integrity	1046	Y	0.009766	10	2.1994	0.879686	0.079965	-0.627818
GDSC2	282	13321624	908122	MDA-MB-453	SIDM00272	BRCA	1038	NU7441	DNAPK	Genome integrity	1046	Y	0.009766	10	2.63777	0.890843	0.096612	-0.22353
GDSC2	282	13321657	908123	MDA-MB-468	SIDM00628	BRCA	1038	NU7441	DNAPK	Genome integrity	1046	Y	0.009766	10	1.89244	0.857041	0.117097	-0.910913
GDSC2	282	13321689	908151	MRK-nu-1	SIDM00562	BRCA	1038	NU7441	DNAPK	Genome integrity	1046	Y	0.009766	10	1.17196	0.813507	0.13112	-1.57538
GDSC2	282	13321771	909256	OCUB-M	SIDM00241	BRCA	1038	NU7441	DNAPK	Genome integrity	1046	Y	0.009766	10	1.86062	0.87094	0.129208	-0.940259
GDSC2	282	13321959	909778	UACC-893	SIDM01186	BRCA	1038	NU7441	DNAPK	Genome integrity	1046	Y	0.009766	10	4.08167	0.956496	0.080397	1.10811
GDSC2	282	13322001	909907	ZR-75-30	SIDM00971	BRCA	1038	NU7441	DNAPK	Genome integrity	1046	Y	0.009766	10	4.86669	0.938384	0.09481	1.8321
GDSC2	282	13322089	910704	AU565	SIDM00898	BRCA	1038	NU7441	DNAPK	Genome integrity	1046	Y	0.009766	10	1.89388	0.845527	0.107119	-0.909586
GDSC2	282	13322121	910852	CAL-85-1	SIDM00928	BRCA	1038	NU7441	DNAPK	Genome integrity	1046	Y	0.009766	10	2.47942	0.880466	0.078982	-0.369572
GDSC2	282	13322179	910927	CAL-51	SIDM00933	BRCA	1038	NU7441	DNAPK	Genome integrity	1046	Y	0.009766	10	2.94479	0.902896	0.06758	0.059615
GDSC2	282	13322212	910948	MFM-223	SIDM00332	BRCA	1038	NU7441	DNAPK	Genome integrity	1046	Y	0.009766	10	3.9788	0.907953	0.072675	1.01324
GDSC2	282	13322259	924106	CAL-148	SIDM00938	BRCA	1038	NU7441	DNAPK	Genome integrity	1046	Y	0.009766	10	2.15701	0.868812	0.120425	-0.666919
GDSC2	282	13322308	924240	MDA-MB-415	SIDM00630	BRCA	1038	NU7441	DNAPK	Genome integrity	1046	Y	0.009766	10	1.39155	0.821625	0.083434	-1.37287
GDSC2	282	13322341	925338	MDA-MB-157	SIDM00529	BRCA	1038	NU7441	DNAPK	Genome integrity	1046	Y	0.009766	10	3.38591	0.932422	0.071918	0.466444
GDSC2	282	13322374	946359	BT-474	SIDM00963	BRCA	1038	NU7441	DNAPK	Genome integrity	1046	Y	0.009766	10	4.30086	0.930742	0.087702	1.31026
GDSC2	282	13322407	946382	CAMA-1	SIDM00920	BRCA	1038	NU7441	DNAPK	Genome integrity	1046	Y	0.009766	10	1.64788	0.835274	0.107857	-1.13646
GDSC2	282	13322441	949093	BT-483	SIDM00892	BRCA	1038	NU7441	DNAPK	Genome integrity	1046	Y	0.009766	10	4.92099	0.907543	0.101551	1.88218
GDSC2	282	13322519	1240172	MDA-MB-436	SIDM00629	BRCA	1038	NU7441	DNAPK	Genome integrity	1046	Y	0.009766	10	3.69037	0.930331	0.055318	0.74723
GDSC2	282	13322597	1290798	EFM-192A	SIDM01002	BRCA	1038	NU7441	DNAPK	Genome integrity	1046	Y	0.009766	10	4.09452	0.950357	0.075395	1.11996
GDSC2	282	13322630	1290905	HCC1428	SIDM00881	BRCA	1038	NU7441	DNAPK	Genome integrity	1046	Y	0.009766	10	2.93924	0.844783	0.114153	0.054496
GDSC2	282	13322669	1290922	HDQ-P1	SIDM01062	BRCA	1038	NU7441	DNAPK	Genome integrity	1046	Y	0.009766	10	3.20111	0.914633	0.084802	0.296007
GDSC2	282	13322702	1298157	JIMT-1	SIDM01037	BRCA	1038	NU7441	DNAPK	Genome integrity	1046	Y	0.009766	10	3.23736	0.933831	0.060572	0.329447
GDSC2	282	13322735	1303900	HCC1500	SIDM00879	BRCA	1038	NU7441	DNAPK	Genome integrity	1046	Y	0.009766	10	2.80808	0.919567	0.105086	-0.066464
GDSC2	282	13320540	749709	HCC1954	SIDM00872	BRCA	1042	Doramapimod	p38, JNK2	JNK and p38 signaling	1046	Y	0.009766	10	4.76801	0.98239	0.059385	0.218294
GDSC2	282	13320573	749710	HCC1143	SIDM00866	BRCA	1042	Doramapimod	p38, JNK2	JNK and p38 signaling	1046	Y	0.009766	10	6.6448	0.985886	0.047745	1.77168
GDSC2	282	13320606	749711	HCC1187	SIDM00885	BRCA	1042	Doramapimod	p38, JNK2	JNK and p38 signaling	1046	Y	0.009766	10	3.96424	0.964833	0.050832	-0.446967
GDSC2	282	13320640	749712	HCC1395	SIDM00884	BRCA	1042	Doramapimod	p38, JNK2	JNK and p38 signaling	1046	Y	0.009766	10	5.04955	0.977363	0.048961	0.451327
GDSC2	282	13320678	749713	HCC1599	SIDM00877	BRCA	1042	Doramapimod	p38, JNK2	JNK and p38 signaling	1046	Y	0.009766	10	4.26033	0.939334	0.060509	-0.2019
GDSC2	282	13320719	749714	HCC1937	SIDM00874	BRCA	1042	Doramapimod	p38, JNK2	JNK and p38 signaling	1046	Y	0.009766	10	4.55135	0.958013	0.111419	0.038972
GDSC2	282	13320750	749715	HCC2157	SIDM00774	BRCA	1042	Doramapimod	p38, JNK2	JNK and p38 signaling	1046	Y	0.009766	10	3.98952	0.953095	0.103553	-0.426049
GDSC2	282	13320784	749716	HCC2218	SIDM00772	BRCA	1042	Doramapimod	p38, JNK2	JNK and p38 signaling	1046	Y	0.009766	10	3.74619	0.966954	0.102841	-0.627441
GDSC2	282	13320825	749717	HCC38	SIDM00675	BRCA	1042	Doramapimod	p38, JNK2	JNK and p38 signaling	1046	Y	0.009766	10	4.90584	0.964845	0.081211	0.332376
GDSC2	282	13320900	905945	T47D	SIDM00097	BRCA	1042	Doramapimod	p38, JNK2	JNK and p38 signaling	1046	Y	0.009766	10	5.09996	0.979519	0.063733	0.493043
GDSC2	282	13320933	905946	MCF7	SIDM00148	BRCA	1042	Doramapimod	p38, JNK2	JNK and p38 signaling	1046	Y	0.009766	10	4.30293	0.940475	0.083654	-0.166639
GDSC2	282	13320966	905951	BT-549	SIDM00122	BRCA	1042	Doramapimod	p38, JNK2	JNK and p38 signaling	1046	Y	0.009766	10	4.92875	0.95831	0.066578	0.351337
GDSC2	282	13320998	905957	Hs-578-T	SIDM00135	BRCA	1042	Doramapimod	p38, JNK2	JNK and p38 signaling	1046	Y	0.009766	10	2.89119	0.905661	0.127161	-1.33512
GDSC2	282	13321029	905960	MDA-MB-231	SIDM00146	BRCA	1042	Doramapimod	p38, JNK2	JNK and p38 signaling	1046	Y	0.009766	10	4.14726	0.970071	0.072437	-0.295486
GDSC2	282	13321118	906801	BT-20	SIDM00893	BRCA	1042	Doramapimod	p38, JNK2	JNK and p38 signaling	1046	Y	0.009766	10	4.11241	0.980649	0.048462	-0.324334
GDSC2	282	13321151	906812	COLO-824	SIDM00954	BRCA	1042	Doramapimod	p38, JNK2	JNK and p38 signaling	1046	Y	0.009766	10	3.45422	0.930631	0.067398	-0.869102
GDSC2	282	13321184	906826	CAL-120	SIDM00940	BRCA	1042	Doramapimod	p38, JNK2	JNK and p38 signaling	1046	Y	0.009766	10	8.5406	0.977848	0.056426	3.34081
GDSC2	282	13321217	906844	DU-4475	SIDM01001	BRCA	1042	Doramapimod	p38, JNK2	JNK and p38 signaling	1046	Y	0.009766	10	4.47959	0.995327	0.058992	-0.020427
GDSC2	282	13321250	906851	EFM-19	SIDM01056	BRCA	1042	Doramapimod	p38, JNK2	JNK and p38 signaling	1046	Y	0.009766	10	2.86676	0.894265	0.130626	-1.35533
GDSC2	282	13321283	906862	EVSA-T	SIDM01042	BRCA	1042	Doramapimod	p38, JNK2	JNK and p38 signaling	1046	Y	0.009766	10	1.32777	0.822985	0.17074	-2.62913
GDSC2	282	13321316	907045	HCC1419	SIDM00882	BRCA	1042	Doramapimod	p38, JNK2	JNK and p38 signaling	1046	Y	0.009766	10	2.46807	0.904431	0.147456	-1.68532
GDSC2	282	13321350	907046	HCC1569	SIDM00878	BRCA	1042	Doramapimod	p38, JNK2	JNK and p38 signaling	1046	Y	0.009766	10	3.81523	0.961459	0.085604	-0.570299
GDSC2	282	13321419	907048	HCC70	SIDM00673	BRCA	1042	Doramapimod	p38, JNK2	JNK and p38 signaling	1046	Y	0.009766	10	5.44855	0.994333	0.044397	0.781564
GDSC2	282	13321556	908120	MDA-MB-175-VII	SIDM00633	BRCA	1042	Doramapimod	p38, JNK2	JNK and p38 signaling	1046	Y	0.009766	10	4.19772	0.888718	0.140624	-0.253721
GDSC2	282	13321592	908121	MDA-MB-361	SIDM00528	BRCA	1042	Doramapimod	p38, JNK2	JNK and p38 signaling	1046	Y	0.009766	10	3.90798	0.964751	0.090862	-0.493537
GDSC2	282	13321625	908122	MDA-MB-453	SIDM00272	BRCA	1042	Doramapimod	p38, JNK2	JNK and p38 signaling	1046	Y	0.009766	10	4.22685	0.959967	0.067467	-0.229607
GDSC2	282	13321658	908123	MDA-MB-468	SIDM00628	BRCA	1042	Doramapimod	p38, JNK2	JNK and p38 signaling	1046	Y	0.009766	10	5.10631	0.98766	0.052315	0.498304
GDSC2	282	13321690	908151	MRK-nu-1	SIDM00562	BRCA	1042	Doramapimod	p38, JNK2	JNK and p38 signaling	1046	Y	0.009766	10	4.10443	0.989527	0.055174	-0.330939
GDSC2	282	13321772	909256	OCUB-M	SIDM00241	BRCA	1042	Doramapimod	p38, JNK2	JNK and p38 signaling	1046	Y	0.009766	10	2.7359	0.934142	0.112522	-1.46364
GDSC2	282	13321960	909778	UACC-893	SIDM01186	BRCA	1042	Doramapimod	p38, JNK2	JNK and p38 signaling	1046	Y	0.009766	10	4.24095	0.960973	0.084186	-0.217942
GDSC2	282	13322002	909907	ZR-75-30	SIDM00971	BRCA	1042	Doramapimod	p38, JNK2	JNK and p38 signaling	1046	Y	0.009766	10	5.48462	0.954046	0.051119	0.811426
GDSC2	282	13322090	910704	AU565	SIDM00898	BRCA	1042	Doramapimod	p38, JNK2	JNK and p38 signaling	1046	Y	0.009766	10	4.16841	0.96463	0.107171	-0.27798
GDSC2	282	13322180	910927	CAL-51	SIDM00933	BRCA	1042	Doramapimod	p38, JNK2	JNK and p38 signaling	1046	Y	0.009766	10	6.15625	0.987931	0.039026	1.36732
GDSC2	282	13322213	910948	MFM-223	SIDM00332	BRCA	1042	Doramapimod	p38, JNK2	JNK and p38 signaling	1046	Y	0.009766	10	2.84644	0.851685	0.173619	-1.37215
GDSC2	282	13322260	924106	CAL-148	SIDM00938	BRCA	1042	Doramapimod	p38, JNK2	JNK and p38 signaling	1046	Y	0.009766	10	3.9148	0.959266	0.126808	-0.487888
GDSC2	282	13322309	924240	MDA-MB-415	SIDM00630	BRCA	1042	Doramapimod	p38, JNK2	JNK and p38 signaling	1046	Y	0.009766	10	3.77879	0.971544	0.057316	-0.600458
GDSC2	282	13322342	925338	MDA-MB-157	SIDM00529	BRCA	1042	Doramapimod	p38, JNK2	JNK and p38 signaling	1046	Y	0.009766	10	5.39	0.983265	0.068381	0.733103
GDSC2	282	13322375	946359	BT-474	SIDM00963	BRCA	1042	Doramapimod	p38, JNK2	JNK and p38 signaling	1046	Y	0.009766	10	6.58386	0.979012	0.048597	1.72124
GDSC2	282	13322408	946382	CAMA-1	SIDM00920	BRCA	1042	Doramapimod	p38, JNK2	JNK and p38 signaling	1046	Y	0.009766	10	3.98754	0.968191	0.09941	-0.427686
GDSC2	282	13322442	949093	BT-483	SIDM00892	BRCA	1042	Doramapimod	p38, JNK2	JNK and p38 signaling	1046	Y	0.009766	10	3.28643	0.837848	0.226111	-1.00798
GDSC2	282	13322520	1240172	MDA-MB-436	SIDM00629	BRCA	1042	Doramapimod	p38, JNK2	JNK and p38 signaling	1046	Y	0.009766	10	5.8957	0.982172	0.050748	1.15166
GDSC2	282	13322598	1290798	EFM-192A	SIDM01002	BRCA	1042	Doramapimod	p38, JNK2	JNK and p38 signaling	1046	Y	0.009766	10	5.36319	0.978348	0.066023	0.710918
GDSC2	282	13322631	1290905	HCC1428	SIDM00881	BRCA	1042	Doramapimod	p38, JNK2	JNK and p38 signaling	1046	Y	0.009766	10	5.01442	0.932927	0.090067	0.422244
GDSC2	282	13322670	1290922	HDQ-P1	SIDM01062	BRCA	1042	Doramapimod	p38, JNK2	JNK and p38 signaling	1046	Y	0.009766	10	4.61086	0.96426	0.073817	0.08823
GDSC2	282	13322703	1298157	JIMT-1	SIDM01037	BRCA	1042	Doramapimod	p38, JNK2	JNK and p38 signaling	1046	Y	0.009766	10	4.60044	0.975638	0.066876	0.079605
GDSC2	282	13322736	1303900	HCC1500	SIDM00879	BRCA	1042	Doramapimod	p38, JNK2	JNK and p38 signaling	1046	Y	0.009766	10	3.51772	0.952198	0.0825	-0.816545
GDSC2	282	13320541	749709	HCC1954	SIDM00872	BRCA	1046	Wee1 Inhibitor	WEE1, CHEK1	Cell cycle	1046	Y	0.009766	10	2.62113	0.908178	0.085508	0.349108
GDSC2	282	13320574	749710	HCC1143	SIDM00866	BRCA	1046	Wee1 Inhibitor	WEE1, CHEK1	Cell cycle	1046	Y	0.009766	10	1.68539	0.796925	0.099542	-0.315226
GDSC2	282	13320607	749711	HCC1187	SIDM00885	BRCA	1046	Wee1 Inhibitor	WEE1, CHEK1	Cell cycle	1046	Y	0.009766	10	4.22203	0.97131	0.056326	1.48568
GDSC2	282	13320641	749712	HCC1395	SIDM00884	BRCA	1046	Wee1 Inhibitor	WEE1, CHEK1	Cell cycle	1046	Y	0.009766	10	0.820963	0.735124	0.102646	-0.92893
GDSC2	282	13320679	749713	HCC1599	SIDM00877	BRCA	1046	Wee1 Inhibitor	WEE1, CHEK1	Cell cycle	1046	Y	0.009766	10	0.321683	0.664275	0.116585	-1.2834
GDSC2	282	13320720	749714	HCC1937	SIDM00874	BRCA	1046	Wee1 Inhibitor	WEE1, CHEK1	Cell cycle	1046	Y	0.009766	10	2.95995	0.89523	0.078762	0.589656
GDSC2	282	13320751	749715	HCC2157	SIDM00774	BRCA	1046	Wee1 Inhibitor	WEE1, CHEK1	Cell cycle	1046	Y	0.009766	10	2.61543	0.88953	0.11638	0.345059
GDSC2	282	13320785	749716	HCC2218	SIDM00772	BRCA	1046	Wee1 Inhibitor	WEE1, CHEK1	Cell cycle	1046	Y	0.009766	10	2.45483	0.907203	0.107327	0.231043
GDSC2	282	13320826	749717	HCC38	SIDM00675	BRCA	1046	Wee1 Inhibitor	WEE1, CHEK1	Cell cycle	1046	Y	0.009766	10	1.99092	0.828367	0.068763	-0.098315
GDSC2	282	13320901	905945	T47D	SIDM00097	BRCA	1046	Wee1 Inhibitor	WEE1, CHEK1	Cell cycle	1046	Y	0.009766	10	2.83221	0.905027	0.108982	0.498967
GDSC2	282	13320934	905946	MCF7	SIDM00148	BRCA	1046	Wee1 Inhibitor	WEE1, CHEK1	Cell cycle	1046	Y	0.009766	10	2.28925	0.839318	0.150937	0.113489
GDSC2	282	13320967	905951	BT-549	SIDM00122	BRCA	1046	Wee1 Inhibitor	WEE1, CHEK1	Cell cycle	1046	Y	0.009766	10	1.21184	0.752381	0.101176	-0.651425
GDSC2	282	13320999	905957	Hs-578-T	SIDM00135	BRCA	1046	Wee1 Inhibitor	WEE1, CHEK1	Cell cycle	1046	Y	0.009766	10	0.230391	0.669391	0.133798	-1.34821
GDSC2	282	13321030	905960	MDA-MB-231	SIDM00146	BRCA	1046	Wee1 Inhibitor	WEE1, CHEK1	Cell cycle	1046	Y	0.009766	10	0.907011	0.757265	0.098055	-0.86784
GDSC2	282	13321119	906801	BT-20	SIDM00893	BRCA	1046	Wee1 Inhibitor	WEE1, CHEK1	Cell cycle	1046	Y	0.009766	10	2.3019	0.904418	0.063393	0.12247
GDSC2	282	13321152	906812	COLO-824	SIDM00954	BRCA	1046	Wee1 Inhibitor	WEE1, CHEK1	Cell cycle	1046	Y	0.009766	10	1.46216	0.796497	0.091631	-0.473709
GDSC2	282	13321185	906826	CAL-120	SIDM00940	BRCA	1046	Wee1 Inhibitor	WEE1, CHEK1	Cell cycle	1046	Y	0.009766	10	2.90278	0.818179	0.103454	0.54907
GDSC2	282	13321218	906844	DU-4475	SIDM01001	BRCA	1046	Wee1 Inhibitor	WEE1, CHEK1	Cell cycle	1046	Y	0.009766	10	0.435697	0.723603	0.09694	-1.20245
GDSC2	282	13321251	906851	EFM-19	SIDM01056	BRCA	1046	Wee1 Inhibitor	WEE1, CHEK1	Cell cycle	1046	Y	0.009766	10	1.88908	0.826656	0.07631	-0.170615
GDSC2	282	13321284	906862	EVSA-T	SIDM01042	BRCA	1046	Wee1 Inhibitor	WEE1, CHEK1	Cell cycle	1046	Y	0.009766	10	1.05396	0.792294	0.130309	-0.763516
GDSC2	282	13321317	907045	HCC1419	SIDM00882	BRCA	1046	Wee1 Inhibitor	WEE1, CHEK1	Cell cycle	1046	Y	0.009766	10	2.75709	0.922243	0.066896	0.445635
GDSC2	282	13321351	907046	HCC1569	SIDM00878	BRCA	1046	Wee1 Inhibitor	WEE1, CHEK1	Cell cycle	1046	Y	0.009766	10	1.24796	0.793936	0.082853	-0.625783
GDSC2	282	13321420	907048	HCC70	SIDM00673	BRCA	1046	Wee1 Inhibitor	WEE1, CHEK1	Cell cycle	1046	Y	0.009766	10	3.09242	0.947551	0.051706	0.683704
GDSC2	282	13321557	908120	MDA-MB-175-VII	SIDM00633	BRCA	1046	Wee1 Inhibitor	WEE1, CHEK1	Cell cycle	1046	Y	0.009766	10	1.94113	0.763636	0.137973	-0.133664
GDSC2	282	13321593	908121	MDA-MB-361	SIDM00528	BRCA	1046	Wee1 Inhibitor	WEE1, CHEK1	Cell cycle	1046	Y	0.009766	10	3.29509	0.943423	0.091646	0.827587
GDSC2	282	13321626	908122	MDA-MB-453	SIDM00272	BRCA	1046	Wee1 Inhibitor	WEE1, CHEK1	Cell cycle	1046	Y	0.009766	10	1.42873	0.79613	0.095817	-0.497441
GDSC2	282	13321659	908123	MDA-MB-468	SIDM00628	BRCA	1046	Wee1 Inhibitor	WEE1, CHEK1	Cell cycle	1046	Y	0.009766	10	1.66904	0.837313	0.099559	-0.326833
GDSC2	282	13321691	908151	MRK-nu-1	SIDM00562	BRCA	1046	Wee1 Inhibitor	WEE1, CHEK1	Cell cycle	1046	Y	0.009766	10	1.82553	0.882809	0.068607	-0.21573
GDSC2	282	13321773	909256	OCUB-M	SIDM00241	BRCA	1046	Wee1 Inhibitor	WEE1, CHEK1	Cell cycle	1046	Y	0.009766	10	1.78724	0.864332	0.188551	-0.242919
GDSC2	282	13321961	909778	UACC-893	SIDM01186	BRCA	1046	Wee1 Inhibitor	WEE1, CHEK1	Cell cycle	1046	Y	0.009766	10	3.68671	0.943385	0.065279	1.10562
GDSC2	282	13322003	909907	ZR-75-30	SIDM00971	BRCA	1046	Wee1 Inhibitor	WEE1, CHEK1	Cell cycle	1046	Y	0.009766	10	5.94156	0.963191	0.065257	2.70647
GDSC2	282	13322091	910704	AU565	SIDM00898	BRCA	1046	Wee1 Inhibitor	WEE1, CHEK1	Cell cycle	1046	Y	0.009766	10	2.0812	0.860627	0.117827	-0.034215
GDSC2	282	13322181	910927	CAL-51	SIDM00933	BRCA	1046	Wee1 Inhibitor	WEE1, CHEK1	Cell cycle	1046	Y	0.009766	10	0.703064	0.718402	0.11496	-1.01263
GDSC2	282	13322214	910948	MFM-223	SIDM00332	BRCA	1046	Wee1 Inhibitor	WEE1, CHEK1	Cell cycle	1046	Y	0.009766	10	1.94192	0.791194	0.100955	-0.133099
GDSC2	282	13322261	924106	CAL-148	SIDM00938	BRCA	1046	Wee1 Inhibitor	WEE1, CHEK1	Cell cycle	1046	Y	0.009766	10	0.714391	0.731357	0.121433	-1.00459
GDSC2	282	13322310	924240	MDA-MB-415	SIDM00630	BRCA	1046	Wee1 Inhibitor	WEE1, CHEK1	Cell cycle	1046	Y	0.009766	10	3.25896	0.954621	0.088496	0.801937
GDSC2	282	13322343	925338	MDA-MB-157	SIDM00529	BRCA	1046	Wee1 Inhibitor	WEE1, CHEK1	Cell cycle	1046	Y	0.009766	10	1.76151	0.828006	0.132579	-0.261181
GDSC2	282	13322376	946359	BT-474	SIDM00963	BRCA	1046	Wee1 Inhibitor	WEE1, CHEK1	Cell cycle	1046	Y	0.009766	10	2.9189	0.867932	0.081323	0.56051
GDSC2	282	13322409	946382	CAMA-1	SIDM00920	BRCA	1046	Wee1 Inhibitor	WEE1, CHEK1	Cell cycle	1046	Y	0.009766	10	2.34804	0.892333	0.090182	0.155226
GDSC2	282	13322443	949093	BT-483	SIDM00892	BRCA	1046	Wee1 Inhibitor	WEE1, CHEK1	Cell cycle	1046	Y	0.009766	10	3.33511	0.840386	0.111153	0.856003
GDSC2	282	13322521	1240172	MDA-MB-436	SIDM00629	BRCA	1046	Wee1 Inhibitor	WEE1, CHEK1	Cell cycle	1046	Y	0.009766	10	2.06951	0.836944	0.086566	-0.042516
GDSC2	282	13322599	1290798	EFM-192A	SIDM01002	BRCA	1046	Wee1 Inhibitor	WEE1, CHEK1	Cell cycle	1046	Y	0.009766	10	4.55963	0.963132	0.058409	1.72536
GDSC2	282	13322632	1290905	HCC1428	SIDM00881	BRCA	1046	Wee1 Inhibitor	WEE1, CHEK1	Cell cycle	1046	Y	0.009766	10	2.62111	0.825699	0.121948	0.349094
GDSC2	282	13322671	1290922	HDQ-P1	SIDM01062	BRCA	1046	Wee1 Inhibitor	WEE1, CHEK1	Cell cycle	1046	Y	0.009766	10	2.51904	0.875488	0.083243	0.27663
GDSC2	282	13322704	1298157	JIMT-1	SIDM01037	BRCA	1046	Wee1 Inhibitor	WEE1, CHEK1	Cell cycle	1046	Y	0.009766	10	1.63614	0.825218	0.087031	-0.350193
GDSC2	282	13322737	1303900	HCC1500	SIDM00879	BRCA	1046	Wee1 Inhibitor	WEE1, CHEK1	Cell cycle	1046	Y	0.009766	10	2.16811	0.877329	0.077863	0.027487
GDSC2	282	13382768	910852	CAL-85-1	SIDM00928	BRCA	1046	Wee1 Inhibitor	WEE1, CHEK1	Cell cycle	1046	Y	0.010005	10	2.37457	0.872904	0.049871	0.174059
GDSC2	282	13383747	910910	UACC-812	SIDM01187	BRCA	1046	Wee1 Inhibitor	WEE1, CHEK1	Cell cycle	1046	Y	0.010005	10	1.79898	0.808588	0.179116	-0.234582
GDSC2	282	13319860	749709	HCC1954	SIDM00872	BRCA	1047	Nutlin-3a (-)	MDM2	p53 pathway	1046	Y	0.008004	10	5.08021	0.986828	0.03976	0.249099
GDSC2	282	13319861	749710	HCC1143	SIDM00866	BRCA	1047	Nutlin-3a (-)	MDM2	p53 pathway	1046	Y	0.008004	10	6.21596	0.982159	0.049546	0.882788
GDSC2	282	13319862	749711	HCC1187	SIDM00885	BRCA	1047	Nutlin-3a (-)	MDM2	p53 pathway	1046	Y	0.008004	10	4.5339	0.978291	0.096864	-0.055714
GDSC2	282	13319863	749712	HCC1395	SIDM00884	BRCA	1047	Nutlin-3a (-)	MDM2	p53 pathway	1046	Y	0.008004	10	4.66622	0.971155	0.077104	0.018116
GDSC2	282	13319864	749714	HCC1937	SIDM00874	BRCA	1047	Nutlin-3a (-)	MDM2	p53 pathway	1046	Y	0.008004	10	5.63421	0.979291	0.061963	0.558201
GDSC2	282	13319865	749715	HCC2157	SIDM00774	BRCA	1047	Nutlin-3a (-)	MDM2	p53 pathway	1046	Y	0.008004	10	5.29625	0.981628	0.075301	0.36964
GDSC2	282	13319866	749717	HCC38	SIDM00675	BRCA	1047	Nutlin-3a (-)	MDM2	p53 pathway	1046	Y	0.008004	10	6.32906	0.986016	0.052777	0.94589
GDSC2	282	13319918	905945	T47D	SIDM00097	BRCA	1047	Nutlin-3a (-)	MDM2	p53 pathway	1046	Y	0.008004	10	4.24625	0.963345	0.100927	-0.216208
GDSC2	282	13319919	905946	MCF7	SIDM00148	BRCA	1047	Nutlin-3a (-)	MDM2	p53 pathway	1046	Y	0.008004	10	2.74532	0.872608	0.069889	-1.05364
GDSC2	282	13319924	905951	BT-549	SIDM00122	BRCA	1047	Nutlin-3a (-)	MDM2	p53 pathway	1046	Y	0.008004	10	5.98351	0.977881	0.061021	0.753093
GDSC2	282	13319927	905957	Hs-578-T	SIDM00135	BRCA	1047	Nutlin-3a (-)	MDM2	p53 pathway	1046	Y	0.008004	10	4.45939	0.96667	0.076388	-0.097283
GDSC2	282	13319930	905960	MDA-MB-231	SIDM00146	BRCA	1047	Nutlin-3a (-)	MDM2	p53 pathway	1046	Y	0.008004	10	5.32642	0.988998	0.055518	0.386474
GDSC2	282	13319966	906801	BT-20	SIDM00893	BRCA	1047	Nutlin-3a (-)	MDM2	p53 pathway	1046	Y	0.008004	10	5.02743	0.992458	0.060927	0.219652
GDSC2	282	13319970	906812	COLO-824	SIDM00954	BRCA	1047	Nutlin-3a (-)	MDM2	p53 pathway	1046	Y	0.008004	10	5.22227	0.979108	0.070724	0.328364
GDSC2	282	13319977	906826	CAL-120	SIDM00940	BRCA	1047	Nutlin-3a (-)	MDM2	p53 pathway	1046	Y	0.008004	10	7.62835	0.968681	0.073798	1.67082
GDSC2	282	13319991	906844	DU-4475	SIDM01001	BRCA	1047	Nutlin-3a (-)	MDM2	p53 pathway	1046	Y	0.008004	10	0.712884	0.766996	0.062211	-2.18763
GDSC2	282	13319995	906851	EFM-19	SIDM01056	BRCA	1047	Nutlin-3a (-)	MDM2	p53 pathway	1046	Y	0.008004	10	5.37043	0.977699	0.074112	0.411023
GDSC2	282	13320000	906862	EVSA-T	SIDM01042	BRCA	1047	Nutlin-3a (-)	MDM2	p53 pathway	1046	Y	0.008004	10	4.55355	0.990662	0.081438	-0.04475
GDSC2	282	13320016	907045	HCC1419	SIDM00882	BRCA	1047	Nutlin-3a (-)	MDM2	p53 pathway	1046	Y	0.008004	10	4.66904	0.984311	0.096745	0.019687
GDSC2	282	13320018	907048	HCC70	SIDM00673	BRCA	1047	Nutlin-3a (-)	MDM2	p53 pathway	1046	Y	0.008004	10	5.40926	0.99427	0.055187	0.432691
GDSC2	282	13320080	908120	MDA-MB-175-VII	SIDM00633	BRCA	1047	Nutlin-3a (-)	MDM2	p53 pathway	1046	Y	0.008004	10	4.20036	0.891392	0.084691	-0.241807
GDSC2	282	13320081	908121	MDA-MB-361	SIDM00528	BRCA	1047	Nutlin-3a (-)	MDM2	p53 pathway	1046	Y	0.008004	10	5.41766	0.990233	0.068903	0.437376
GDSC2	282	13320082	908122	MDA-MB-453	SIDM00272	BRCA	1047	Nutlin-3a (-)	MDM2	p53 pathway	1046	Y	0.008004	10	5.61628	0.985383	0.075304	0.548198
GDSC2	282	13320083	908123	MDA-MB-468	SIDM00628	BRCA	1047	Nutlin-3a (-)	MDM2	p53 pathway	1046	Y	0.008004	10	4.31272	0.976404	0.065974	-0.179121
GDSC2	282	13320106	908151	MRK-nu-1	SIDM00562	BRCA	1047	Nutlin-3a (-)	MDM2	p53 pathway	1046	Y	0.008004	10	1.76756	0.880728	0.120446	-1.59918
GDSC2	282	13320146	909256	OCUB-M	SIDM00241	BRCA	1047	Nutlin-3a (-)	MDM2	p53 pathway	1046	Y	0.008004	10	4.66441	0.989886	0.058338	0.017103
GDSC2	282	13320210	909907	ZR-75-30	SIDM00971	BRCA	1047	Nutlin-3a (-)	MDM2	p53 pathway	1046	Y	0.008004	10	5.79568	0.961465	0.080562	0.648291
GDSC2	282	13320234	910704	AU565	SIDM00898	BRCA	1047	Nutlin-3a (-)	MDM2	p53 pathway	1046	Y	0.008004	10	4.4874	0.972846	0.079545	-0.081659
GDSC2	282	13320244	910852	CAL-85-1	SIDM00928	BRCA	1047	Nutlin-3a (-)	MDM2	p53 pathway	1046	Y	0.008004	10	5.87828	0.987867	0.064997	0.694379
GDSC2	282	13320252	910910	UACC-812	SIDM01187	BRCA	1047	Nutlin-3a (-)	MDM2	p53 pathway	1046	Y	0.008004	10	3.12969	0.900912	0.077644	-0.839185
GDSC2	282	13320262	910927	CAL-51	SIDM00933	BRCA	1047	Nutlin-3a (-)	MDM2	p53 pathway	1046	Y	0.008004	10	2.67879	0.89037	0.079623	-1.09077
GDSC2	282	13320275	910948	MFM-223	SIDM00332	BRCA	1047	Nutlin-3a (-)	MDM2	p53 pathway	1046	Y	0.008004	10	6.98466	0.97875	0.061095	1.31168
GDSC2	282	13320284	924106	CAL-148	SIDM00938	BRCA	1047	Nutlin-3a (-)	MDM2	p53 pathway	1046	Y	0.008004	10	0.979897	0.766831	0.157576	-2.03865
GDSC2	282	13320294	924240	MDA-MB-415	SIDM00630	BRCA	1047	Nutlin-3a (-)	MDM2	p53 pathway	1046	Y	0.008004	10	4.2185	0.981686	0.086778	-0.231689
GDSC2	282	13320297	925338	MDA-MB-157	SIDM00529	BRCA	1047	Nutlin-3a (-)	MDM2	p53 pathway	1046	Y	0.008004	10	4.92939	0.977236	0.076431	0.164948
GDSC2	282	13320314	946359	BT-474	SIDM00963	BRCA	1047	Nutlin-3a (-)	MDM2	p53 pathway	1046	Y	0.008004	10	6.51973	0.978826	0.073738	1.05227
GDSC2	282	13320319	946382	CAMA-1	SIDM00920	BRCA	1047	Nutlin-3a (-)	MDM2	p53 pathway	1046	Y	0.008004	10	4.62488	0.981811	0.08993	-0.004953
GDSC2	282	13320321	949093	BT-483	SIDM00892	BRCA	1047	Nutlin-3a (-)	MDM2	p53 pathway	1046	Y	0.008004	10	6.62358	0.952399	0.068337	1.11021
GDSC2	282	13320375	1240172	MDA-MB-436	SIDM00629	BRCA	1047	Nutlin-3a (-)	MDM2	p53 pathway	1046	Y	0.008004	10	6.65478	0.989439	0.039386	1.12763
GDSC2	282	13320418	1290798	EFM-192A	SIDM01002	BRCA	1047	Nutlin-3a (-)	MDM2	p53 pathway	1046	Y	0.008004	10	5.58324	0.981844	0.078333	0.52976
GDSC2	282	13320427	1290905	HCC1428	SIDM00881	BRCA	1047	Nutlin-3a (-)	MDM2	p53 pathway	1046	Y	0.008004	10	8.02293	0.983459	0.047839	1.89098
GDSC2	282	13320429	1290922	HDQ-P1	SIDM01062	BRCA	1047	Nutlin-3a (-)	MDM2	p53 pathway	1046	Y	0.008004	10	5.87398	0.985062	0.072919	0.691982
GDSC2	282	13320439	1298157	JIMT-1	SIDM01037	BRCA	1047	Nutlin-3a (-)	MDM2	p53 pathway	1046	Y	0.008004	10	6.06432	0.992566	0.043775	0.798177
GDSC2	282	13320476	1303900	HCC1500	SIDM00879	BRCA	1047	Nutlin-3a (-)	MDM2	p53 pathway	1046	Y	0.008004	10	2.43015	0.899023	0.099122	-1.22949
GDSC2	282	13320680	749713	HCC1599	SIDM00877	BRCA	1047	Nutlin-3a (-)	MDM2	p53 pathway	1046	Y	0.009766	10	5.54658	0.970459	0.078165	0.509307
GDSC2	282	13320786	749716	HCC2218	SIDM00772	BRCA	1047	Nutlin-3a (-)	MDM2	p53 pathway	1046	Y	0.009766	10	4.93147	0.988666	0.062512	0.166108
GDSC2	282	13321352	907046	HCC1569	SIDM00878	BRCA	1047	Nutlin-3a (-)	MDM2	p53 pathway	1046	Y	0.009766	10	4.18642	0.971297	0.084087	-0.249587
GDSC2	282	13321962	909778	UACC-893	SIDM01186	BRCA	1047	Nutlin-3a (-)	MDM2	p53 pathway	1046	Y	0.009766	10	5.07526	0.978284	0.06529	0.246338
GDSC2	282	13322659	1290906	HCC202	SIDM00870	BRCA	1047	Nutlin-3a (-)	MDM2	p53 pathway	1046	Y	0.009766	10	5.0971	0.990073	0.036099	0.258525
GDSC2	282	13322768	1330941	MDA-MB-330	SIDM00631	BRCA	1047	Nutlin-3a (-)	MDM2	p53 pathway	1046	Y	0.009766	10	6.26806	0.984127	0.050571	0.911858
GDSC2	282	13333236	749709	HCC1954	SIDM00872	BRCA	1048	Mirin	MRE11	Genome integrity	1046	Y	0.100053	100	4.77788	0.898481	0.129424	-0.054292
GDSC2	282	13333347	749710	HCC1143	SIDM00866	BRCA	1048	Mirin	MRE11	Genome integrity	1046	Y	0.100053	100	5.50271	0.898537	0.087531	0.578415
GDSC2	282	13333458	749711	HCC1187	SIDM00885	BRCA	1048	Mirin	MRE11	Genome integrity	1046	Y	0.100053	100	4.1403	0.847993	0.144863	-0.610834
GDSC2	282	13333637	749714	HCC1937	SIDM00874	BRCA	1048	Mirin	MRE11	Genome integrity	1046	Y	0.100053	100	5.73448	0.918719	0.035012	0.780727
GDSC2	282	13333749	749715	HCC2157	SIDM00774	BRCA	1048	Mirin	MRE11	Genome integrity	1046	Y	0.100053	100	4.01069	0.820831	0.117454	-0.723977
GDSC2	282	13333860	749717	HCC38	SIDM00675	BRCA	1048	Mirin	MRE11	Genome integrity	1046	Y	0.100053	100	5.35323	0.89766	0.128446	0.447931
GDSC2	282	13340815	905945	T47D	SIDM00097	BRCA	1048	Mirin	MRE11	Genome integrity	1046	Y	0.100053	100	4.90769	0.890991	0.087488	0.059022
GDSC2	282	13340926	905946	MCF7	SIDM00148	BRCA	1048	Mirin	MRE11	Genome integrity	1046	Y	0.100053	100	5.20797	0.878326	0.08646	0.321139
GDSC2	282	13341565	905951	BT-549	SIDM00122	BRCA	1048	Mirin	MRE11	Genome integrity	1046	Y	0.100053	100	4.8558	0.857435	0.10356	0.013724
GDSC2	282	13342005	905957	Hs-578-T	SIDM00135	BRCA	1048	Mirin	MRE11	Genome integrity	1046	Y	0.100053	100	3.66154	0.788687	0.091985	-1.02875
GDSC2	282	13342383	905960	MDA-MB-231	SIDM00146	BRCA	1048	Mirin	MRE11	Genome integrity	1046	Y	0.100053	100	4.69978	0.892271	0.125231	-0.122463
GDSC2	282	13347248	906801	BT-20	SIDM00893	BRCA	1048	Mirin	MRE11	Genome integrity	1046	Y	0.100053	100	4.68204	0.90958	0.135789	-0.137951
GDSC2	282	13347706	906812	COLO-824	SIDM00954	BRCA	1048	Mirin	MRE11	Genome integrity	1046	Y	0.100053	100	5.62387	0.924477	0.068748	0.684177
GDSC2	282	13348607	906826	CAL-120	SIDM00940	BRCA	1048	Mirin	MRE11	Genome integrity	1046	Y	0.100053	100	5.90743	0.854888	0.149829	0.931698
GDSC2	282	13350494	906844	DU-4475	SIDM01001	BRCA	1048	Mirin	MRE11	Genome integrity	1046	Y	0.100053	100	3.88298	0.863706	0.097408	-0.83545
GDSC2	282	13351017	906851	EFM-19	SIDM01056	BRCA	1048	Mirin	MRE11	Genome integrity	1046	Y	0.100053	100	4.72445	0.865928	0.098123	-0.10093
GDSC2	282	13351718	906862	EVSA-T	SIDM01042	BRCA	1048	Mirin	MRE11	Genome integrity	1046	Y	0.100053	100	4.50188	0.903689	0.123229	-0.295208
GDSC2	282	13353843	907045	HCC1419	SIDM00882	BRCA	1048	Mirin	MRE11	Genome integrity	1046	Y	0.100053	100	5.46193	0.942432	0.067458	0.542822
GDSC2	282	13353950	907046	HCC1569	SIDM00878	BRCA	1048	Mirin	MRE11	Genome integrity	1046	Y	0.100053	100	4.28167	0.861117	0.092153	-0.487431
GDSC2	282	13354123	907048	HCC70	SIDM00673	BRCA	1048	Mirin	MRE11	Genome integrity	1046	Y	0.100053	100	4.35032	0.881847	0.159372	-0.427508
GDSC2	282	13362530	908121	MDA-MB-361	SIDM00528	BRCA	1048	Mirin	MRE11	Genome integrity	1046	Y	0.100053	100	4.54923	0.882796	0.09562	-0.253882
GDSC2	282	13362641	908122	MDA-MB-453	SIDM00272	BRCA	1048	Mirin	MRE11	Genome integrity	1046	Y	0.100053	100	3.93067	0.813697	0.116657	-0.79382
GDSC2	282	13362753	908123	MDA-MB-468	SIDM00628	BRCA	1048	Mirin	MRE11	Genome integrity	1046	Y	0.100053	100	2.95145	0.729254	0.136329	-1.64859
GDSC2	282	13365567	908151	MRK-nu-1	SIDM00562	BRCA	1048	Mirin	MRE11	Genome integrity	1046	Y	0.100053	100	4.07097	0.876962	0.1788	-0.671352
GDSC2	282	13370336	909256	OCUB-M	SIDM00241	BRCA	1048	Mirin	MRE11	Genome integrity	1046	Y	0.100053	100	3.62657	0.81776	0.158911	-1.05927
GDSC2	282	13378312	909907	ZR-75-30	SIDM00971	BRCA	1048	Mirin	MRE11	Genome integrity	1046	Y	0.100053	100	8.49128	0.967301	0.061568	3.18716
GDSC2	282	13381450	910704	AU565	SIDM00898	BRCA	1048	Mirin	MRE11	Genome integrity	1046	Y	0.100053	100	3.97962	0.826244	0.053578	-0.751096
GDSC2	282	13382769	910852	CAL-85-1	SIDM00928	BRCA	1048	Mirin	MRE11	Genome integrity	1046	Y	0.100053	100	4.20363	0.836934	0.077585	-0.555554
GDSC2	282	13384999	910927	CAL-51	SIDM00933	BRCA	1048	Mirin	MRE11	Genome integrity	1046	Y	0.100053	100	4.33952	0.842064	0.155112	-0.43694
GDSC2	282	13386637	910948	MFM-223	SIDM00332	BRCA	1048	Mirin	MRE11	Genome integrity	1046	Y	0.100053	100	5.29169	0.859516	0.162504	0.394214
GDSC2	282	13388986	924240	MDA-MB-415	SIDM00630	BRCA	1048	Mirin	MRE11	Genome integrity	1046	Y	0.100053	100	4.70798	0.908768	0.063556	-0.115302
GDSC2	282	13389355	925338	MDA-MB-157	SIDM00529	BRCA	1048	Mirin	MRE11	Genome integrity	1046	Y	0.100053	100	4.44328	0.858191	0.093197	-0.346361
GDSC2	282	13391440	946359	BT-474	SIDM00963	BRCA	1048	Mirin	MRE11	Genome integrity	1046	Y	0.100053	100	5.82648	0.899143	0.082561	0.861039
GDSC2	282	13392076	946382	CAMA-1	SIDM00920	BRCA	1048	Mirin	MRE11	Genome integrity	1046	Y	0.100053	100	5.21776	0.926895	0.036994	0.329685
GDSC2	282	13399461	1240172	MDA-MB-436	SIDM00629	BRCA	1048	Mirin	MRE11	Genome integrity	1046	Y	0.100053	100	5.45894	0.905736	0.121301	0.540207
GDSC2	282	13405037	1290798	EFM-192A	SIDM01002	BRCA	1048	Mirin	MRE11	Genome integrity	1046	Y	0.100053	100	6.24585	0.945246	0.051829	1.2271
GDSC2	282	13406152	1290905	HCC1428	SIDM00881	BRCA	1048	Mirin	MRE11	Genome integrity	1046	Y	0.100053	100	6.17939	0.8917	0.099331	1.16909
GDSC2	282	13406396	1290922	HDQ-P1	SIDM01062	BRCA	1048	Mirin	MRE11	Genome integrity	1046	Y	0.100053	100	4.45122	0.848943	0.142644	-0.339433
GDSC2	282	13407723	1298157	JIMT-1	SIDM01037	BRCA	1048	Mirin	MRE11	Genome integrity	1046	Y	0.100053	100	6.36759	0.963321	0.038772	1.33338
GDSC2	282	13412509	1303900	HCC1500	SIDM00879	BRCA	1048	Mirin	MRE11	Genome integrity	1046	Y	0.100053	100	4.76869	0.898245	0.050215	-0.062312
GDSC2	282	13414163	1330941	MDA-MB-330	SIDM00631	BRCA	1048	Mirin	MRE11	Genome integrity	1046	Y	0.100053	100	5.17011	0.884987	0.056579	0.288093
GDSC2	282	13307972	749709	HCC1954	SIDM00872	BRCA	1049	PD173074	FGFR1, FGFR2, FGFR3	RTK signaling	1046	Y	0.002001	10	4.41276	0.98073	0.062418	0.1491
GDSC2	282	13307976	749710	HCC1143	SIDM00866	BRCA	1049	PD173074	FGFR1, FGFR2, FGFR3	RTK signaling	1046	Y	0.002001	10	5.23759	0.973021	0.068117	0.690192
GDSC2	282	13307980	749711	HCC1187	SIDM00885	BRCA	1049	PD173074	FGFR1, FGFR2, FGFR3	RTK signaling	1046	Y	0.002001	10	4.39283	0.979597	0.093516	0.136025
GDSC2	282	13307983	749712	HCC1395	SIDM00884	BRCA	1049	PD173074	FGFR1, FGFR2, FGFR3	RTK signaling	1046	Y	0.002001	10	1.67447	0.851181	0.120673	-1.64723
GDSC2	282	13307986	749714	HCC1937	SIDM00874	BRCA	1049	PD173074	FGFR1, FGFR2, FGFR3	RTK signaling	1046	Y	0.002001	10	4.48095	0.964084	0.074861	0.19383
GDSC2	282	13307990	749715	HCC2157	SIDM00774	BRCA	1049	PD173074	FGFR1, FGFR2, FGFR3	RTK signaling	1046	Y	0.002001	10	4.91426	0.979739	0.061841	0.478085
GDSC2	282	13307994	749717	HCC38	SIDM00675	BRCA	1049	PD173074	FGFR1, FGFR2, FGFR3	RTK signaling	1046	Y	0.002001	10	4.35663	0.959866	0.063086	0.112278
GDSC2	282	13308206	905945	T47D	SIDM00097	BRCA	1049	PD173074	FGFR1, FGFR2, FGFR3	RTK signaling	1046	Y	0.002001	10	3.6322	0.953249	0.105966	-0.362956
GDSC2	282	13308210	905946	MCF7	SIDM00148	BRCA	1049	PD173074	FGFR1, FGFR2, FGFR3	RTK signaling	1046	Y	0.002001	10	6.77357	0.988105	0.062493	1.6978
GDSC2	282	13308230	905951	BT-549	SIDM00122	BRCA	1049	PD173074	FGFR1, FGFR2, FGFR3	RTK signaling	1046	Y	0.002001	10	2.34377	0.871307	0.066226	-1.20817
GDSC2	282	13308244	905957	Hs-578-T	SIDM00135	BRCA	1049	PD173074	FGFR1, FGFR2, FGFR3	RTK signaling	1046	Y	0.002001	10	2.63556	0.910447	0.105803	-1.01675
GDSC2	282	13308256	905960	MDA-MB-231	SIDM00146	BRCA	1049	PD173074	FGFR1, FGFR2, FGFR3	RTK signaling	1046	Y	0.002001	10	3.25837	0.951647	0.086426	-0.608189
GDSC2	282	13308406	906801	BT-20	SIDM00893	BRCA	1049	PD173074	FGFR1, FGFR2, FGFR3	RTK signaling	1046	Y	0.002001	10	4.77789	0.991866	0.066071	0.388624
GDSC2	282	13308420	906812	COLO-824	SIDM00954	BRCA	1049	PD173074	FGFR1, FGFR2, FGFR3	RTK signaling	1046	Y	0.002001	10	3.47482	0.943976	0.118789	-0.466195
GDSC2	282	13308448	906826	CAL-120	SIDM00940	BRCA	1049	PD173074	FGFR1, FGFR2, FGFR3	RTK signaling	1046	Y	0.002001	10	5.55034	0.939427	0.068269	0.895356
GDSC2	282	13308505	906844	DU-4475	SIDM01001	BRCA	1049	PD173074	FGFR1, FGFR2, FGFR3	RTK signaling	1046	Y	0.002001	10	3.24144	0.980284	0.077643	-0.619291
GDSC2	282	13308522	906851	EFM-19	SIDM01056	BRCA	1049	PD173074	FGFR1, FGFR2, FGFR3	RTK signaling	1046	Y	0.002001	10	3.86613	0.951247	0.084796	-0.209495
GDSC2	282	13308544	906862	EVSA-T	SIDM01042	BRCA	1049	PD173074	FGFR1, FGFR2, FGFR3	RTK signaling	1046	Y	0.002001	10	3.63603	0.979274	0.092813	-0.36044
GDSC2	282	13308609	907045	HCC1419	SIDM00882	BRCA	1049	PD173074	FGFR1, FGFR2, FGFR3	RTK signaling	1046	Y	0.002001	10	3.98402	0.976158	0.084279	-0.132159
GDSC2	282	13308619	907048	HCC70	SIDM00673	BRCA	1049	PD173074	FGFR1, FGFR2, FGFR3	RTK signaling	1046	Y	0.002001	10	3.80315	0.977292	0.102413	-0.250809
GDSC2	282	13308873	908120	MDA-MB-175-VII	SIDM00633	BRCA	1049	PD173074	FGFR1, FGFR2, FGFR3	RTK signaling	1046	Y	0.002001	10	7.44136	0.974342	0.062391	2.13587
GDSC2	282	13308876	908121	MDA-MB-361	SIDM00528	BRCA	1049	PD173074	FGFR1, FGFR2, FGFR3	RTK signaling	1046	Y	0.002001	10	4.14166	0.976173	0.082673	-0.028745
GDSC2	282	13308880	908122	MDA-MB-453	SIDM00272	BRCA	1049	PD173074	FGFR1, FGFR2, FGFR3	RTK signaling	1046	Y	0.002001	10	2.31162	0.892855	0.083029	-1.22926
GDSC2	282	13308884	908123	MDA-MB-468	SIDM00628	BRCA	1049	PD173074	FGFR1, FGFR2, FGFR3	RTK signaling	1046	Y	0.002001	10	4.94914	0.988479	0.051059	0.500963
GDSC2	282	13308968	908151	MRK-nu-1	SIDM00562	BRCA	1049	PD173074	FGFR1, FGFR2, FGFR3	RTK signaling	1046	Y	0.002001	10	4.48313	0.994673	0.032889	0.195261
GDSC2	282	13309111	909256	OCUB-M	SIDM00241	BRCA	1049	PD173074	FGFR1, FGFR2, FGFR3	RTK signaling	1046	Y	0.002001	10	3.98255	0.983118	0.080298	-0.133124
GDSC2	282	13309353	909907	ZR-75-30	SIDM00971	BRCA	1049	PD173074	FGFR1, FGFR2, FGFR3	RTK signaling	1046	Y	0.002001	10	6.44074	0.976209	0.073188	1.47946
GDSC2	282	13309449	910704	AU565	SIDM00898	BRCA	1049	PD173074	FGFR1, FGFR2, FGFR3	RTK signaling	1046	Y	0.002001	10	3.69628	0.959425	0.088815	-0.320919
GDSC2	282	13309490	910852	CAL-85-1	SIDM00928	BRCA	1049	PD173074	FGFR1, FGFR2, FGFR3	RTK signaling	1046	Y	0.002001	10	5.32156	0.984755	0.060643	0.745276
GDSC2	282	13309519	910910	UACC-812	SIDM01187	BRCA	1049	PD173074	FGFR1, FGFR2, FGFR3	RTK signaling	1046	Y	0.002001	10	4.0854	0.950152	0.100516	-0.065655
GDSC2	282	13309558	910927	CAL-51	SIDM00933	BRCA	1049	PD173074	FGFR1, FGFR2, FGFR3	RTK signaling	1046	Y	0.002001	10	3.70234	0.94932	0.105724	-0.316943
GDSC2	282	13309608	910948	MFM-223	SIDM00332	BRCA	1049	PD173074	FGFR1, FGFR2, FGFR3	RTK signaling	1046	Y	0.002001	10	0.355095	0.709818	0.182986	-2.51275
GDSC2	282	13309643	924106	CAL-148	SIDM00938	BRCA	1049	PD173074	FGFR1, FGFR2, FGFR3	RTK signaling	1046	Y	0.002001	10	5.3043	0.98859	0.151055	0.733948
GDSC2	282	13309680	924240	MDA-MB-415	SIDM00630	BRCA	1049	PD173074	FGFR1, FGFR2, FGFR3	RTK signaling	1046	Y	0.002001	10	3.97885	0.980757	0.096153	-0.135551
GDSC2	282	13309692	925338	MDA-MB-157	SIDM00529	BRCA	1049	PD173074	FGFR1, FGFR2, FGFR3	RTK signaling	1046	Y	0.002001	10	4.28333	0.969773	0.101494	0.064191
GDSC2	282	13309754	946359	BT-474	SIDM00963	BRCA	1049	PD173074	FGFR1, FGFR2, FGFR3	RTK signaling	1046	Y	0.002001	10	5.72851	0.972599	0.078171	1.01223
GDSC2	282	13309774	946382	CAMA-1	SIDM00920	BRCA	1049	PD173074	FGFR1, FGFR2, FGFR3	RTK signaling	1046	Y	0.002001	10	4.01335	0.974609	0.104204	-0.112917
GDSC2	282	13309779	949093	BT-483	SIDM00892	BRCA	1049	PD173074	FGFR1, FGFR2, FGFR3	RTK signaling	1046	Y	0.002001	10	6.87587	0.962984	0.063879	1.7649
GDSC2	282	13309998	1240172	MDA-MB-436	SIDM00629	BRCA	1049	PD173074	FGFR1, FGFR2, FGFR3	RTK signaling	1046	Y	0.002001	10	5.71141	0.983549	0.035089	1.00101
GDSC2	282	13310166	1290798	EFM-192A	SIDM01002	BRCA	1049	PD173074	FGFR1, FGFR2, FGFR3	RTK signaling	1046	Y	0.002001	10	4.72625	0.972939	0.100001	0.354747
GDSC2	282	13310200	1290905	HCC1428	SIDM00881	BRCA	1049	PD173074	FGFR1, FGFR2, FGFR3	RTK signaling	1046	Y	0.002001	10	5.46796	0.954307	0.078298	0.841311
GDSC2	282	13310208	1290922	HDQ-P1	SIDM01062	BRCA	1049	PD173074	FGFR1, FGFR2, FGFR3	RTK signaling	1046	Y	0.002001	10	4.50547	0.968685	0.079755	0.209913
GDSC2	282	13310248	1298157	JIMT-1	SIDM01037	BRCA	1049	PD173074	FGFR1, FGFR2, FGFR3	RTK signaling	1046	Y	0.002001	10	4.95617	0.984921	0.057596	0.505576
GDSC2	282	13310390	1303900	HCC1500	SIDM00879	BRCA	1049	PD173074	FGFR1, FGFR2, FGFR3	RTK signaling	1046	Y	0.002001	10	3.95962	0.972421	0.101959	-0.148164
GDSC2	282	13320681	749713	HCC1599	SIDM00877	BRCA	1049	PD173074	FGFR1, FGFR2, FGFR3	RTK signaling	1046	Y	0.009766	10	4.84596	0.956023	0.104158	0.433281
GDSC2	282	13320787	749716	HCC2218	SIDM00772	BRCA	1049	PD173074	FGFR1, FGFR2, FGFR3	RTK signaling	1046	Y	0.009766	10	5.11076	0.990412	0.098892	0.606989
GDSC2	282	13321353	907046	HCC1569	SIDM00878	BRCA	1049	PD173074	FGFR1, FGFR2, FGFR3	RTK signaling	1046	Y	0.009766	10	2.63709	0.908725	0.107128	-1.01575
GDSC2	282	13321963	909778	UACC-893	SIDM01186	BRCA	1049	PD173074	FGFR1, FGFR2, FGFR3	RTK signaling	1046	Y	0.009766	10	4.36097	0.964067	0.106049	0.11512
GDSC2	282	13322660	1290906	HCC202	SIDM00870	BRCA	1049	PD173074	FGFR1, FGFR2, FGFR3	RTK signaling	1046	Y	0.009766	10	5.11462	0.990233	0.081402	0.609522
GDSC2	282	13322769	1330941	MDA-MB-330	SIDM00631	BRCA	1049	PD173074	FGFR1, FGFR2, FGFR3	RTK signaling	1046	Y	0.009766	10	5.35263	0.971974	0.091121	0.765655
GDSC2	282	13320542	749709	HCC1954	SIDM00872	BRCA	1050	ZM447439	AURKA, AURKB	Mitosis	1046	Y	0.009766	10	2.83589	0.92075	0.105437	-0.280564
GDSC2	282	13320575	749710	HCC1143	SIDM00866	BRCA	1050	ZM447439	AURKA, AURKB	Mitosis	1046	Y	0.009766	10	3.56189	0.916087	0.066788	0.271631
GDSC2	282	13320608	749711	HCC1187	SIDM00885	BRCA	1050	ZM447439	AURKA, AURKB	Mitosis	1046	Y	0.009766	10	2.22908	0.879844	0.133741	-0.742096
GDSC2	282	13320642	749712	HCC1395	SIDM00884	BRCA	1050	ZM447439	AURKA, AURKB	Mitosis	1046	Y	0.009766	10	2.3751	0.8734	0.130316	-0.63104
GDSC2	282	13320682	749713	HCC1599	SIDM00877	BRCA	1050	ZM447439	AURKA, AURKB	Mitosis	1046	Y	0.009766	10	3.87752	0.925641	0.083899	0.511704
GDSC2	282	13320721	749714	HCC1937	SIDM00874	BRCA	1050	ZM447439	AURKA, AURKB	Mitosis	1046	Y	0.009766	10	2.80526	0.886367	0.077944	-0.303859
GDSC2	282	13320752	749715	HCC2157	SIDM00774	BRCA	1050	ZM447439	AURKA, AURKB	Mitosis	1046	Y	0.009766	10	3.30001	0.926686	0.079473	0.072452
GDSC2	282	13320788	749716	HCC2218	SIDM00772	BRCA	1050	ZM447439	AURKA, AURKB	Mitosis	1046	Y	0.009766	10	3.79989	0.968459	0.074497	0.452658
GDSC2	282	13320827	749717	HCC38	SIDM00675	BRCA	1050	ZM447439	AURKA, AURKB	Mitosis	1046	Y	0.009766	10	3.59388	0.924036	0.063464	0.295967
GDSC2	282	13320902	905945	T47D	SIDM00097	BRCA	1050	ZM447439	AURKA, AURKB	Mitosis	1046	Y	0.009766	10	3.78765	0.948422	0.081896	0.443349
GDSC2	282	13320935	905946	MCF7	SIDM00148	BRCA	1050	ZM447439	AURKA, AURKB	Mitosis	1046	Y	0.009766	10	4.21011	0.937428	0.085682	0.764668
GDSC2	282	13320968	905951	BT-549	SIDM00122	BRCA	1050	ZM447439	AURKA, AURKB	Mitosis	1046	Y	0.009766	10	2.65516	0.864396	0.058218	-0.418022
GDSC2	282	13321000	905957	Hs-578-T	SIDM00135	BRCA	1050	ZM447439	AURKA, AURKB	Mitosis	1046	Y	0.009766	10	1.56907	0.808869	0.126691	-1.24411
GDSC2	282	13321031	905960	MDA-MB-231	SIDM00146	BRCA	1050	ZM447439	AURKA, AURKB	Mitosis	1046	Y	0.009766	10	3.07414	0.932243	0.089258	-0.09935
GDSC2	282	13321120	906801	BT-20	SIDM00893	BRCA	1050	ZM447439	AURKA, AURKB	Mitosis	1046	Y	0.009766	10	2.58155	0.923104	0.076936	-0.474012
GDSC2	282	13321153	906812	COLO-824	SIDM00954	BRCA	1050	ZM447439	AURKA, AURKB	Mitosis	1046	Y	0.009766	10	0.962994	0.747774	0.138363	-1.70508
GDSC2	282	13321186	906826	CAL-120	SIDM00940	BRCA	1050	ZM447439	AURKA, AURKB	Mitosis	1046	Y	0.009766	10	7.02987	0.959281	0.057852	2.90938
GDSC2	282	13321219	906844	DU-4475	SIDM01001	BRCA	1050	ZM447439	AURKA, AURKB	Mitosis	1046	Y	0.009766	10	1.67155	0.873669	0.130753	-1.16616
GDSC2	282	13321252	906851	EFM-19	SIDM01056	BRCA	1050	ZM447439	AURKA, AURKB	Mitosis	1046	Y	0.009766	10	3.71211	0.934709	0.07442	0.385894
GDSC2	282	13321285	906862	EVSA-T	SIDM01042	BRCA	1050	ZM447439	AURKA, AURKB	Mitosis	1046	Y	0.009766	10	2.34262	0.914538	0.093982	-0.655745
GDSC2	282	13321318	907045	HCC1419	SIDM00882	BRCA	1050	ZM447439	AURKA, AURKB	Mitosis	1046	Y	0.009766	10	2.85718	0.927781	0.094217	-0.264369
GDSC2	282	13321354	907046	HCC1569	SIDM00878	BRCA	1050	ZM447439	AURKA, AURKB	Mitosis	1046	Y	0.009766	10	1.41608	0.810808	0.094287	-1.36047
GDSC2	282	13321421	907048	HCC70	SIDM00673	BRCA	1050	ZM447439	AURKA, AURKB	Mitosis	1046	Y	0.009766	10	1.4159	0.824055	0.084015	-1.3606
GDSC2	282	13321558	908120	MDA-MB-175-VII	SIDM00633	BRCA	1050	ZM447439	AURKA, AURKB	Mitosis	1046	Y	0.009766	10	3.82135	0.872502	0.093577	0.468977
GDSC2	282	13321594	908121	MDA-MB-361	SIDM00528	BRCA	1050	ZM447439	AURKA, AURKB	Mitosis	1046	Y	0.009766	10	3.44301	0.949388	0.078517	0.18121
GDSC2	282	13321627	908122	MDA-MB-453	SIDM00272	BRCA	1050	ZM447439	AURKA, AURKB	Mitosis	1046	Y	0.009766	10	2.50697	0.882446	0.127175	-0.530739
GDSC2	282	13321660	908123	MDA-MB-468	SIDM00628	BRCA	1050	ZM447439	AURKA, AURKB	Mitosis	1046	Y	0.009766	10	0.896375	0.758402	0.060798	-1.75575
GDSC2	282	13321692	908151	MRK-nu-1	SIDM00562	BRCA	1050	ZM447439	AURKA, AURKB	Mitosis	1046	Y	0.009766	10	1.56381	0.856916	0.19179	-1.2481
GDSC2	282	13321774	909256	OCUB-M	SIDM00241	BRCA	1050	ZM447439	AURKA, AURKB	Mitosis	1046	Y	0.009766	10	1.46344	0.83295	0.14959	-1.32445
GDSC2	282	13321964	909778	UACC-893	SIDM01186	BRCA	1050	ZM447439	AURKA, AURKB	Mitosis	1046	Y	0.009766	10	3.97192	0.953151	0.063439	0.583499
GDSC2	282	13322004	909907	ZR-75-30	SIDM00971	BRCA	1050	ZM447439	AURKA, AURKB	Mitosis	1046	Y	0.009766	10	4.43267	0.924716	0.065347	0.93395
GDSC2	282	13322092	910704	AU565	SIDM00898	BRCA	1050	ZM447439	AURKA, AURKB	Mitosis	1046	Y	0.009766	10	2.26745	0.87465	0.11594	-0.712917
GDSC2	282	13322122	910852	CAL-85-1	SIDM00928	BRCA	1050	ZM447439	AURKA, AURKB	Mitosis	1046	Y	0.009766	10	3.0335	0.913384	0.124165	-0.130258
GDSC2	282	13322182	910927	CAL-51	SIDM00933	BRCA	1050	ZM447439	AURKA, AURKB	Mitosis	1046	Y	0.009766	10	4.04861	0.950153	0.056908	0.641832
GDSC2	282	13322215	910948	MFM-223	SIDM00332	BRCA	1050	ZM447439	AURKA, AURKB	Mitosis	1046	Y	0.009766	10	3.83561	0.901971	0.124776	0.479822
GDSC2	282	13322262	924106	CAL-148	SIDM00938	BRCA	1050	ZM447439	AURKA, AURKB	Mitosis	1046	Y	0.009766	10	0.67992	0.727487	0.121651	-1.92039
GDSC2	282	13322311	924240	MDA-MB-415	SIDM00630	BRCA	1050	ZM447439	AURKA, AURKB	Mitosis	1046	Y	0.009766	10	3.53932	0.964602	0.078899	0.254467
GDSC2	282	13322344	925338	MDA-MB-157	SIDM00529	BRCA	1050	ZM447439	AURKA, AURKB	Mitosis	1046	Y	0.009766	10	3.48802	0.936741	0.083679	0.215448
GDSC2	282	13322377	946359	BT-474	SIDM00963	BRCA	1050	ZM447439	AURKA, AURKB	Mitosis	1046	Y	0.009766	10	4.18147	0.926554	0.077982	0.742883
GDSC2	282	13322410	946382	CAMA-1	SIDM00920	BRCA	1050	ZM447439	AURKA, AURKB	Mitosis	1046	Y	0.009766	10	3.8565	0.964624	0.094417	0.495712
GDSC2	282	13322444	949093	BT-483	SIDM00892	BRCA	1050	ZM447439	AURKA, AURKB	Mitosis	1046	Y	0.009766	10	5.33993	0.92068	0.089695	1.62401
GDSC2	282	13322522	1240172	MDA-MB-436	SIDM00629	BRCA	1050	ZM447439	AURKA, AURKB	Mitosis	1046	Y	0.009766	10	6.18225	0.985204	0.044026	2.26468
GDSC2	282	13322600	1290798	EFM-192A	SIDM01002	BRCA	1050	ZM447439	AURKA, AURKB	Mitosis	1046	Y	0.009766	10	3.72155	0.937442	0.066537	0.393074
GDSC2	282	13322633	1290905	HCC1428	SIDM00881	BRCA	1050	ZM447439	AURKA, AURKB	Mitosis	1046	Y	0.009766	10	5.81052	0.952785	0.057668	1.98194
GDSC2	282	13322672	1290922	HDQ-P1	SIDM01062	BRCA	1050	ZM447439	AURKA, AURKB	Mitosis	1046	Y	0.009766	10	3.24591	0.91682	0.0828	0.031297
GDSC2	282	13322705	1298157	JIMT-1	SIDM01037	BRCA	1050	ZM447439	AURKA, AURKB	Mitosis	1046	Y	0.009766	10	2.44012	0.888981	0.155702	-0.58158
GDSC2	282	13322738	1303900	HCC1500	SIDM00879	BRCA	1050	ZM447439	AURKA, AURKB	Mitosis	1046	Y	0.009766	10	3.62697	0.956056	0.076156	0.321135
GDSC2	282	13307973	749709	HCC1954	SIDM00872	BRCA	1051	Alisertib	AURKA	Mitosis	1046	Y	0.002001	10	4.50032	0.982069	0.13726	1.14591
GDSC2	282	13307977	749710	HCC1143	SIDM00866	BRCA	1051	Alisertib	AURKA	Mitosis	1046	Y	0.002001	10	2.94115	0.905349	0.150253	0.430872
GDSC2	282	13307981	749711	HCC1187	SIDM00885	BRCA	1051	Alisertib	AURKA	Mitosis	1046	Y	0.002001	10	2.21644	0.90118	0.299954	0.098522
GDSC2	282	13307987	749714	HCC1937	SIDM00874	BRCA	1051	Alisertib	AURKA	Mitosis	1046	Y	0.002001	10	3.32608	0.929539	0.079042	0.607401
GDSC2	282	13307991	749715	HCC2157	SIDM00774	BRCA	1051	Alisertib	AURKA	Mitosis	1046	Y	0.002001	10	2.73225	0.915522	0.068782	0.335073
GDSC2	282	13307995	749717	HCC38	SIDM00675	BRCA	1051	Alisertib	AURKA	Mitosis	1046	Y	0.002001	10	4.14622	0.95457	0.096655	0.983517
GDSC2	282	13308207	905945	T47D	SIDM00097	BRCA	1051	Alisertib	AURKA	Mitosis	1046	Y	0.002001	10	3.28903	0.941545	0.121383	0.590412
GDSC2	282	13308211	905946	MCF7	SIDM00148	BRCA	1051	Alisertib	AURKA	Mitosis	1046	Y	0.002001	10	4.48244	0.955607	0.070221	1.13771
GDSC2	282	13308231	905951	BT-549	SIDM00122	BRCA	1051	Alisertib	AURKA	Mitosis	1046	Y	0.002001	10	2.46979	0.878395	0.177138	0.214706
GDSC2	282	13308245	905957	Hs-578-T	SIDM00135	BRCA	1051	Alisertib	AURKA	Mitosis	1046	Y	0.002001	10	1.2276	0.816947	0.205626	-0.35496
GDSC2	282	13308257	905960	MDA-MB-231	SIDM00146	BRCA	1051	Alisertib	AURKA	Mitosis	1046	Y	0.002001	10	1.63921	0.862521	0.135705	-0.166198
GDSC2	282	13308407	906801	BT-20	SIDM00893	BRCA	1051	Alisertib	AURKA	Mitosis	1046	Y	0.002001	10	2.45016	0.930512	0.174687	0.205704
GDSC2	282	13308421	906812	COLO-824	SIDM00954	BRCA	1051	Alisertib	AURKA	Mitosis	1046	Y	0.002001	10	2.47824	0.89968	0.165121	0.218585
GDSC2	282	13308449	906826	CAL-120	SIDM00940	BRCA	1051	Alisertib	AURKA	Mitosis	1046	Y	0.002001	10	4.34329	0.905669	0.070508	1.07389
GDSC2	282	13308506	906844	DU-4475	SIDM01001	BRCA	1051	Alisertib	AURKA	Mitosis	1046	Y	0.002001	10	1.40391	0.873751	0.201372	-0.274104
GDSC2	282	13308523	906851	EFM-19	SIDM01056	BRCA	1051	Alisertib	AURKA	Mitosis	1046	Y	0.002001	10	2.92345	0.915978	0.103898	0.422756
GDSC2	282	13308545	906862	EVSA-T	SIDM01042	BRCA	1051	Alisertib	AURKA	Mitosis	1046	Y	0.002001	10	2.06527	0.913227	0.176177	0.029195
GDSC2	282	13308610	907045	HCC1419	SIDM00882	BRCA	1051	Alisertib	AURKA	Mitosis	1046	Y	0.002001	10	4.95434	0.989802	0.057052	1.35412
GDSC2	282	13308612	907046	HCC1569	SIDM00878	BRCA	1051	Alisertib	AURKA	Mitosis	1046	Y	0.002001	10	2.50055	0.918467	0.116504	0.228812
GDSC2	282	13308620	907048	HCC70	SIDM00673	BRCA	1051	Alisertib	AURKA	Mitosis	1046	Y	0.002001	10	3.49741	0.970008	0.147717	0.685972
GDSC2	282	13308877	908121	MDA-MB-361	SIDM00528	BRCA	1051	Alisertib	AURKA	Mitosis	1046	Y	0.002001	10	3.48837	0.960131	0.176258	0.681828
GDSC2	282	13308881	908122	MDA-MB-453	SIDM00272	BRCA	1051	Alisertib	AURKA	Mitosis	1046	Y	0.002001	10	3.6539	0.952107	0.161153	0.757741
GDSC2	282	13308885	908123	MDA-MB-468	SIDM00628	BRCA	1051	Alisertib	AURKA	Mitosis	1046	Y	0.002001	10	-2.17086	0.47582	0.190836	-1.91349
GDSC2	282	13308969	908151	MRK-nu-1	SIDM00562	BRCA	1051	Alisertib	AURKA	Mitosis	1046	Y	0.002001	10	2.05158	0.920924	0.237089	0.022917
GDSC2	282	13309354	909907	ZR-75-30	SIDM00971	BRCA	1051	Alisertib	AURKA	Mitosis	1046	Y	0.002001	10	6.92572	0.981338	0.063848	2.2582
GDSC2	282	13309450	910704	AU565	SIDM00898	BRCA	1051	Alisertib	AURKA	Mitosis	1046	Y	0.002001	10	2.69243	0.92071	0.139862	0.316809
GDSC2	282	13309491	910852	CAL-85-1	SIDM00928	BRCA	1051	Alisertib	AURKA	Mitosis	1046	Y	0.002001	10	4.15301	0.965507	0.079731	0.986633
GDSC2	282	13309559	910927	CAL-51	SIDM00933	BRCA	1051	Alisertib	AURKA	Mitosis	1046	Y	0.002001	10	2.45915	0.896135	0.155716	0.20983
GDSC2	282	13309609	910948	MFM-223	SIDM00332	BRCA	1051	Alisertib	AURKA	Mitosis	1046	Y	0.002001	10	-0.152061	0.666597	0.097416	-0.987674
GDSC2	282	13309681	924240	MDA-MB-415	SIDM00630	BRCA	1051	Alisertib	AURKA	Mitosis	1046	Y	0.002001	10	3.05219	0.955858	0.084614	0.481795
GDSC2	282	13309693	925338	MDA-MB-157	SIDM00529	BRCA	1051	Alisertib	AURKA	Mitosis	1046	Y	0.002001	10	2.41537	0.900608	0.100382	0.189751
GDSC2	282	13309755	946359	BT-474	SIDM00963	BRCA	1051	Alisertib	AURKA	Mitosis	1046	Y	0.002001	10	5.55053	0.969891	0.093143	1.62753
GDSC2	282	13309775	946382	CAMA-1	SIDM00920	BRCA	1051	Alisertib	AURKA	Mitosis	1046	Y	0.002001	10	3.67552	0.966666	0.181461	0.767655
GDSC2	282	13309999	1240172	MDA-MB-436	SIDM00629	BRCA	1051	Alisertib	AURKA	Mitosis	1046	Y	0.002001	10	4.30535	0.960277	0.100362	1.05649
GDSC2	282	13310167	1290798	EFM-192A	SIDM01002	BRCA	1051	Alisertib	AURKA	Mitosis	1046	Y	0.002001	10	4.36066	0.965696	0.070583	1.08186
GDSC2	282	13310201	1290905	HCC1428	SIDM00881	BRCA	1051	Alisertib	AURKA	Mitosis	1046	Y	0.002001	10	4.42954	0.928427	0.121499	1.11345
GDSC2	282	13310209	1290922	HDQ-P1	SIDM01062	BRCA	1051	Alisertib	AURKA	Mitosis	1046	Y	0.002001	10	2.18194	0.878605	0.087784	0.082697
GDSC2	282	13310249	1298157	JIMT-1	SIDM01037	BRCA	1051	Alisertib	AURKA	Mitosis	1046	Y	0.002001	10	3.37227	0.950803	0.084288	0.628584
GDSC2	282	13310391	1303900	HCC1500	SIDM00879	BRCA	1051	Alisertib	AURKA	Mitosis	1046	Y	0.002001	10	5.27348	0.990739	0.066162	1.50048
GDSC2	282	13310437	1330941	MDA-MB-330	SIDM00631	BRCA	1051	Alisertib	AURKA	Mitosis	1046	Y	0.002001	10	4.09296	0.977328	0.14425	0.959096
GDSC2	282	13320643	749712	HCC1395	SIDM00884	BRCA	1051	Alisertib	AURKA	Mitosis	1046	Y	0.009766	10	2.75077	0.897614	0.116766	0.343564
GDSC2	282	13320683	749713	HCC1599	SIDM00877	BRCA	1051	Alisertib	AURKA	Mitosis	1046	Y	0.009766	10	4.28359	0.940091	0.079535	1.04651
GDSC2	282	13320789	749716	HCC2218	SIDM00772	BRCA	1051	Alisertib	AURKA	Mitosis	1046	Y	0.009766	10	4.55483	0.983953	0.107647	1.1709
GDSC2	282	13321559	908120	MDA-MB-175-VII	SIDM00633	BRCA	1051	Alisertib	AURKA	Mitosis	1046	Y	0.009766	10	4.60913	0.904476	0.103309	1.19581
GDSC2	282	13321965	909778	UACC-893	SIDM01186	BRCA	1051	Alisertib	AURKA	Mitosis	1046	Y	0.009766	10	5.63275	0.985499	0.036302	1.66524
GDSC2	282	13322263	924106	CAL-148	SIDM00938	BRCA	1051	Alisertib	AURKA	Mitosis	1046	Y	0.009766	10	1.69987	0.831087	0.256072	-0.138376
GDSC2	282	13322445	949093	BT-483	SIDM00892	BRCA	1051	Alisertib	AURKA	Mitosis	1046	Y	0.009766	10	5.55665	0.926816	0.099632	1.63034
GDSC2	282	13320543	749709	HCC1954	SIDM00872	BRCA	1052	RO-3306	CDK1	Cell cycle	1046	Y	0.009766	10	3.94914	0.965625	0.056127	0.479527
GDSC2	282	13320576	749710	HCC1143	SIDM00866	BRCA	1052	RO-3306	CDK1	Cell cycle	1046	Y	0.009766	10	3.76859	0.924798	0.068784	0.334412
GDSC2	282	13320609	749711	HCC1187	SIDM00885	BRCA	1052	RO-3306	CDK1	Cell cycle	1046	Y	0.009766	10	5.92094	0.992982	0.04292	2.06425
GDSC2	282	13320644	749712	HCC1395	SIDM00884	BRCA	1052	RO-3306	CDK1	Cell cycle	1046	Y	0.009766	10	2.53116	0.883913	0.05974	-0.660096
GDSC2	282	13320684	749713	HCC1599	SIDM00877	BRCA	1052	RO-3306	CDK1	Cell cycle	1046	Y	0.009766	10	4.13464	0.9351	0.087451	0.628607
GDSC2	282	13320722	749714	HCC1937	SIDM00874	BRCA	1052	RO-3306	CDK1	Cell cycle	1046	Y	0.009766	10	4.20161	0.948128	0.062119	0.682435
GDSC2	282	13320753	749715	HCC2157	SIDM00774	BRCA	1052	RO-3306	CDK1	Cell cycle	1046	Y	0.009766	10	3.45045	0.93332	0.074718	0.078725
GDSC2	282	13320790	749716	HCC2218	SIDM00772	BRCA	1052	RO-3306	CDK1	Cell cycle	1046	Y	0.009766	10	4.12509	0.976325	0.06068	0.620935
GDSC2	282	13320828	749717	HCC38	SIDM00675	BRCA	1052	RO-3306	CDK1	Cell cycle	1046	Y	0.009766	10	4.05943	0.941726	0.058801	0.568164
GDSC2	282	13320903	905945	T47D	SIDM00097	BRCA	1052	RO-3306	CDK1	Cell cycle	1046	Y	0.009766	10	3.49614	0.93743	0.097472	0.115447
GDSC2	282	13320936	905946	MCF7	SIDM00148	BRCA	1052	RO-3306	CDK1	Cell cycle	1046	Y	0.009766	10	3.19733	0.894652	0.09503	-0.124703
GDSC2	282	13320969	905951	BT-549	SIDM00122	BRCA	1052	RO-3306	CDK1	Cell cycle	1046	Y	0.009766	10	1.8039	0.803404	0.091296	-1.24459
GDSC2	282	13321001	905957	Hs-578-T	SIDM00135	BRCA	1052	RO-3306	CDK1	Cell cycle	1046	Y	0.009766	10	1.5054	0.803076	0.129227	-1.4845
GDSC2	282	13321032	905960	MDA-MB-231	SIDM00146	BRCA	1052	RO-3306	CDK1	Cell cycle	1046	Y	0.009766	10	2.99244	0.928184	0.083861	-0.289375
GDSC2	282	13321121	906801	BT-20	SIDM00893	BRCA	1052	RO-3306	CDK1	Cell cycle	1046	Y	0.009766	10	2.47235	0.916155	0.105157	-0.707362
GDSC2	282	13321154	906812	COLO-824	SIDM00954	BRCA	1052	RO-3306	CDK1	Cell cycle	1046	Y	0.009766	10	2.15933	0.854864	0.083288	-0.958939
GDSC2	282	13321187	906826	CAL-120	SIDM00940	BRCA	1052	RO-3306	CDK1	Cell cycle	1046	Y	0.009766	10	3.38809	0.844497	0.123739	0.028614
GDSC2	282	13321220	906844	DU-4475	SIDM01001	BRCA	1052	RO-3306	CDK1	Cell cycle	1046	Y	0.009766	10	0.591896	0.744438	0.100939	-2.21867
GDSC2	282	13321253	906851	EFM-19	SIDM01056	BRCA	1052	RO-3306	CDK1	Cell cycle	1046	Y	0.009766	10	4.4717	0.959052	0.063743	0.8995
GDSC2	282	13321286	906862	EVSA-T	SIDM01042	BRCA	1052	RO-3306	CDK1	Cell cycle	1046	Y	0.009766	10	1.69621	0.860633	0.177675	-1.33114
GDSC2	282	13321319	907045	HCC1419	SIDM00882	BRCA	1052	RO-3306	CDK1	Cell cycle	1046	Y	0.009766	10	4.16512	0.974941	0.089473	0.653105
GDSC2	282	13321355	907046	HCC1569	SIDM00878	BRCA	1052	RO-3306	CDK1	Cell cycle	1046	Y	0.009766	10	3.34027	0.944598	0.076134	-0.009821
GDSC2	282	13321422	907048	HCC70	SIDM00673	BRCA	1052	RO-3306	CDK1	Cell cycle	1046	Y	0.009766	10	2.78313	0.932214	0.075176	-0.457591
GDSC2	282	13321560	908120	MDA-MB-175-VII	SIDM00633	BRCA	1052	RO-3306	CDK1	Cell cycle	1046	Y	0.009766	10	3.98551	0.879793	0.081142	0.508752
GDSC2	282	13321595	908121	MDA-MB-361	SIDM00528	BRCA	1052	RO-3306	CDK1	Cell cycle	1046	Y	0.009766	10	3.61422	0.955615	0.089454	0.210347
GDSC2	282	13321628	908122	MDA-MB-453	SIDM00272	BRCA	1052	RO-3306	CDK1	Cell cycle	1046	Y	0.009766	10	2.78193	0.899576	0.073196	-0.458556
GDSC2	282	13321661	908123	MDA-MB-468	SIDM00628	BRCA	1052	RO-3306	CDK1	Cell cycle	1046	Y	0.009766	10	1.29707	0.801249	0.100792	-1.65193
GDSC2	282	13321693	908151	MRK-nu-1	SIDM00562	BRCA	1052	RO-3306	CDK1	Cell cycle	1046	Y	0.009766	10	0.464053	0.724902	0.111723	-2.32142
GDSC2	282	13321775	909256	OCUB-M	SIDM00241	BRCA	1052	RO-3306	CDK1	Cell cycle	1046	Y	0.009766	10	0.844649	0.764254	0.087756	-2.01554
GDSC2	282	13321966	909778	UACC-893	SIDM01186	BRCA	1052	RO-3306	CDK1	Cell cycle	1046	Y	0.009766	10	3.33423	0.928957	0.06554	-0.014674
GDSC2	282	13322005	909907	ZR-75-30	SIDM00971	BRCA	1052	RO-3306	CDK1	Cell cycle	1046	Y	0.009766	10	3.86036	0.902786	0.06754	0.408174
GDSC2	282	13322093	910704	AU565	SIDM00898	BRCA	1052	RO-3306	CDK1	Cell cycle	1046	Y	0.009766	10	2.63147	0.899181	0.065185	-0.57948
GDSC2	282	13322123	910852	CAL-85-1	SIDM00928	BRCA	1052	RO-3306	CDK1	Cell cycle	1046	Y	0.009766	10	4.00893	0.953511	0.073968	0.527578
GDSC2	282	13322183	910927	CAL-51	SIDM00933	BRCA	1052	RO-3306	CDK1	Cell cycle	1046	Y	0.009766	10	2.34667	0.865491	0.095035	-0.808376
GDSC2	282	13322216	910948	MFM-223	SIDM00332	BRCA	1052	RO-3306	CDK1	Cell cycle	1046	Y	0.009766	10	4.55839	0.92914	0.073469	0.969174
GDSC2	282	13322264	924106	CAL-148	SIDM00938	BRCA	1052	RO-3306	CDK1	Cell cycle	1046	Y	0.009766	10	0.905326	0.752382	0.102538	-1.96677
GDSC2	282	13322312	924240	MDA-MB-415	SIDM00630	BRCA	1052	RO-3306	CDK1	Cell cycle	1046	Y	0.009766	10	2.69555	0.927364	0.048309	-0.527982
GDSC2	282	13322345	925338	MDA-MB-157	SIDM00529	BRCA	1052	RO-3306	CDK1	Cell cycle	1046	Y	0.009766	10	5.15696	0.980157	0.047873	1.45025
GDSC2	282	13322378	946359	BT-474	SIDM00963	BRCA	1052	RO-3306	CDK1	Cell cycle	1046	Y	0.009766	10	5.47452	0.961979	0.057221	1.70546
GDSC2	282	13322411	946382	CAMA-1	SIDM00920	BRCA	1052	RO-3306	CDK1	Cell cycle	1046	Y	0.009766	10	2.96461	0.92971	0.084519	-0.311739
GDSC2	282	13322446	949093	BT-483	SIDM00892	BRCA	1052	RO-3306	CDK1	Cell cycle	1046	Y	0.009766	10	5.40898	0.922682	0.093427	1.65279
GDSC2	282	13322523	1240172	MDA-MB-436	SIDM00629	BRCA	1052	RO-3306	CDK1	Cell cycle	1046	Y	0.009766	10	3.38614	0.917225	0.068804	0.027041
GDSC2	282	13322601	1290798	EFM-192A	SIDM01002	BRCA	1052	RO-3306	CDK1	Cell cycle	1046	Y	0.009766	10	4.36519	0.958203	0.05826	0.813902
GDSC2	282	13322634	1290905	HCC1428	SIDM00881	BRCA	1052	RO-3306	CDK1	Cell cycle	1046	Y	0.009766	10	2.56553	0.822203	0.111587	-0.632475
GDSC2	282	13322673	1290922	HDQ-P1	SIDM01062	BRCA	1052	RO-3306	CDK1	Cell cycle	1046	Y	0.009766	10	2.96818	0.902519	0.052087	-0.308873
GDSC2	282	13322706	1298157	JIMT-1	SIDM01037	BRCA	1052	RO-3306	CDK1	Cell cycle	1046	Y	0.009766	10	3.04171	0.924451	0.086299	-0.249773
GDSC2	282	13322739	1303900	HCC1500	SIDM00879	BRCA	1052	RO-3306	CDK1	Cell cycle	1046	Y	0.009766	10	2.29016	0.886378	0.088554	-0.853789
GDSC2	282	13322770	1330941	MDA-MB-330	SIDM00631	BRCA	1052	RO-3306	CDK1	Cell cycle	1046	Y	0.009766	10	4.51614	0.953697	0.06306	0.935214
GDSC2	282	13320544	749709	HCC1954	SIDM00872	BRCA	1053	MK-2206	AKT1, AKT2	PI3K/MTOR signaling	1046	Y	0.009766	10	2.27646	0.885009	0.060221	-0.472297
GDSC2	282	13320577	749710	HCC1143	SIDM00866	BRCA	1053	MK-2206	AKT1, AKT2	PI3K/MTOR signaling	1046	Y	0.009766	10	3.7193	0.922792	0.099902	0.423231
GDSC2	282	13320610	749711	HCC1187	SIDM00885	BRCA	1053	MK-2206	AKT1, AKT2	PI3K/MTOR signaling	1046	Y	0.009766	10	2.90786	0.92303	0.122427	-0.080405
GDSC2	282	13320645	749712	HCC1395	SIDM00884	BRCA	1053	MK-2206	AKT1, AKT2	PI3K/MTOR signaling	1046	Y	0.009766	10	1.34357	0.787971	0.150317	-1.05131
GDSC2	282	13320723	749714	HCC1937	SIDM00874	BRCA	1053	MK-2206	AKT1, AKT2	PI3K/MTOR signaling	1046	Y	0.009766	10	2.63767	0.876143	0.088417	-0.248101
GDSC2	282	13320754	749715	HCC2157	SIDM00774	BRCA	1053	MK-2206	AKT1, AKT2	PI3K/MTOR signaling	1046	Y	0.009766	10	0.166449	0.662106	0.1131	-1.78191
GDSC2	282	13320791	749716	HCC2218	SIDM00772	BRCA	1053	MK-2206	AKT1, AKT2	PI3K/MTOR signaling	1046	Y	0.009766	10	3.3774	0.954784	0.133294	0.211024
GDSC2	282	13320829	749717	HCC38	SIDM00675	BRCA	1053	MK-2206	AKT1, AKT2	PI3K/MTOR signaling	1046	Y	0.009766	10	4.5729	0.956979	0.084309	0.95303
GDSC2	282	13320904	905945	T47D	SIDM00097	BRCA	1053	MK-2206	AKT1, AKT2	PI3K/MTOR signaling	1046	Y	0.009766	10	2.16364	0.860801	0.176695	-0.542318
GDSC2	282	13320937	905946	MCF7	SIDM00148	BRCA	1053	MK-2206	AKT1, AKT2	PI3K/MTOR signaling	1046	Y	0.009766	10	2.57729	0.858723	0.105506	-0.285582
GDSC2	282	13320970	905951	BT-549	SIDM00122	BRCA	1053	MK-2206	AKT1, AKT2	PI3K/MTOR signaling	1046	Y	0.009766	10	2.02158	0.820434	0.091575	-0.63049
GDSC2	282	13321002	905957	Hs-578-T	SIDM00135	BRCA	1053	MK-2206	AKT1, AKT2	PI3K/MTOR signaling	1046	Y	0.009766	10	1.14875	0.768891	0.136218	-1.17222
GDSC2	282	13321033	905960	MDA-MB-231	SIDM00146	BRCA	1053	MK-2206	AKT1, AKT2	PI3K/MTOR signaling	1046	Y	0.009766	10	3.65738	0.956061	0.091508	0.384794
GDSC2	282	13321122	906801	BT-20	SIDM00893	BRCA	1053	MK-2206	AKT1, AKT2	PI3K/MTOR signaling	1046	Y	0.009766	10	2.24386	0.900173	0.090991	-0.492527
GDSC2	282	13321155	906812	COLO-824	SIDM00954	BRCA	1053	MK-2206	AKT1, AKT2	PI3K/MTOR signaling	1046	Y	0.009766	10	1.3746	0.78834	0.073466	-1.03205
GDSC2	282	13321188	906826	CAL-120	SIDM00940	BRCA	1053	MK-2206	AKT1, AKT2	PI3K/MTOR signaling	1046	Y	0.009766	10	6.05827	0.940481	0.06218	1.87495
GDSC2	282	13321221	906844	DU-4475	SIDM01001	BRCA	1053	MK-2206	AKT1, AKT2	PI3K/MTOR signaling	1046	Y	0.009766	10	2.27941	0.927289	0.103911	-0.470465
GDSC2	282	13321254	906851	EFM-19	SIDM01056	BRCA	1053	MK-2206	AKT1, AKT2	PI3K/MTOR signaling	1046	Y	0.009766	10	0.964633	0.742365	0.134807	-1.2865
GDSC2	282	13321287	906862	EVSA-T	SIDM01042	BRCA	1053	MK-2206	AKT1, AKT2	PI3K/MTOR signaling	1046	Y	0.009766	10	-0.96091	0.528035	0.087757	-2.48162
GDSC2	282	13321320	907045	HCC1419	SIDM00882	BRCA	1053	MK-2206	AKT1, AKT2	PI3K/MTOR signaling	1046	Y	0.009766	10	2.4937	0.906122	0.166546	-0.337461
GDSC2	282	13321356	907046	HCC1569	SIDM00878	BRCA	1053	MK-2206	AKT1, AKT2	PI3K/MTOR signaling	1046	Y	0.009766	10	1.70371	0.837901	0.105007	-0.827778
GDSC2	282	13321423	907048	HCC70	SIDM00673	BRCA	1053	MK-2206	AKT1, AKT2	PI3K/MTOR signaling	1046	Y	0.009766	10	0.219396	0.684377	0.161574	-1.74904
GDSC2	282	13321561	908120	MDA-MB-175-VII	SIDM00633	BRCA	1053	MK-2206	AKT1, AKT2	PI3K/MTOR signaling	1046	Y	0.009766	10	0.387169	0.640673	0.072026	-1.64491
GDSC2	282	13321596	908121	MDA-MB-361	SIDM00528	BRCA	1053	MK-2206	AKT1, AKT2	PI3K/MTOR signaling	1046	Y	0.009766	10	1.31184	0.801118	0.182199	-1.071
GDSC2	282	13321629	908122	MDA-MB-453	SIDM00272	BRCA	1053	MK-2206	AKT1, AKT2	PI3K/MTOR signaling	1046	Y	0.009766	10	-0.233756	0.614562	0.113412	-2.0303
GDSC2	282	13321662	908123	MDA-MB-468	SIDM00628	BRCA	1053	MK-2206	AKT1, AKT2	PI3K/MTOR signaling	1046	Y	0.009766	10	2.96902	0.930031	0.093448	-0.042443
GDSC2	282	13321694	908151	MRK-nu-1	SIDM00562	BRCA	1053	MK-2206	AKT1, AKT2	PI3K/MTOR signaling	1046	Y	0.009766	10	5.06362	0.996855	0.011137	1.2576
GDSC2	282	13321776	909256	OCUB-M	SIDM00241	BRCA	1053	MK-2206	AKT1, AKT2	PI3K/MTOR signaling	1046	Y	0.009766	10	-0.792767	0.550803	0.060842	-2.37726
GDSC2	282	13321967	909778	UACC-893	SIDM01186	BRCA	1053	MK-2206	AKT1, AKT2	PI3K/MTOR signaling	1046	Y	0.009766	10	-0.407823	0.593691	0.089485	-2.13834
GDSC2	282	13322006	909907	ZR-75-30	SIDM00971	BRCA	1053	MK-2206	AKT1, AKT2	PI3K/MTOR signaling	1046	Y	0.009766	10	3.36239	0.879671	0.122581	0.201706
GDSC2	282	13322094	910704	AU565	SIDM00898	BRCA	1053	MK-2206	AKT1, AKT2	PI3K/MTOR signaling	1046	Y	0.009766	10	1.69077	0.828053	0.167247	-0.835814
GDSC2	282	13322124	910852	CAL-85-1	SIDM00928	BRCA	1053	MK-2206	AKT1, AKT2	PI3K/MTOR signaling	1046	Y	0.009766	10	4.35173	0.96313	0.072486	0.815755
GDSC2	282	13322163	910910	UACC-812	SIDM01187	BRCA	1053	MK-2206	AKT1, AKT2	PI3K/MTOR signaling	1046	Y	0.009766	10	1.68972	0.800172	0.129532	-0.836466
GDSC2	282	13322184	910927	CAL-51	SIDM00933	BRCA	1053	MK-2206	AKT1, AKT2	PI3K/MTOR signaling	1046	Y	0.009766	10	2.9265	0.901884	0.071129	-0.068833
GDSC2	282	13322217	910948	MFM-223	SIDM00332	BRCA	1053	MK-2206	AKT1, AKT2	PI3K/MTOR signaling	1046	Y	0.009766	10	1.48912	0.755778	0.095086	-0.960969
GDSC2	282	13322265	924106	CAL-148	SIDM00938	BRCA	1053	MK-2206	AKT1, AKT2	PI3K/MTOR signaling	1046	Y	0.009766	10	-0.599293	0.572299	0.077165	-2.25718
GDSC2	282	13322313	924240	MDA-MB-415	SIDM00630	BRCA	1053	MK-2206	AKT1, AKT2	PI3K/MTOR signaling	1046	Y	0.009766	10	-0.269743	0.620581	0.128079	-2.05264
GDSC2	282	13322346	925338	MDA-MB-157	SIDM00529	BRCA	1053	MK-2206	AKT1, AKT2	PI3K/MTOR signaling	1046	Y	0.009766	10	4.75748	0.973526	0.078273	1.06759
GDSC2	282	13322379	946359	BT-474	SIDM00963	BRCA	1053	MK-2206	AKT1, AKT2	PI3K/MTOR signaling	1046	Y	0.009766	10	2.18079	0.820197	0.117504	-0.531671
GDSC2	282	13322412	946382	CAMA-1	SIDM00920	BRCA	1053	MK-2206	AKT1, AKT2	PI3K/MTOR signaling	1046	Y	0.009766	10	1.02706	0.772715	0.092387	-1.24775
GDSC2	282	13322447	949093	BT-483	SIDM00892	BRCA	1053	MK-2206	AKT1, AKT2	PI3K/MTOR signaling	1046	Y	0.009766	10	5.78083	0.932719	0.085747	1.70275
GDSC2	282	13322524	1240172	MDA-MB-436	SIDM00629	BRCA	1053	MK-2206	AKT1, AKT2	PI3K/MTOR signaling	1046	Y	0.009766	10	4.73145	0.962647	0.084599	1.05144
GDSC2	282	13322602	1290798	EFM-192A	SIDM01002	BRCA	1053	MK-2206	AKT1, AKT2	PI3K/MTOR signaling	1046	Y	0.009766	10	2.62495	0.882427	0.162231	-0.255997
GDSC2	282	13322635	1290905	HCC1428	SIDM00881	BRCA	1053	MK-2206	AKT1, AKT2	PI3K/MTOR signaling	1046	Y	0.009766	10	6.32028	0.962511	0.070794	2.03757
GDSC2	282	13322661	1290906	HCC202	SIDM00870	BRCA	1053	MK-2206	AKT1, AKT2	PI3K/MTOR signaling	1046	Y	0.009766	10	1.58507	0.835716	0.180885	-0.901417
GDSC2	282	13322674	1290922	HDQ-P1	SIDM01062	BRCA	1053	MK-2206	AKT1, AKT2	PI3K/MTOR signaling	1046	Y	0.009766	10	3.38044	0.923116	0.097257	0.212911
GDSC2	282	13322707	1298157	JIMT-1	SIDM01037	BRCA	1053	MK-2206	AKT1, AKT2	PI3K/MTOR signaling	1046	Y	0.009766	10	3.85595	0.957349	0.072032	0.508041
GDSC2	282	13322740	1303900	HCC1500	SIDM00879	BRCA	1053	MK-2206	AKT1, AKT2	PI3K/MTOR signaling	1046	Y	0.009766	10	5.46196	0.990333	0.045509	1.50484
GDSC2	282	13322771	1330941	MDA-MB-330	SIDM00631	BRCA	1053	MK-2206	AKT1, AKT2	PI3K/MTOR signaling	1046	Y	0.009766	10	2.38818	0.855038	0.093469	-0.402952
GDSC2	282	13333626	749713	HCC1599	SIDM00877	BRCA	1053	MK-2206	AKT1, AKT2	PI3K/MTOR signaling	1046	Y	0.010005	10	1.6335	0.788347	0.083597	-0.87136
GDSC2	282	13312027	749709	HCC1954	SIDM00872	BRCA	1054	Palbociclib	CDK4, CDK6	Cell cycle	1046	Y	0.003906	10	4.88777	0.985912	0.065132	0.891535
GDSC2	282	13312030	749710	HCC1143	SIDM00866	BRCA	1054	Palbociclib	CDK4, CDK6	Cell cycle	1046	Y	0.003906	10	5.06526	0.967702	0.072996	1.0095
GDSC2	282	13312033	749711	HCC1187	SIDM00885	BRCA	1054	Palbociclib	CDK4, CDK6	Cell cycle	1046	Y	0.003906	10	4.13303	0.972763	0.098581	0.389889
GDSC2	282	13312036	749712	HCC1395	SIDM00884	BRCA	1054	Palbociclib	CDK4, CDK6	Cell cycle	1046	Y	0.003906	10	3.31062	0.93529	0.098997	-0.156728
GDSC2	282	13312041	749714	HCC1937	SIDM00874	BRCA	1054	Palbociclib	CDK4, CDK6	Cell cycle	1046	Y	0.003906	10	5.58626	0.980532	0.066975	1.35579
GDSC2	282	13312044	749715	HCC2157	SIDM00774	BRCA	1054	Palbociclib	CDK4, CDK6	Cell cycle	1046	Y	0.003906	10	5.15574	0.981502	0.07539	1.06964
GDSC2	282	13312047	749716	HCC2218	SIDM00772	BRCA	1054	Palbociclib	CDK4, CDK6	Cell cycle	1046	Y	0.003906	10	1.97614	0.933138	0.278836	-1.0437
GDSC2	282	13312050	749717	HCC38	SIDM00675	BRCA	1054	Palbociclib	CDK4, CDK6	Cell cycle	1046	Y	0.003906	10	5.07143	0.971812	0.133033	1.0136
GDSC2	282	13312056	905945	T47D	SIDM00097	BRCA	1054	Palbociclib	CDK4, CDK6	Cell cycle	1046	Y	0.003906	10	3.40187	0.941071	0.125382	-0.09608
GDSC2	282	13312059	905946	MCF7	SIDM00148	BRCA	1054	Palbociclib	CDK4, CDK6	Cell cycle	1046	Y	0.003906	10	3.76809	0.929714	0.077232	0.147329
GDSC2	282	13312062	905951	BT-549	SIDM00122	BRCA	1054	Palbociclib	CDK4, CDK6	Cell cycle	1046	Y	0.003906	10	4.4276	0.951028	0.078833	0.585675
GDSC2	282	13312065	905957	Hs-578-T	SIDM00135	BRCA	1054	Palbociclib	CDK4, CDK6	Cell cycle	1046	Y	0.003906	10	4.01013	0.958829	0.090426	0.308207
GDSC2	282	13312068	905960	MDA-MB-231	SIDM00146	BRCA	1054	Palbociclib	CDK4, CDK6	Cell cycle	1046	Y	0.003906	10	2.67925	0.921101	0.103331	-0.576369
GDSC2	282	13312075	906801	BT-20	SIDM00893	BRCA	1054	Palbociclib	CDK4, CDK6	Cell cycle	1046	Y	0.003906	10	3.93174	0.979628	0.08472	0.256104
GDSC2	282	13312078	906812	COLO-824	SIDM00954	BRCA	1054	Palbociclib	CDK4, CDK6	Cell cycle	1046	Y	0.003906	10	3.58136	0.94319	0.115709	0.02322
GDSC2	282	13312081	906826	CAL-120	SIDM00940	BRCA	1054	Palbociclib	CDK4, CDK6	Cell cycle	1046	Y	0.003906	10	6.2631	0.950472	0.072992	1.80565
GDSC2	282	13312084	906844	DU-4475	SIDM01001	BRCA	1054	Palbociclib	CDK4, CDK6	Cell cycle	1046	Y	0.003906	10	3.54208	0.985431	0.038187	-0.002884
GDSC2	282	13312087	906851	EFM-19	SIDM01056	BRCA	1054	Palbociclib	CDK4, CDK6	Cell cycle	1046	Y	0.003906	10	3.66831	0.940545	0.094667	0.081014
GDSC2	282	13312090	906862	EVSA-T	SIDM01042	BRCA	1054	Palbociclib	CDK4, CDK6	Cell cycle	1046	Y	0.003906	10	3.04714	0.959687	0.107059	-0.331854
GDSC2	282	13312093	907045	HCC1419	SIDM00882	BRCA	1054	Palbociclib	CDK4, CDK6	Cell cycle	1046	Y	0.003906	10	4.06873	0.975936	0.088777	0.347156
GDSC2	282	13312096	907046	HCC1569	SIDM00878	BRCA	1054	Palbociclib	CDK4, CDK6	Cell cycle	1046	Y	0.003906	10	2.97834	0.963787	0.120407	-0.377578
GDSC2	282	13312102	907048	HCC70	SIDM00673	BRCA	1054	Palbociclib	CDK4, CDK6	Cell cycle	1046	Y	0.003906	10	3.64293	0.971464	0.094076	0.064143
GDSC2	282	13312112	908120	MDA-MB-175-VII	SIDM00633	BRCA	1054	Palbociclib	CDK4, CDK6	Cell cycle	1046	Y	0.003906	10	4.73158	0.917909	0.09565	0.78772
GDSC2	282	13312115	908121	MDA-MB-361	SIDM00528	BRCA	1054	Palbociclib	CDK4, CDK6	Cell cycle	1046	Y	0.003906	10	2.67948	0.922236	0.171397	-0.576221
GDSC2	282	13312118	908122	MDA-MB-453	SIDM00272	BRCA	1054	Palbociclib	CDK4, CDK6	Cell cycle	1046	Y	0.003906	10	2.28986	0.882521	0.106714	-0.835184
GDSC2	282	13312121	908123	MDA-MB-468	SIDM00628	BRCA	1054	Palbociclib	CDK4, CDK6	Cell cycle	1046	Y	0.003906	10	4.2671	0.977711	0.089274	0.479003
GDSC2	282	13312124	908151	MRK-nu-1	SIDM00562	BRCA	1054	Palbociclib	CDK4, CDK6	Cell cycle	1046	Y	0.003906	10	2.019	0.911758	0.143825	-1.01521
GDSC2	282	13312130	909256	OCUB-M	SIDM00241	BRCA	1054	Palbociclib	CDK4, CDK6	Cell cycle	1046	Y	0.003906	10	4.04027	0.982701	0.085864	0.328236
GDSC2	282	13312144	909778	UACC-893	SIDM01186	BRCA	1054	Palbociclib	CDK4, CDK6	Cell cycle	1046	Y	0.003906	10	3.53736	0.966303	0.122443	-0.006026
GDSC2	282	13312147	909907	ZR-75-30	SIDM00971	BRCA	1054	Palbociclib	CDK4, CDK6	Cell cycle	1046	Y	0.003906	10	5.52795	0.959805	0.081506	1.31703
GDSC2	282	13312154	910704	AU565	SIDM00898	BRCA	1054	Palbociclib	CDK4, CDK6	Cell cycle	1046	Y	0.003906	10	3.25848	0.940475	0.093688	-0.191381
GDSC2	282	13312157	910852	CAL-85-1	SIDM00928	BRCA	1054	Palbociclib	CDK4, CDK6	Cell cycle	1046	Y	0.003906	10	3.52595	0.943505	0.087018	-0.01361
GDSC2	282	13312161	910910	UACC-812	SIDM01187	BRCA	1054	Palbociclib	CDK4, CDK6	Cell cycle	1046	Y	0.003906	10	3.88839	0.93976	0.101048	0.227289
GDSC2	282	13312164	910927	CAL-51	SIDM00933	BRCA	1054	Palbociclib	CDK4, CDK6	Cell cycle	1046	Y	0.003906	10	3.01613	0.917306	0.078232	-0.352461
GDSC2	282	13312167	910948	MFM-223	SIDM00332	BRCA	1054	Palbociclib	CDK4, CDK6	Cell cycle	1046	Y	0.003906	10	3.79344	0.910717	0.091519	0.164184
GDSC2	282	13312171	924106	CAL-148	SIDM00938	BRCA	1054	Palbociclib	CDK4, CDK6	Cell cycle	1046	Y	0.003906	10	3.55219	0.953117	0.094567	0.003836
GDSC2	282	13312175	924240	MDA-MB-415	SIDM00630	BRCA	1054	Palbociclib	CDK4, CDK6	Cell cycle	1046	Y	0.003906	10	3.70125	0.972995	0.08797	0.102909
GDSC2	282	13312178	925338	MDA-MB-157	SIDM00529	BRCA	1054	Palbociclib	CDK4, CDK6	Cell cycle	1046	Y	0.003906	10	4.03591	0.961133	0.099685	0.325337
GDSC2	282	13312181	946359	BT-474	SIDM00963	BRCA	1054	Palbociclib	CDK4, CDK6	Cell cycle	1046	Y	0.003906	10	5.74874	0.970697	0.081328	1.46378
GDSC2	282	13312184	946382	CAMA-1	SIDM00920	BRCA	1054	Palbociclib	CDK4, CDK6	Cell cycle	1046	Y	0.003906	10	3.27486	0.95064	0.093831	-0.180494
GDSC2	282	13312187	949093	BT-483	SIDM00892	BRCA	1054	Palbociclib	CDK4, CDK6	Cell cycle	1046	Y	0.003906	10	8.48189	0.979045	0.047738	3.28039
GDSC2	282	13312193	1240172	MDA-MB-436	SIDM00629	BRCA	1054	Palbociclib	CDK4, CDK6	Cell cycle	1046	Y	0.003906	10	4.83167	0.968854	0.081102	0.854248
GDSC2	282	13312199	1290798	EFM-192A	SIDM01002	BRCA	1054	Palbociclib	CDK4, CDK6	Cell cycle	1046	Y	0.003906	10	3.90081	0.950315	0.135917	0.235544
GDSC2	282	13312202	1290905	HCC1428	SIDM00881	BRCA	1054	Palbociclib	CDK4, CDK6	Cell cycle	1046	Y	0.003906	10	5.88298	0.959079	0.090716	1.553
GDSC2	282	13312205	1290906	HCC202	SIDM00870	BRCA	1054	Palbociclib	CDK4, CDK6	Cell cycle	1046	Y	0.003906	10	4.86716	0.994781	0.042304	0.877838
GDSC2	282	13312207	1290922	HDQ-P1	SIDM01062	BRCA	1054	Palbociclib	CDK4, CDK6	Cell cycle	1046	Y	0.003906	10	4.53369	0.966684	0.07661	0.656193
GDSC2	282	13312210	1298157	JIMT-1	SIDM01037	BRCA	1054	Palbociclib	CDK4, CDK6	Cell cycle	1046	Y	0.003906	10	5.0053	0.984264	0.045509	0.969653
GDSC2	282	13312213	1303900	HCC1500	SIDM00879	BRCA	1054	Palbociclib	CDK4, CDK6	Cell cycle	1046	Y	0.003906	10	4.91941	0.98643	0.070022	0.91256
GDSC2	282	13312216	1330941	MDA-MB-330	SIDM00631	BRCA	1054	Palbociclib	CDK4, CDK6	Cell cycle	1046	Y	0.003906	10	4.51008	0.973211	0.121381	0.640499
GDSC2	282	13312385	749713	HCC1599	SIDM00877	BRCA	1054	Palbociclib	CDK4, CDK6	Cell cycle	1046	Y	0.004002	10	5.10488	0.977503	0.111841	1.03584
GDSC2	282	13333237	749709	HCC1954	SIDM00872	BRCA	1057	Dactolisib	PI3K (class 1), MTORC1, MTORC2	PI3K/MTOR signaling	1046	Y	0.00025	0.25	-0.577732	0.934633	0.075894	0.675015
GDSC2	282	13333348	749710	HCC1143	SIDM00866	BRCA	1057	Dactolisib	PI3K (class 1), MTORC1, MTORC2	PI3K/MTOR signaling	1046	Y	0.00025	0.25	-2.68712	0.73459	0.077694	-0.797239
GDSC2	282	13333459	749711	HCC1187	SIDM00885	BRCA	1057	Dactolisib	PI3K (class 1), MTORC1, MTORC2	PI3K/MTOR signaling	1046	Y	0.00025	0.25	1.47274	0.986645	0.05736	2.10615
GDSC2	282	13333569	749712	HCC1395	SIDM00884	BRCA	1057	Dactolisib	PI3K (class 1), MTORC1, MTORC2	PI3K/MTOR signaling	1046	Y	0.00025	0.25	-1.41063	0.866102	0.12275	0.093692
GDSC2	282	13333638	749714	HCC1937	SIDM00874	BRCA	1057	Dactolisib	PI3K (class 1), MTORC1, MTORC2	PI3K/MTOR signaling	1046	Y	0.00025	0.25	0.33186	0.942057	0.084482	1.30987
GDSC2	282	13333750	749715	HCC2157	SIDM00774	BRCA	1057	Dactolisib	PI3K (class 1), MTORC1, MTORC2	PI3K/MTOR signaling	1046	Y	0.00025	0.25	-2.75943	0.745872	0.088524	-0.847711
GDSC2	282	13333861	749717	HCC38	SIDM00675	BRCA	1057	Dactolisib	PI3K (class 1), MTORC1, MTORC2	PI3K/MTOR signaling	1046	Y	0.00025	0.25	-0.019717	0.92693	0.096438	1.06448
GDSC2	282	13340816	905945	T47D	SIDM00097	BRCA	1057	Dactolisib	PI3K (class 1), MTORC1, MTORC2	PI3K/MTOR signaling	1046	Y	0.00025	0.25	-1.65121	0.85061	0.130317	-0.074223
GDSC2	282	13340927	905946	MCF7	SIDM00148	BRCA	1057	Dactolisib	PI3K (class 1), MTORC1, MTORC2	PI3K/MTOR signaling	1046	Y	0.00025	0.25	0.489211	0.936138	0.073989	1.41969
GDSC2	282	13341566	905951	BT-549	SIDM00122	BRCA	1057	Dactolisib	PI3K (class 1), MTORC1, MTORC2	PI3K/MTOR signaling	1046	Y	0.00025	0.25	-2.26632	0.770579	0.060916	-0.50354
GDSC2	282	13342006	905957	Hs-578-T	SIDM00135	BRCA	1057	Dactolisib	PI3K (class 1), MTORC1, MTORC2	PI3K/MTOR signaling	1046	Y	0.00025	0.25	-2.32137	0.789503	0.089815	-0.541968
GDSC2	282	13342384	905960	MDA-MB-231	SIDM00146	BRCA	1057	Dactolisib	PI3K (class 1), MTORC1, MTORC2	PI3K/MTOR signaling	1046	Y	0.00025	0.25	-2.07658	0.828527	0.064102	-0.371112
GDSC2	282	13347249	906801	BT-20	SIDM00893	BRCA	1057	Dactolisib	PI3K (class 1), MTORC1, MTORC2	PI3K/MTOR signaling	1046	Y	0.00025	0.25	-1.50439	0.895336	0.047643	0.028248
GDSC2	282	13347707	906812	COLO-824	SIDM00954	BRCA	1057	Dactolisib	PI3K (class 1), MTORC1, MTORC2	PI3K/MTOR signaling	1046	Y	0.00025	0.25	-1.81062	0.832226	0.103977	-0.185486
GDSC2	282	13348608	906826	CAL-120	SIDM00940	BRCA	1057	Dactolisib	PI3K (class 1), MTORC1, MTORC2	PI3K/MTOR signaling	1046	Y	0.00025	0.25	-3.02617	0.659022	0.1453	-1.03388
GDSC2	282	13350495	906844	DU-4475	SIDM01001	BRCA	1057	Dactolisib	PI3K (class 1), MTORC1, MTORC2	PI3K/MTOR signaling	1046	Y	0.00025	0.25	-1.87831	0.887067	0.025489	-0.23273
GDSC2	282	13351018	906851	EFM-19	SIDM01056	BRCA	1057	Dactolisib	PI3K (class 1), MTORC1, MTORC2	PI3K/MTOR signaling	1046	Y	0.00025	0.25	-1.05085	0.880124	0.106429	0.3448
GDSC2	282	13351719	906862	EVSA-T	SIDM01042	BRCA	1057	Dactolisib	PI3K (class 1), MTORC1, MTORC2	PI3K/MTOR signaling	1046	Y	0.00025	0.25	-3.35508	0.702355	0.118477	-1.26345
GDSC2	282	13353844	907045	HCC1419	SIDM00882	BRCA	1057	Dactolisib	PI3K (class 1), MTORC1, MTORC2	PI3K/MTOR signaling	1046	Y	0.00025	0.25	-0.440842	0.946294	0.042452	0.770558
GDSC2	282	13354124	907048	HCC70	SIDM00673	BRCA	1057	Dactolisib	PI3K (class 1), MTORC1, MTORC2	PI3K/MTOR signaling	1046	Y	0.00025	0.25	-0.89612	0.932505	0.100545	0.452795
GDSC2	282	13362469	908120	MDA-MB-175-VII	SIDM00633	BRCA	1057	Dactolisib	PI3K (class 1), MTORC1, MTORC2	PI3K/MTOR signaling	1046	Y	0.00025	0.25	-2.59395	0.699036	0.071146	-0.732214
GDSC2	282	13362531	908121	MDA-MB-361	SIDM00528	BRCA	1057	Dactolisib	PI3K (class 1), MTORC1, MTORC2	PI3K/MTOR signaling	1046	Y	0.00025	0.25	-2.02019	0.834916	0.064026	-0.331754
GDSC2	282	13362642	908122	MDA-MB-453	SIDM00272	BRCA	1057	Dactolisib	PI3K (class 1), MTORC1, MTORC2	PI3K/MTOR signaling	1046	Y	0.00025	0.25	-3.14921	0.703625	0.099696	-1.11976
GDSC2	282	13362754	908123	MDA-MB-468	SIDM00628	BRCA	1057	Dactolisib	PI3K (class 1), MTORC1, MTORC2	PI3K/MTOR signaling	1046	Y	0.00025	0.25	-2.40449	0.799269	0.076332	-0.599978
GDSC2	282	13365568	908151	MRK-nu-1	SIDM00562	BRCA	1057	Dactolisib	PI3K (class 1), MTORC1, MTORC2	PI3K/MTOR signaling	1046	Y	0.00025	0.25	-3.85797	0.637976	0.035535	-1.61444
GDSC2	282	13370337	909256	OCUB-M	SIDM00241	BRCA	1057	Dactolisib	PI3K (class 1), MTORC1, MTORC2	PI3K/MTOR signaling	1046	Y	0.00025	0.25	-3.62815	0.664542	0.047447	-1.45404
GDSC2	282	13378313	909907	ZR-75-30	SIDM00971	BRCA	1057	Dactolisib	PI3K (class 1), MTORC1, MTORC2	PI3K/MTOR signaling	1046	Y	0.00025	0.25	1.30792	0.94185	0.039723	1.99112
GDSC2	282	13381451	910704	AU565	SIDM00898	BRCA	1057	Dactolisib	PI3K (class 1), MTORC1, MTORC2	PI3K/MTOR signaling	1046	Y	0.00025	0.25	-1.63095	0.858325	0.082327	-0.060083
GDSC2	282	13382770	910852	CAL-85-1	SIDM00928	BRCA	1057	Dactolisib	PI3K (class 1), MTORC1, MTORC2	PI3K/MTOR signaling	1046	Y	0.00025	0.25	-1.75228	0.83984	0.06192	-0.144765
GDSC2	282	13383748	910910	UACC-812	SIDM01187	BRCA	1057	Dactolisib	PI3K (class 1), MTORC1, MTORC2	PI3K/MTOR signaling	1046	Y	0.00025	0.25	-0.490755	0.901461	0.059227	0.735721
GDSC2	282	13385000	910927	CAL-51	SIDM00933	BRCA	1057	Dactolisib	PI3K (class 1), MTORC1, MTORC2	PI3K/MTOR signaling	1046	Y	0.00025	0.25	-3.13079	0.701821	0.038775	-1.10691
GDSC2	282	13386638	910948	MFM-223	SIDM00332	BRCA	1057	Dactolisib	PI3K (class 1), MTORC1, MTORC2	PI3K/MTOR signaling	1046	Y	0.00025	0.25	-1.32943	0.820315	0.079996	0.150362
GDSC2	282	13387796	924106	CAL-148	SIDM00938	BRCA	1057	Dactolisib	PI3K (class 1), MTORC1, MTORC2	PI3K/MTOR signaling	1046	Y	0.00025	0.25	-2.86387	0.742764	0.093837	-0.920608
GDSC2	282	13388987	924240	MDA-MB-415	SIDM00630	BRCA	1057	Dactolisib	PI3K (class 1), MTORC1, MTORC2	PI3K/MTOR signaling	1046	Y	0.00025	0.25	-3.62998	0.662594	0.169207	-1.45532
GDSC2	282	13389356	925338	MDA-MB-157	SIDM00529	BRCA	1057	Dactolisib	PI3K (class 1), MTORC1, MTORC2	PI3K/MTOR signaling	1046	Y	0.00025	0.25	-0.586134	0.918887	0.014175	0.669151
GDSC2	282	13391441	946359	BT-474	SIDM00963	BRCA	1057	Dactolisib	PI3K (class 1), MTORC1, MTORC2	PI3K/MTOR signaling	1046	Y	0.00025	0.25	0.410027	0.923288	0.085422	1.36443
GDSC2	282	13392077	946382	CAMA-1	SIDM00920	BRCA	1057	Dactolisib	PI3K (class 1), MTORC1, MTORC2	PI3K/MTOR signaling	1046	Y	0.00025	0.25	-2.6503	0.773192	0.12815	-0.771543
GDSC2	282	13392269	949093	BT-483	SIDM00892	BRCA	1057	Dactolisib	PI3K (class 1), MTORC1, MTORC2	PI3K/MTOR signaling	1046	Y	0.00025	0.25	1.1968	0.90609	0.069464	1.91356
GDSC2	282	13399462	1240172	MDA-MB-436	SIDM00629	BRCA	1057	Dactolisib	PI3K (class 1), MTORC1, MTORC2	PI3K/MTOR signaling	1046	Y	0.00025	0.25	0.737005	0.954789	0.056621	1.59264
GDSC2	282	13405038	1290798	EFM-192A	SIDM01002	BRCA	1057	Dactolisib	PI3K (class 1), MTORC1, MTORC2	PI3K/MTOR signaling	1046	Y	0.00025	0.25	-1.94733	0.816433	0.104643	-0.280899
GDSC2	282	13406153	1290905	HCC1428	SIDM00881	BRCA	1057	Dactolisib	PI3K (class 1), MTORC1, MTORC2	PI3K/MTOR signaling	1046	Y	0.00025	0.25	1.10989	0.92618	0.047238	1.8529
GDSC2	282	13406397	1290922	HDQ-P1	SIDM01062	BRCA	1057	Dactolisib	PI3K (class 1), MTORC1, MTORC2	PI3K/MTOR signaling	1046	Y	0.00025	0.25	-2.3818	0.777208	0.085677	-0.584144
GDSC2	282	13407724	1298157	JIMT-1	SIDM01037	BRCA	1057	Dactolisib	PI3K (class 1), MTORC1, MTORC2	PI3K/MTOR signaling	1046	Y	0.00025	0.25	-2.18283	0.812564	0.125006	-0.445269
GDSC2	282	13412510	1303900	HCC1500	SIDM00879	BRCA	1057	Dactolisib	PI3K (class 1), MTORC1, MTORC2	PI3K/MTOR signaling	1046	Y	0.00025	0.25	0.09928	0.961119	0.104913	1.14754
GDSC2	282	13312028	749709	HCC1954	SIDM00872	BRCA	1058	Pictilisib	PI3K (class 1)	PI3K/MTOR signaling	1046	Y	0.003906	10	0.785105	0.773474	0.075058	-0.505552
GDSC2	282	13312031	749710	HCC1143	SIDM00866	BRCA	1058	Pictilisib	PI3K (class 1)	PI3K/MTOR signaling	1046	Y	0.003906	10	0.915536	0.756315	0.083773	-0.401104
GDSC2	282	13312034	749711	HCC1187	SIDM00885	BRCA	1058	Pictilisib	PI3K (class 1)	PI3K/MTOR signaling	1046	Y	0.003906	10	2.0467	0.881245	0.137509	0.504722
GDSC2	282	13312037	749712	HCC1395	SIDM00884	BRCA	1058	Pictilisib	PI3K (class 1)	PI3K/MTOR signaling	1046	Y	0.003906	10	0.493075	0.732674	0.116736	-0.739407
GDSC2	282	13312039	749713	HCC1599	SIDM00877	BRCA	1058	Pictilisib	PI3K (class 1)	PI3K/MTOR signaling	1046	Y	0.003906	10	0.17771	0.741116	0.091518	-0.99195
GDSC2	282	13312042	749714	HCC1937	SIDM00874	BRCA	1058	Pictilisib	PI3K (class 1)	PI3K/MTOR signaling	1046	Y	0.003906	10	1.42259	0.806503	0.097839	0.004944
GDSC2	282	13312045	749715	HCC2157	SIDM00774	BRCA	1058	Pictilisib	PI3K (class 1)	PI3K/MTOR signaling	1046	Y	0.003906	10	-1.16541	0.552276	0.140436	-2.06751
GDSC2	282	13312048	749716	HCC2218	SIDM00772	BRCA	1058	Pictilisib	PI3K (class 1)	PI3K/MTOR signaling	1046	Y	0.003906	10	2.13698	0.941097	0.115721	0.577018
GDSC2	282	13312051	749717	HCC38	SIDM00675	BRCA	1058	Pictilisib	PI3K (class 1)	PI3K/MTOR signaling	1046	Y	0.003906	10	2.77583	0.89549	0.072729	1.08861
GDSC2	282	13312057	905945	T47D	SIDM00097	BRCA	1058	Pictilisib	PI3K (class 1)	PI3K/MTOR signaling	1046	Y	0.003906	10	0.433861	0.728283	0.137054	-0.786825
GDSC2	282	13312060	905946	MCF7	SIDM00148	BRCA	1058	Pictilisib	PI3K (class 1)	PI3K/MTOR signaling	1046	Y	0.003906	10	-0.512542	0.616533	0.110616	-1.5447
GDSC2	282	13312063	905951	BT-549	SIDM00122	BRCA	1058	Pictilisib	PI3K (class 1)	PI3K/MTOR signaling	1046	Y	0.003906	10	1.51328	0.802982	0.075661	0.077569
GDSC2	282	13312066	905957	Hs-578-T	SIDM00135	BRCA	1058	Pictilisib	PI3K (class 1)	PI3K/MTOR signaling	1046	Y	0.003906	10	-0.28384	0.651056	0.113922	-1.36156
GDSC2	282	13312069	905960	MDA-MB-231	SIDM00146	BRCA	1058	Pictilisib	PI3K (class 1)	PI3K/MTOR signaling	1046	Y	0.003906	10	2.05511	0.882531	0.104051	0.511463
GDSC2	282	13312076	906801	BT-20	SIDM00893	BRCA	1058	Pictilisib	PI3K (class 1)	PI3K/MTOR signaling	1046	Y	0.003906	10	0.528365	0.756425	0.082243	-0.711148
GDSC2	282	13312079	906812	COLO-824	SIDM00954	BRCA	1058	Pictilisib	PI3K (class 1)	PI3K/MTOR signaling	1046	Y	0.003906	10	0.97341	0.776811	0.136503	-0.354758
GDSC2	282	13312082	906826	CAL-120	SIDM00940	BRCA	1058	Pictilisib	PI3K (class 1)	PI3K/MTOR signaling	1046	Y	0.003906	10	1.93298	0.779395	0.102976	0.41366
GDSC2	282	13312085	906844	DU-4475	SIDM01001	BRCA	1058	Pictilisib	PI3K (class 1)	PI3K/MTOR signaling	1046	Y	0.003906	10	2.02988	0.918232	0.089219	0.491259
GDSC2	282	13312088	906851	EFM-19	SIDM01056	BRCA	1058	Pictilisib	PI3K (class 1)	PI3K/MTOR signaling	1046	Y	0.003906	10	-0.199938	0.655981	0.119124	-1.29437
GDSC2	282	13312091	906862	EVSA-T	SIDM01042	BRCA	1058	Pictilisib	PI3K (class 1)	PI3K/MTOR signaling	1046	Y	0.003906	10	-0.541485	0.633568	0.082398	-1.56788
GDSC2	282	13312094	907045	HCC1419	SIDM00882	BRCA	1058	Pictilisib	PI3K (class 1)	PI3K/MTOR signaling	1046	Y	0.003906	10	1.9783	0.883175	0.15719	0.449947
GDSC2	282	13312097	907046	HCC1569	SIDM00878	BRCA	1058	Pictilisib	PI3K (class 1)	PI3K/MTOR signaling	1046	Y	0.003906	10	0.537533	0.814494	0.102358	-0.703806
GDSC2	282	13312103	907048	HCC70	SIDM00673	BRCA	1058	Pictilisib	PI3K (class 1)	PI3K/MTOR signaling	1046	Y	0.003906	10	0.360427	0.736549	0.104235	-0.845631
GDSC2	282	13312113	908120	MDA-MB-175-VII	SIDM00633	BRCA	1058	Pictilisib	PI3K (class 1)	PI3K/MTOR signaling	1046	Y	0.003906	10	-0.070599	0.635357	0.101997	-1.19079
GDSC2	282	13312116	908121	MDA-MB-361	SIDM00528	BRCA	1058	Pictilisib	PI3K (class 1)	PI3K/MTOR signaling	1046	Y	0.003906	10	-0.487801	0.634342	0.08733	-1.52489
GDSC2	282	13312119	908122	MDA-MB-453	SIDM00272	BRCA	1058	Pictilisib	PI3K (class 1)	PI3K/MTOR signaling	1046	Y	0.003906	10	-0.320865	0.647075	0.102131	-1.39121
GDSC2	282	13312122	908123	MDA-MB-468	SIDM00628	BRCA	1058	Pictilisib	PI3K (class 1)	PI3K/MTOR signaling	1046	Y	0.003906	10	1.36487	0.830151	0.102678	-0.041281
GDSC2	282	13312125	908151	MRK-nu-1	SIDM00562	BRCA	1058	Pictilisib	PI3K (class 1)	PI3K/MTOR signaling	1046	Y	0.003906	10	1.5822	0.875284	0.050837	0.132756
GDSC2	282	13312131	909256	OCUB-M	SIDM00241	BRCA	1058	Pictilisib	PI3K (class 1)	PI3K/MTOR signaling	1046	Y	0.003906	10	-0.305221	0.66101	0.08264	-1.37868
GDSC2	282	13312145	909778	UACC-893	SIDM01186	BRCA	1058	Pictilisib	PI3K (class 1)	PI3K/MTOR signaling	1046	Y	0.003906	10	-0.611968	0.678476	0.119978	-1.62432
GDSC2	282	13312148	909907	ZR-75-30	SIDM00971	BRCA	1058	Pictilisib	PI3K (class 1)	PI3K/MTOR signaling	1046	Y	0.003906	10	3.1049	0.880194	0.13296	1.35212
GDSC2	282	13312155	910704	AU565	SIDM00898	BRCA	1058	Pictilisib	PI3K (class 1)	PI3K/MTOR signaling	1046	Y	0.003906	10	0.169133	0.70395	0.122518	-0.998818
GDSC2	282	13312158	910852	CAL-85-1	SIDM00928	BRCA	1058	Pictilisib	PI3K (class 1)	PI3K/MTOR signaling	1046	Y	0.003906	10	1.17214	0.796891	0.109786	-0.195617
GDSC2	282	13312162	910910	UACC-812	SIDM01187	BRCA	1058	Pictilisib	PI3K (class 1)	PI3K/MTOR signaling	1046	Y	0.003906	10	0.20076	0.691659	0.126153	-0.973492
GDSC2	282	13312165	910927	CAL-51	SIDM00933	BRCA	1058	Pictilisib	PI3K (class 1)	PI3K/MTOR signaling	1046	Y	0.003906	10	0.977329	0.775014	0.079726	-0.35162
GDSC2	282	13312168	910948	MFM-223	SIDM00332	BRCA	1058	Pictilisib	PI3K (class 1)	PI3K/MTOR signaling	1046	Y	0.003906	10	1.45674	0.778297	0.098021	0.032289
GDSC2	282	13312172	924106	CAL-148	SIDM00938	BRCA	1058	Pictilisib	PI3K (class 1)	PI3K/MTOR signaling	1046	Y	0.003906	10	-0.145001	0.670724	0.095054	-1.25038
GDSC2	282	13312176	924240	MDA-MB-415	SIDM00630	BRCA	1058	Pictilisib	PI3K (class 1)	PI3K/MTOR signaling	1046	Y	0.003906	10	-0.197583	0.672497	0.08616	-1.29248
GDSC2	282	13312179	925338	MDA-MB-157	SIDM00529	BRCA	1058	Pictilisib	PI3K (class 1)	PI3K/MTOR signaling	1046	Y	0.003906	10	2.69211	0.908153	0.108311	1.02156
GDSC2	282	13312182	946359	BT-474	SIDM00963	BRCA	1058	Pictilisib	PI3K (class 1)	PI3K/MTOR signaling	1046	Y	0.003906	10	1.28561	0.77501	0.094505	-0.104747
GDSC2	282	13312185	946382	CAMA-1	SIDM00920	BRCA	1058	Pictilisib	PI3K (class 1)	PI3K/MTOR signaling	1046	Y	0.003906	10	0.446671	0.739687	0.088744	-0.776567
GDSC2	282	13312188	949093	BT-483	SIDM00892	BRCA	1058	Pictilisib	PI3K (class 1)	PI3K/MTOR signaling	1046	Y	0.003906	10	3.91226	0.881008	0.076118	1.99865
GDSC2	282	13312194	1240172	MDA-MB-436	SIDM00629	BRCA	1058	Pictilisib	PI3K (class 1)	PI3K/MTOR signaling	1046	Y	0.003906	10	1.9369	0.845852	0.088089	0.416796
GDSC2	282	13312200	1290798	EFM-192A	SIDM01002	BRCA	1058	Pictilisib	PI3K (class 1)	PI3K/MTOR signaling	1046	Y	0.003906	10	0.984805	0.774537	0.091382	-0.345633
GDSC2	282	13312203	1290905	HCC1428	SIDM00881	BRCA	1058	Pictilisib	PI3K (class 1)	PI3K/MTOR signaling	1046	Y	0.003906	10	7.38811	0.979534	0.059663	4.78209
GDSC2	282	13312206	1290906	HCC202	SIDM00870	BRCA	1058	Pictilisib	PI3K (class 1)	PI3K/MTOR signaling	1046	Y	0.003906	10	0.583059	0.827405	0.097496	-0.667349
GDSC2	282	13312208	1290922	HDQ-P1	SIDM01062	BRCA	1058	Pictilisib	PI3K (class 1)	PI3K/MTOR signaling	1046	Y	0.003906	10	-1.47758	0.516185	0.123794	-2.31749
GDSC2	282	13312211	1298157	JIMT-1	SIDM01037	BRCA	1058	Pictilisib	PI3K (class 1)	PI3K/MTOR signaling	1046	Y	0.003906	10	0.936975	0.783386	0.062681	-0.383936
GDSC2	282	13312214	1303900	HCC1500	SIDM00879	BRCA	1058	Pictilisib	PI3K (class 1)	PI3K/MTOR signaling	1046	Y	0.003906	10	3.54324	0.958539	0.068438	1.70314
GDSC2	282	13312217	1330941	MDA-MB-330	SIDM00631	BRCA	1058	Pictilisib	PI3K (class 1)	PI3K/MTOR signaling	1046	Y	0.003906	10	0.875632	0.810128	0.083602	-0.433058
GDSC2	282	13320545	749709	HCC1954	SIDM00872	BRCA	1059	AZD8055	MTORC1, MTORC2	PI3K/MTOR signaling	1046	Y	0.000977	1	-0.404666	0.855272	0.100733	-0.302631
GDSC2	282	13320578	749710	HCC1143	SIDM00866	BRCA	1059	AZD8055	MTORC1, MTORC2	PI3K/MTOR signaling	1046	Y	0.000977	1	3.14535	0.970967	0.059699	2.14992
GDSC2	282	13320611	749711	HCC1187	SIDM00885	BRCA	1059	AZD8055	MTORC1, MTORC2	PI3K/MTOR signaling	1046	Y	0.000977	1	3.10295	0.989149	0.063427	2.12062
GDSC2	282	13320646	749712	HCC1395	SIDM00884	BRCA	1059	AZD8055	MTORC1, MTORC2	PI3K/MTOR signaling	1046	Y	0.000977	1	-0.406733	0.837085	0.109761	-0.304059
GDSC2	282	13320685	749713	HCC1599	SIDM00877	BRCA	1059	AZD8055	MTORC1, MTORC2	PI3K/MTOR signaling	1046	Y	0.000977	1	0.435428	0.869091	0.105588	0.277752
GDSC2	282	13320724	749714	HCC1937	SIDM00874	BRCA	1059	AZD8055	MTORC1, MTORC2	PI3K/MTOR signaling	1046	Y	0.000977	1	0.339962	0.876449	0.116165	0.211799
GDSC2	282	13320755	749715	HCC2157	SIDM00774	BRCA	1059	AZD8055	MTORC1, MTORC2	PI3K/MTOR signaling	1046	Y	0.000977	1	0.603472	0.906751	0.128767	0.393846
GDSC2	282	13320792	749716	HCC2218	SIDM00772	BRCA	1059	AZD8055	MTORC1, MTORC2	PI3K/MTOR signaling	1046	Y	0.000977	1	0.820961	0.944324	0.128733	0.544099
GDSC2	282	13320830	749717	HCC38	SIDM00675	BRCA	1059	AZD8055	MTORC1, MTORC2	PI3K/MTOR signaling	1046	Y	0.000977	1	0.833599	0.902511	0.056019	0.55283
GDSC2	282	13320905	905945	T47D	SIDM00097	BRCA	1059	AZD8055	MTORC1, MTORC2	PI3K/MTOR signaling	1046	Y	0.000977	1	-0.347751	0.844507	0.120622	-0.263311
GDSC2	282	13320938	905946	MCF7	SIDM00148	BRCA	1059	AZD8055	MTORC1, MTORC2	PI3K/MTOR signaling	1046	Y	0.000977	1	-1.18483	0.743099	0.123586	-0.841609
GDSC2	282	13320971	905951	BT-549	SIDM00122	BRCA	1059	AZD8055	MTORC1, MTORC2	PI3K/MTOR signaling	1046	Y	0.000977	1	-0.849096	0.774006	0.09782	-0.609668
GDSC2	282	13321003	905957	Hs-578-T	SIDM00135	BRCA	1059	AZD8055	MTORC1, MTORC2	PI3K/MTOR signaling	1046	Y	0.000977	1	-1.74757	0.706183	0.10571	-1.23038
GDSC2	282	13321034	905960	MDA-MB-231	SIDM00146	BRCA	1059	AZD8055	MTORC1, MTORC2	PI3K/MTOR signaling	1046	Y	0.000977	1	-0.866947	0.812311	0.126505	-0.622
GDSC2	282	13321123	906801	BT-20	SIDM00893	BRCA	1059	AZD8055	MTORC1, MTORC2	PI3K/MTOR signaling	1046	Y	0.000977	1	-0.278838	0.882926	0.136341	-0.215702
GDSC2	282	13321156	906812	COLO-824	SIDM00954	BRCA	1059	AZD8055	MTORC1, MTORC2	PI3K/MTOR signaling	1046	Y	0.000977	1	0.09299	0.871853	0.109584	0.041177
GDSC2	282	13321189	906826	CAL-120	SIDM00940	BRCA	1059	AZD8055	MTORC1, MTORC2	PI3K/MTOR signaling	1046	Y	0.000977	1	-1.86598	0.641052	0.129408	-1.31218
GDSC2	282	13321222	906844	DU-4475	SIDM01001	BRCA	1059	AZD8055	MTORC1, MTORC2	PI3K/MTOR signaling	1046	Y	0.000977	1	-0.735187	0.862802	0.108178	-0.530973
GDSC2	282	13321255	906851	EFM-19	SIDM01056	BRCA	1059	AZD8055	MTORC1, MTORC2	PI3K/MTOR signaling	1046	Y	0.000977	1	0.429236	0.886308	0.105613	0.273474
GDSC2	282	13321288	906862	EVSA-T	SIDM01042	BRCA	1059	AZD8055	MTORC1, MTORC2	PI3K/MTOR signaling	1046	Y	0.000977	1	-1.09151	0.810163	0.206887	-0.777137
GDSC2	282	13321321	907045	HCC1419	SIDM00882	BRCA	1059	AZD8055	MTORC1, MTORC2	PI3K/MTOR signaling	1046	Y	0.000977	1	0.230687	0.908689	0.192546	0.136305
GDSC2	282	13321357	907046	HCC1569	SIDM00878	BRCA	1059	AZD8055	MTORC1, MTORC2	PI3K/MTOR signaling	1046	Y	0.000977	1	-0.693245	0.829268	0.158507	-0.501997
GDSC2	282	13321424	907048	HCC70	SIDM00673	BRCA	1059	AZD8055	MTORC1, MTORC2	PI3K/MTOR signaling	1046	Y	0.000977	1	-0.956368	0.816854	0.16411	-0.683777
GDSC2	282	13321562	908120	MDA-MB-175-VII	SIDM00633	BRCA	1059	AZD8055	MTORC1, MTORC2	PI3K/MTOR signaling	1046	Y	0.000977	1	0.441115	0.815878	0.101055	0.281681
GDSC2	282	13321597	908121	MDA-MB-361	SIDM00528	BRCA	1059	AZD8055	MTORC1, MTORC2	PI3K/MTOR signaling	1046	Y	0.000977	1	-1.16042	0.7836	0.134512	-0.82475
GDSC2	282	13321630	908122	MDA-MB-453	SIDM00272	BRCA	1059	AZD8055	MTORC1, MTORC2	PI3K/MTOR signaling	1046	Y	0.000977	1	-2.11696	0.664293	0.103969	-1.48558
GDSC2	282	13321663	908123	MDA-MB-468	SIDM00628	BRCA	1059	AZD8055	MTORC1, MTORC2	PI3K/MTOR signaling	1046	Y	0.000977	1	-1.40168	0.758906	0.102844	-0.991425
GDSC2	282	13321695	908151	MRK-nu-1	SIDM00562	BRCA	1059	AZD8055	MTORC1, MTORC2	PI3K/MTOR signaling	1046	Y	0.000977	1	-4.33458	0.378107	0.069791	-3.01763
GDSC2	282	13321777	909256	OCUB-M	SIDM00241	BRCA	1059	AZD8055	MTORC1, MTORC2	PI3K/MTOR signaling	1046	Y	0.000977	1	-2.86618	0.58207	0.076601	-2.00318
GDSC2	282	13321968	909778	UACC-893	SIDM01186	BRCA	1059	AZD8055	MTORC1, MTORC2	PI3K/MTOR signaling	1046	Y	0.000977	1	-1.94615	0.68445	0.130641	-1.36757
GDSC2	282	13322007	909907	ZR-75-30	SIDM00971	BRCA	1059	AZD8055	MTORC1, MTORC2	PI3K/MTOR signaling	1046	Y	0.000977	1	1.03598	0.878465	0.064419	0.692645
GDSC2	282	13322095	910704	AU565	SIDM00898	BRCA	1059	AZD8055	MTORC1, MTORC2	PI3K/MTOR signaling	1046	Y	0.000977	1	-0.661951	0.823568	0.120508	-0.480378
GDSC2	282	13322125	910852	CAL-85-1	SIDM00928	BRCA	1059	AZD8055	MTORC1, MTORC2	PI3K/MTOR signaling	1046	Y	0.000977	1	-0.259672	0.848839	0.103981	-0.202461
GDSC2	282	13322185	910927	CAL-51	SIDM00933	BRCA	1059	AZD8055	MTORC1, MTORC2	PI3K/MTOR signaling	1046	Y	0.000977	1	1.86152	0.953698	0.106161	1.26297
GDSC2	282	13322218	910948	MFM-223	SIDM00332	BRCA	1059	AZD8055	MTORC1, MTORC2	PI3K/MTOR signaling	1046	Y	0.000977	1	-0.411562	0.787378	0.079865	-0.307395
GDSC2	282	13322266	924106	CAL-148	SIDM00938	BRCA	1059	AZD8055	MTORC1, MTORC2	PI3K/MTOR signaling	1046	Y	0.000977	1	-2.03184	0.680024	0.087165	-1.42677
GDSC2	282	13322314	924240	MDA-MB-415	SIDM00630	BRCA	1059	AZD8055	MTORC1, MTORC2	PI3K/MTOR signaling	1046	Y	0.000977	1	-1.08884	0.802847	0.151758	-0.775297
GDSC2	282	13322347	925338	MDA-MB-157	SIDM00529	BRCA	1059	AZD8055	MTORC1, MTORC2	PI3K/MTOR signaling	1046	Y	0.000977	1	1.02409	0.929807	0.050527	0.68443
GDSC2	282	13322380	946359	BT-474	SIDM00963	BRCA	1059	AZD8055	MTORC1, MTORC2	PI3K/MTOR signaling	1046	Y	0.000977	1	1.04749	0.891081	0.087446	0.700596
GDSC2	282	13322413	946382	CAMA-1	SIDM00920	BRCA	1059	AZD8055	MTORC1, MTORC2	PI3K/MTOR signaling	1046	Y	0.000977	1	-1.08101	0.793391	0.102692	-0.769888
GDSC2	282	13322448	949093	BT-483	SIDM00892	BRCA	1059	AZD8055	MTORC1, MTORC2	PI3K/MTOR signaling	1046	Y	0.000977	1	1.1205	0.844897	0.128472	0.751041
GDSC2	282	13322525	1240172	MDA-MB-436	SIDM00629	BRCA	1059	AZD8055	MTORC1, MTORC2	PI3K/MTOR signaling	1046	Y	0.000977	1	0.419029	0.881697	0.082439	0.266422
GDSC2	282	13322603	1290798	EFM-192A	SIDM01002	BRCA	1059	AZD8055	MTORC1, MTORC2	PI3K/MTOR signaling	1046	Y	0.000977	1	-0.8237	0.793966	0.078387	-0.592123
GDSC2	282	13322636	1290905	HCC1428	SIDM00881	BRCA	1059	AZD8055	MTORC1, MTORC2	PI3K/MTOR signaling	1046	Y	0.000977	1	4.12772	0.96435	0.057436	2.82859
GDSC2	282	13322675	1290922	HDQ-P1	SIDM01062	BRCA	1059	AZD8055	MTORC1, MTORC2	PI3K/MTOR signaling	1046	Y	0.000977	1	-0.272115	0.840419	0.104161	-0.211058
GDSC2	282	13322708	1298157	JIMT-1	SIDM01037	BRCA	1059	AZD8055	MTORC1, MTORC2	PI3K/MTOR signaling	1046	Y	0.000977	1	-0.406781	0.847836	0.094448	-0.304092
GDSC2	282	13322741	1303900	HCC1500	SIDM00879	BRCA	1059	AZD8055	MTORC1, MTORC2	PI3K/MTOR signaling	1046	Y	0.000977	1	-0.027968	0.885251	0.149339	-0.042388
GDSC2	282	13322772	1330941	MDA-MB-330	SIDM00631	BRCA	1059	AZD8055	MTORC1, MTORC2	PI3K/MTOR signaling	1046	Y	0.000977	1	-0.307675	0.826301	0.194356	-0.235624
GDSC2	282	13333238	749709	HCC1954	SIDM00872	BRCA	1060	PD0325901	MEK1, MEK2	ERK MAPK signaling	1046	Y	0.00025	0.25	1.76103	0.990076	0.036293	0.808813
GDSC2	282	13333349	749710	HCC1143	SIDM00866	BRCA	1060	PD0325901	MEK1, MEK2	ERK MAPK signaling	1046	Y	0.00025	0.25	-0.891411	0.876161	0.146599	-0.565118
GDSC2	282	13333460	749711	HCC1187	SIDM00885	BRCA	1060	PD0325901	MEK1, MEK2	ERK MAPK signaling	1046	Y	0.00025	0.25	2.24238	0.993019	0.053345	1.05815
GDSC2	282	13333570	749712	HCC1395	SIDM00884	BRCA	1060	PD0325901	MEK1, MEK2	ERK MAPK signaling	1046	Y	0.00025	0.25	1.27854	0.975925	0.069921	0.558888
GDSC2	282	13333639	749714	HCC1937	SIDM00874	BRCA	1060	PD0325901	MEK1, MEK2	ERK MAPK signaling	1046	Y	0.00025	0.25	1.72407	0.97541	0.083726	0.789669
GDSC2	282	13333751	749715	HCC2157	SIDM00774	BRCA	1060	PD0325901	MEK1, MEK2	ERK MAPK signaling	1046	Y	0.00025	0.25	1.15393	0.973833	0.119211	0.494341
GDSC2	282	13333862	749717	HCC38	SIDM00675	BRCA	1060	PD0325901	MEK1, MEK2	ERK MAPK signaling	1046	Y	0.00025	0.25	2.53663	0.984596	0.068135	1.21056
GDSC2	282	13340817	905945	T47D	SIDM00097	BRCA	1060	PD0325901	MEK1, MEK2	ERK MAPK signaling	1046	Y	0.00025	0.25	2.62741	0.99167	0.052626	1.25759
GDSC2	282	13340928	905946	MCF7	SIDM00148	BRCA	1060	PD0325901	MEK1, MEK2	ERK MAPK signaling	1046	Y	0.00025	0.25	3.32667	0.987421	0.038122	1.61979
GDSC2	282	13341567	905951	BT-549	SIDM00122	BRCA	1060	PD0325901	MEK1, MEK2	ERK MAPK signaling	1046	Y	0.00025	0.25	2.0162	0.973186	0.067366	0.940987
GDSC2	282	13342007	905957	Hs-578-T	SIDM00135	BRCA	1060	PD0325901	MEK1, MEK2	ERK MAPK signaling	1046	Y	0.00025	0.25	0.063895	0.944731	0.140682	-0.070282
GDSC2	282	13342385	905960	MDA-MB-231	SIDM00146	BRCA	1060	PD0325901	MEK1, MEK2	ERK MAPK signaling	1046	Y	0.00025	0.25	-0.45884	0.939263	0.116483	-0.341052
GDSC2	282	13347250	906801	BT-20	SIDM00893	BRCA	1060	PD0325901	MEK1, MEK2	ERK MAPK signaling	1046	Y	0.00025	0.25	-0.470223	0.955077	0.145165	-0.346948
GDSC2	282	13347708	906812	COLO-824	SIDM00954	BRCA	1060	PD0325901	MEK1, MEK2	ERK MAPK signaling	1046	Y	0.00025	0.25	0.970915	0.968267	0.072411	0.399543
GDSC2	282	13348609	906826	CAL-120	SIDM00940	BRCA	1060	PD0325901	MEK1, MEK2	ERK MAPK signaling	1046	Y	0.00025	0.25	3.72316	0.964928	0.06338	1.82517
GDSC2	282	13350496	906844	DU-4475	SIDM01001	BRCA	1060	PD0325901	MEK1, MEK2	ERK MAPK signaling	1046	Y	0.00025	0.25	-5.83997	0.358221	0.075406	-3.12841
GDSC2	282	13351019	906851	EFM-19	SIDM01056	BRCA	1060	PD0325901	MEK1, MEK2	ERK MAPK signaling	1046	Y	0.00025	0.25	2.28847	0.984645	0.052853	1.08202
GDSC2	282	13351720	906862	EVSA-T	SIDM01042	BRCA	1060	PD0325901	MEK1, MEK2	ERK MAPK signaling	1046	Y	0.00025	0.25	0.976025	0.991465	0.074678	0.402189
GDSC2	282	13353845	907045	HCC1419	SIDM00882	BRCA	1060	PD0325901	MEK1, MEK2	ERK MAPK signaling	1046	Y	0.00025	0.25	1.74991	0.991889	0.075051	0.803053
GDSC2	282	13353951	907046	HCC1569	SIDM00878	BRCA	1060	PD0325901	MEK1, MEK2	ERK MAPK signaling	1046	Y	0.00025	0.25	1.79279	0.990199	0.044868	0.825266
GDSC2	282	13354125	907048	HCC70	SIDM00673	BRCA	1060	PD0325901	MEK1, MEK2	ERK MAPK signaling	1046	Y	0.00025	0.25	0.290468	0.976251	0.105494	0.04708
GDSC2	282	13362470	908120	MDA-MB-175-VII	SIDM00633	BRCA	1060	PD0325901	MEK1, MEK2	ERK MAPK signaling	1046	Y	0.00025	0.25	2.27453	0.943458	0.060497	1.0748
GDSC2	282	13362532	908121	MDA-MB-361	SIDM00528	BRCA	1060	PD0325901	MEK1, MEK2	ERK MAPK signaling	1046	Y	0.00025	0.25	1.42914	0.986983	0.076766	0.636895
GDSC2	282	13362643	908122	MDA-MB-453	SIDM00272	BRCA	1060	PD0325901	MEK1, MEK2	ERK MAPK signaling	1046	Y	0.00025	0.25	1.07522	0.97229	0.086756	0.45357
GDSC2	282	13362755	908123	MDA-MB-468	SIDM00628	BRCA	1060	PD0325901	MEK1, MEK2	ERK MAPK signaling	1046	Y	0.00025	0.25	0.930316	0.981191	0.065017	0.378513
GDSC2	282	13365569	908151	MRK-nu-1	SIDM00562	BRCA	1060	PD0325901	MEK1, MEK2	ERK MAPK signaling	1046	Y	0.00025	0.25	0.128969	0.985096	0.144709	-0.036574
GDSC2	282	13370338	909256	OCUB-M	SIDM00241	BRCA	1060	PD0325901	MEK1, MEK2	ERK MAPK signaling	1046	Y	0.00025	0.25	0.612165	0.984876	0.109806	0.213715
GDSC2	282	13378314	909907	ZR-75-30	SIDM00971	BRCA	1060	PD0325901	MEK1, MEK2	ERK MAPK signaling	1046	Y	0.00025	0.25	4.05002	0.985008	0.051978	1.99448
GDSC2	282	13381452	910704	AU565	SIDM00898	BRCA	1060	PD0325901	MEK1, MEK2	ERK MAPK signaling	1046	Y	0.00025	0.25	1.24552	0.980039	0.055597	0.541787
GDSC2	282	13382771	910852	CAL-85-1	SIDM00928	BRCA	1060	PD0325901	MEK1, MEK2	ERK MAPK signaling	1046	Y	0.00025	0.25	-0.464828	0.922646	0.077681	-0.344153
GDSC2	282	13383749	910910	UACC-812	SIDM01187	BRCA	1060	PD0325901	MEK1, MEK2	ERK MAPK signaling	1046	Y	0.00025	0.25	2.64847	0.984147	0.040525	1.26849
GDSC2	282	13385001	910927	CAL-51	SIDM00933	BRCA	1060	PD0325901	MEK1, MEK2	ERK MAPK signaling	1046	Y	0.00025	0.25	0.360008	0.949994	0.104146	0.083101
GDSC2	282	13386639	910948	MFM-223	SIDM00332	BRCA	1060	PD0325901	MEK1, MEK2	ERK MAPK signaling	1046	Y	0.00025	0.25	3.51521	0.980429	0.063155	1.71745
GDSC2	282	13387797	924106	CAL-148	SIDM00938	BRCA	1060	PD0325901	MEK1, MEK2	ERK MAPK signaling	1046	Y	0.00025	0.25	1.1471	0.979709	0.06365	0.490805
GDSC2	282	13388988	924240	MDA-MB-415	SIDM00630	BRCA	1060	PD0325901	MEK1, MEK2	ERK MAPK signaling	1046	Y	0.00025	0.25	0.936306	0.987227	0.103327	0.381616
GDSC2	282	13389357	925338	MDA-MB-157	SIDM00529	BRCA	1060	PD0325901	MEK1, MEK2	ERK MAPK signaling	1046	Y	0.00025	0.25	1.95875	0.98611	0.078972	0.911226
GDSC2	282	13391442	946359	BT-474	SIDM00963	BRCA	1060	PD0325901	MEK1, MEK2	ERK MAPK signaling	1046	Y	0.00025	0.25	3.55278	0.985314	0.052405	1.73692
GDSC2	282	13392078	946382	CAMA-1	SIDM00920	BRCA	1060	PD0325901	MEK1, MEK2	ERK MAPK signaling	1046	Y	0.00025	0.25	1.7846	0.990975	0.035068	0.821021
GDSC2	282	13392270	949093	BT-483	SIDM00892	BRCA	1060	PD0325901	MEK1, MEK2	ERK MAPK signaling	1046	Y	0.00025	0.25	4.73211	0.976067	0.043568	2.34779
GDSC2	282	13399463	1240172	MDA-MB-436	SIDM00629	BRCA	1060	PD0325901	MEK1, MEK2	ERK MAPK signaling	1046	Y	0.00025	0.25	2.38455	0.984063	0.045147	1.13179
GDSC2	282	13405039	1290798	EFM-192A	SIDM01002	BRCA	1060	PD0325901	MEK1, MEK2	ERK MAPK signaling	1046	Y	0.00025	0.25	2.34837	0.986271	0.043256	1.11304
GDSC2	282	13406154	1290905	HCC1428	SIDM00881	BRCA	1060	PD0325901	MEK1, MEK2	ERK MAPK signaling	1046	Y	0.00025	0.25	4.16675	0.981588	0.029162	2.05494
GDSC2	282	13406398	1290922	HDQ-P1	SIDM01062	BRCA	1060	PD0325901	MEK1, MEK2	ERK MAPK signaling	1046	Y	0.00025	0.25	-0.282167	0.924044	0.07352	-0.249537
GDSC2	282	13407725	1298157	JIMT-1	SIDM01037	BRCA	1060	PD0325901	MEK1, MEK2	ERK MAPK signaling	1046	Y	0.00025	0.25	2.19124	0.991103	0.042088	1.03165
GDSC2	282	13412511	1303900	HCC1500	SIDM00879	BRCA	1060	PD0325901	MEK1, MEK2	ERK MAPK signaling	1046	Y	0.00025	0.25	2.05038	0.992361	0.046738	0.958693
GDSC2	282	13414164	1330941	MDA-MB-330	SIDM00631	BRCA	1060	PD0325901	MEK1, MEK2	ERK MAPK signaling	1046	Y	0.00025	0.25	2.43573	0.982573	0.068754	1.15829
GDSC2	282	13333239	749709	HCC1954	SIDM00872	BRCA	1068	Obatoclax Mesylate	BCL2, BCL-XL, BCL-W, MCL1	Apoptosis regulation	1046	Y	0.010005	10	4.45293	0.977054	0.029763	2.92265
GDSC2	282	13333350	749710	HCC1143	SIDM00866	BRCA	1068	Obatoclax Mesylate	BCL2, BCL-XL, BCL-W, MCL1	Apoptosis regulation	1046	Y	0.010005	10	2.13086	0.831466	0.092268	0.758503
GDSC2	282	13333461	749711	HCC1187	SIDM00885	BRCA	1068	Obatoclax Mesylate	BCL2, BCL-XL, BCL-W, MCL1	Apoptosis regulation	1046	Y	0.010005	10	1.81461	0.845991	0.140672	0.463761
GDSC2	282	13333640	749714	HCC1937	SIDM00874	BRCA	1068	Obatoclax Mesylate	BCL2, BCL-XL, BCL-W, MCL1	Apoptosis regulation	1046	Y	0.010005	10	3.15571	0.905362	0.05189	1.71365
GDSC2	282	13333752	749715	HCC2157	SIDM00774	BRCA	1068	Obatoclax Mesylate	BCL2, BCL-XL, BCL-W, MCL1	Apoptosis regulation	1046	Y	0.010005	10	1.75501	0.824891	0.117984	0.408218
GDSC2	282	13333863	749717	HCC38	SIDM00675	BRCA	1068	Obatoclax Mesylate	BCL2, BCL-XL, BCL-W, MCL1	Apoptosis regulation	1046	Y	0.010005	10	2.97739	0.893653	0.027093	1.54746
GDSC2	282	13340818	905945	T47D	SIDM00097	BRCA	1068	Obatoclax Mesylate	BCL2, BCL-XL, BCL-W, MCL1	Apoptosis regulation	1046	Y	0.010005	10	2.32277	0.871996	0.11921	0.937363
GDSC2	282	13340929	905946	MCF7	SIDM00148	BRCA	1068	Obatoclax Mesylate	BCL2, BCL-XL, BCL-W, MCL1	Apoptosis regulation	1046	Y	0.010005	10	2.55054	0.856535	0.107812	1.14964
GDSC2	282	13341568	905951	BT-549	SIDM00122	BRCA	1068	Obatoclax Mesylate	BCL2, BCL-XL, BCL-W, MCL1	Apoptosis regulation	1046	Y	0.010005	10	2.71717	0.867821	0.085104	1.30494
GDSC2	282	13342008	905957	Hs-578-T	SIDM00135	BRCA	1068	Obatoclax Mesylate	BCL2, BCL-XL, BCL-W, MCL1	Apoptosis regulation	1046	Y	0.010005	10	0.606778	0.710959	0.070997	-0.661924
GDSC2	282	13342386	905960	MDA-MB-231	SIDM00146	BRCA	1068	Obatoclax Mesylate	BCL2, BCL-XL, BCL-W, MCL1	Apoptosis regulation	1046	Y	0.010005	10	1.50067	0.817975	0.037863	0.171175
GDSC2	282	13347251	906801	BT-20	SIDM00893	BRCA	1068	Obatoclax Mesylate	BCL2, BCL-XL, BCL-W, MCL1	Apoptosis regulation	1046	Y	0.010005	10	1.72081	0.855797	0.078512	0.376341
GDSC2	282	13347709	906812	COLO-824	SIDM00954	BRCA	1068	Obatoclax Mesylate	BCL2, BCL-XL, BCL-W, MCL1	Apoptosis regulation	1046	Y	0.010005	10	2.3512	0.868332	0.087718	0.963855
GDSC2	282	13348610	906826	CAL-120	SIDM00940	BRCA	1068	Obatoclax Mesylate	BCL2, BCL-XL, BCL-W, MCL1	Apoptosis regulation	1046	Y	0.010005	10	2.10343	0.767724	0.153424	0.732945
GDSC2	282	13350497	906844	DU-4475	SIDM01001	BRCA	1068	Obatoclax Mesylate	BCL2, BCL-XL, BCL-W, MCL1	Apoptosis regulation	1046	Y	0.010005	10	-0.144224	0.642723	0.064375	-1.36185
GDSC2	282	13351020	906851	EFM-19	SIDM01056	BRCA	1068	Obatoclax Mesylate	BCL2, BCL-XL, BCL-W, MCL1	Apoptosis regulation	1046	Y	0.010005	10	1.71133	0.811285	0.077546	0.367507
GDSC2	282	13351721	906862	EVSA-T	SIDM01042	BRCA	1068	Obatoclax Mesylate	BCL2, BCL-XL, BCL-W, MCL1	Apoptosis regulation	1046	Y	0.010005	10	0.787649	0.759778	0.152025	-0.493354
GDSC2	282	13353846	907045	HCC1419	SIDM00882	BRCA	1068	Obatoclax Mesylate	BCL2, BCL-XL, BCL-W, MCL1	Apoptosis regulation	1046	Y	0.010005	10	2.67938	0.917437	0.038138	1.26972
GDSC2	282	13353952	907046	HCC1569	SIDM00878	BRCA	1068	Obatoclax Mesylate	BCL2, BCL-XL, BCL-W, MCL1	Apoptosis regulation	1046	Y	0.010005	10	0.781459	0.74271	0.128089	-0.499123
GDSC2	282	13354126	907048	HCC70	SIDM00673	BRCA	1068	Obatoclax Mesylate	BCL2, BCL-XL, BCL-W, MCL1	Apoptosis regulation	1046	Y	0.010005	10	2.461	0.912436	0.100008	1.06619
GDSC2	282	13362533	908121	MDA-MB-361	SIDM00528	BRCA	1068	Obatoclax Mesylate	BCL2, BCL-XL, BCL-W, MCL1	Apoptosis regulation	1046	Y	0.010005	10	1.78908	0.845731	0.138274	0.439971
GDSC2	282	13362644	908122	MDA-MB-453	SIDM00272	BRCA	1068	Obatoclax Mesylate	BCL2, BCL-XL, BCL-W, MCL1	Apoptosis regulation	1046	Y	0.010005	10	0.916331	0.74443	0.12299	-0.373424
GDSC2	282	13362756	908123	MDA-MB-468	SIDM00628	BRCA	1068	Obatoclax Mesylate	BCL2, BCL-XL, BCL-W, MCL1	Apoptosis regulation	1046	Y	0.010005	10	0.432351	0.703544	0.096521	-0.824487
GDSC2	282	13365570	908151	MRK-nu-1	SIDM00562	BRCA	1068	Obatoclax Mesylate	BCL2, BCL-XL, BCL-W, MCL1	Apoptosis regulation	1046	Y	0.010005	10	0.758822	0.76221	0.070212	-0.52022
GDSC2	282	13370339	909256	OCUB-M	SIDM00241	BRCA	1068	Obatoclax Mesylate	BCL2, BCL-XL, BCL-W, MCL1	Apoptosis regulation	1046	Y	0.010005	10	2.74418	0.934373	0.070478	1.33012
GDSC2	282	13378315	909907	ZR-75-30	SIDM00971	BRCA	1068	Obatoclax Mesylate	BCL2, BCL-XL, BCL-W, MCL1	Apoptosis regulation	1046	Y	0.010005	10	3.99729	0.908182	0.123229	2.498
GDSC2	282	13381453	910704	AU565	SIDM00898	BRCA	1068	Obatoclax Mesylate	BCL2, BCL-XL, BCL-W, MCL1	Apoptosis regulation	1046	Y	0.010005	10	1.6361	0.82256	0.099559	0.297394
GDSC2	282	13382772	910852	CAL-85-1	SIDM00928	BRCA	1068	Obatoclax Mesylate	BCL2, BCL-XL, BCL-W, MCL1	Apoptosis regulation	1046	Y	0.010005	10	1.5635	0.807749	0.090289	0.229727
GDSC2	282	13385002	910927	CAL-51	SIDM00933	BRCA	1068	Obatoclax Mesylate	BCL2, BCL-XL, BCL-W, MCL1	Apoptosis regulation	1046	Y	0.010005	10	1.20638	0.76897	0.163945	-0.103104
GDSC2	282	13386640	910948	MFM-223	SIDM00332	BRCA	1068	Obatoclax Mesylate	BCL2, BCL-XL, BCL-W, MCL1	Apoptosis regulation	1046	Y	0.010005	10	0.767527	0.692126	0.148423	-0.512107
GDSC2	282	13388989	924240	MDA-MB-415	SIDM00630	BRCA	1068	Obatoclax Mesylate	BCL2, BCL-XL, BCL-W, MCL1	Apoptosis regulation	1046	Y	0.010005	10	1.74549	0.85566	0.09043	0.399345
GDSC2	282	13389358	925338	MDA-MB-157	SIDM00529	BRCA	1068	Obatoclax Mesylate	BCL2, BCL-XL, BCL-W, MCL1	Apoptosis regulation	1046	Y	0.010005	10	0.525737	0.703423	0.175173	-0.737453
GDSC2	282	13391443	946359	BT-474	SIDM00963	BRCA	1068	Obatoclax Mesylate	BCL2, BCL-XL, BCL-W, MCL1	Apoptosis regulation	1046	Y	0.010005	10	1.97048	0.804106	0.106921	0.609029
GDSC2	282	13392079	946382	CAMA-1	SIDM00920	BRCA	1068	Obatoclax Mesylate	BCL2, BCL-XL, BCL-W, MCL1	Apoptosis regulation	1046	Y	0.010005	10	1.68583	0.8382	0.045733	0.343743
GDSC2	282	13399464	1240172	MDA-MB-436	SIDM00629	BRCA	1068	Obatoclax Mesylate	BCL2, BCL-XL, BCL-W, MCL1	Apoptosis regulation	1046	Y	0.010005	10	1.84618	0.818746	0.103515	0.493189
GDSC2	282	13405040	1290798	EFM-192A	SIDM01002	BRCA	1068	Obatoclax Mesylate	BCL2, BCL-XL, BCL-W, MCL1	Apoptosis regulation	1046	Y	0.010005	10	3.99481	0.946977	0.07707	2.49569
GDSC2	282	13406155	1290905	HCC1428	SIDM00881	BRCA	1068	Obatoclax Mesylate	BCL2, BCL-XL, BCL-W, MCL1	Apoptosis regulation	1046	Y	0.010005	10	1.80493	0.768933	0.126976	0.454746
GDSC2	282	13406399	1290922	HDQ-P1	SIDM01062	BRCA	1068	Obatoclax Mesylate	BCL2, BCL-XL, BCL-W, MCL1	Apoptosis regulation	1046	Y	0.010005	10	1.93042	0.831956	0.060816	0.571702
GDSC2	282	13407726	1298157	JIMT-1	SIDM01037	BRCA	1068	Obatoclax Mesylate	BCL2, BCL-XL, BCL-W, MCL1	Apoptosis regulation	1046	Y	0.010005	10	1.42975	0.805283	0.057768	0.105074
GDSC2	282	13412512	1303900	HCC1500	SIDM00879	BRCA	1068	Obatoclax Mesylate	BCL2, BCL-XL, BCL-W, MCL1	Apoptosis regulation	1046	Y	0.010005	10	1.79169	0.845967	0.147967	0.442407
GDSC2	282	13414165	1330941	MDA-MB-330	SIDM00631	BRCA	1068	Obatoclax Mesylate	BCL2, BCL-XL, BCL-W, MCL1	Apoptosis regulation	1046	Y	0.010005	10	1.25671	0.76257	0.146168	-0.056195
GDSC2	282	13318212	749709	HCC1954	SIDM00872	BRCA	1073	5-Fluorouracil	Antimetabolite (DNA & RNA)	Other	1046	Y	0.019531	32	5.53093	0.977017	0.078618	0.496516
GDSC2	282	13318213	749710	HCC1143	SIDM00866	BRCA	1073	5-Fluorouracil	Antimetabolite (DNA & RNA)	Other	1046	Y	0.019531	32	5.74706	0.954941	0.088834	0.622796
GDSC2	282	13318214	749711	HCC1187	SIDM00885	BRCA	1073	5-Fluorouracil	Antimetabolite (DNA & RNA)	Other	1046	Y	0.019531	32	6.69986	0.990893	0.086968	1.1795
GDSC2	282	13318215	749712	HCC1395	SIDM00884	BRCA	1073	5-Fluorouracil	Antimetabolite (DNA & RNA)	Other	1046	Y	0.019531	32	5.84137	0.972417	0.074814	0.6779
GDSC2	282	13318216	749713	HCC1599	SIDM00877	BRCA	1073	5-Fluorouracil	Antimetabolite (DNA & RNA)	Other	1046	Y	0.019531	32	5.50356	0.955141	0.090871	0.480523
GDSC2	282	13318217	749714	HCC1937	SIDM00874	BRCA	1073	5-Fluorouracil	Antimetabolite (DNA & RNA)	Other	1046	Y	0.019531	32	5.47573	0.954419	0.105126	0.464262
GDSC2	282	13318218	749715	HCC2157	SIDM00774	BRCA	1073	5-Fluorouracil	Antimetabolite (DNA & RNA)	Other	1046	Y	0.019531	32	5.09302	0.954208	0.113077	0.240651
GDSC2	282	13318219	749716	HCC2218	SIDM00772	BRCA	1073	5-Fluorouracil	Antimetabolite (DNA & RNA)	Other	1046	Y	0.019531	32	5.89207	0.991172	0.101202	0.70752
GDSC2	282	13318220	749717	HCC38	SIDM00675	BRCA	1073	5-Fluorouracil	Antimetabolite (DNA & RNA)	Other	1046	Y	0.019531	32	4.01542	0.893709	0.10482	-0.388978
GDSC2	282	13318224	905945	T47D	SIDM00097	BRCA	1073	5-Fluorouracil	Antimetabolite (DNA & RNA)	Other	1046	Y	0.019531	32	4.97194	0.952299	0.110166	0.169904
GDSC2	282	13318225	905946	MCF7	SIDM00148	BRCA	1073	5-Fluorouracil	Antimetabolite (DNA & RNA)	Other	1046	Y	0.019531	32	3.58048	0.857078	0.110482	-0.643103
GDSC2	282	13318226	905951	BT-549	SIDM00122	BRCA	1073	5-Fluorouracil	Antimetabolite (DNA & RNA)	Other	1046	Y	0.019531	32	4.79322	0.920866	0.10588	0.065479
GDSC2	282	13318227	905957	Hs-578-T	SIDM00135	BRCA	1073	5-Fluorouracil	Antimetabolite (DNA & RNA)	Other	1046	Y	0.019531	32	4.55747	0.934939	0.106973	-0.072262
GDSC2	282	13318228	905960	MDA-MB-231	SIDM00146	BRCA	1073	5-Fluorouracil	Antimetabolite (DNA & RNA)	Other	1046	Y	0.019531	32	4.19954	0.934748	0.102212	-0.281395
GDSC2	282	13318233	906801	BT-20	SIDM00893	BRCA	1073	5-Fluorouracil	Antimetabolite (DNA & RNA)	Other	1046	Y	0.019531	32	5.19928	0.980476	0.068747	0.302734
GDSC2	282	13318234	906812	COLO-824	SIDM00954	BRCA	1073	5-Fluorouracil	Antimetabolite (DNA & RNA)	Other	1046	Y	0.019531	32	5.58704	0.965206	0.121811	0.529299
GDSC2	282	13318235	906826	CAL-120	SIDM00940	BRCA	1073	5-Fluorouracil	Antimetabolite (DNA & RNA)	Other	1046	Y	0.019531	32	7.67663	0.952765	0.079517	1.75021
GDSC2	282	13318236	906844	DU-4475	SIDM01001	BRCA	1073	5-Fluorouracil	Antimetabolite (DNA & RNA)	Other	1046	Y	0.019531	32	2.57114	0.855166	0.139272	-1.23284
GDSC2	282	13318237	906851	EFM-19	SIDM01056	BRCA	1073	5-Fluorouracil	Antimetabolite (DNA & RNA)	Other	1046	Y	0.019531	32	4.38984	0.91868	0.109217	-0.170208
GDSC2	282	13318238	906862	EVSA-T	SIDM01042	BRCA	1073	5-Fluorouracil	Antimetabolite (DNA & RNA)	Other	1046	Y	0.019531	32	5.16898	0.983786	0.111847	0.285034
GDSC2	282	13318239	907045	HCC1419	SIDM00882	BRCA	1073	5-Fluorouracil	Antimetabolite (DNA & RNA)	Other	1046	Y	0.019531	32	6.39923	0.990899	0.094715	1.00385
GDSC2	282	13318240	907046	HCC1569	SIDM00878	BRCA	1073	5-Fluorouracil	Antimetabolite (DNA & RNA)	Other	1046	Y	0.019531	32	4.62206	0.964753	0.116951	-0.034526
GDSC2	282	13318242	907048	HCC70	SIDM00673	BRCA	1073	5-Fluorouracil	Antimetabolite (DNA & RNA)	Other	1046	Y	0.019531	32	5.23883	0.979747	0.093046	0.325842
GDSC2	282	13318250	908120	MDA-MB-175-VII	SIDM00633	BRCA	1073	5-Fluorouracil	Antimetabolite (DNA & RNA)	Other	1046	Y	0.019531	32	6.33625	0.927124	0.080666	0.967049
GDSC2	282	13318251	908121	MDA-MB-361	SIDM00528	BRCA	1073	5-Fluorouracil	Antimetabolite (DNA & RNA)	Other	1046	Y	0.019531	32	5.84721	0.982473	0.066418	0.681313
GDSC2	282	13318252	908122	MDA-MB-453	SIDM00272	BRCA	1073	5-Fluorouracil	Antimetabolite (DNA & RNA)	Other	1046	Y	0.019531	32	3.57938	0.883944	0.146468	-0.643748
GDSC2	282	13318253	908123	MDA-MB-468	SIDM00628	BRCA	1073	5-Fluorouracil	Antimetabolite (DNA & RNA)	Other	1046	Y	0.019531	32	4.72361	0.958115	0.09927	0.024808
GDSC2	282	13318254	908151	MRK-nu-1	SIDM00562	BRCA	1073	5-Fluorouracil	Antimetabolite (DNA & RNA)	Other	1046	Y	0.019531	32	2.877	0.880204	0.143376	-1.05414
GDSC2	282	13318258	909256	OCUB-M	SIDM00241	BRCA	1073	5-Fluorouracil	Antimetabolite (DNA & RNA)	Other	1046	Y	0.019531	32	5.02565	0.97814	0.112631	0.201285
GDSC2	282	13318270	909778	UACC-893	SIDM01186	BRCA	1073	5-Fluorouracil	Antimetabolite (DNA & RNA)	Other	1046	Y	0.019531	32	5.64478	0.976276	0.097803	0.563037
GDSC2	282	13318271	909907	ZR-75-30	SIDM00971	BRCA	1073	5-Fluorouracil	Antimetabolite (DNA & RNA)	Other	1046	Y	0.019531	32	7.14211	0.965941	0.064458	1.4379
GDSC2	282	13318276	910704	AU565	SIDM00898	BRCA	1073	5-Fluorouracil	Antimetabolite (DNA & RNA)	Other	1046	Y	0.019531	32	2.73626	0.82867	0.158254	-1.13637
GDSC2	282	13318277	910852	CAL-85-1	SIDM00928	BRCA	1073	5-Fluorouracil	Antimetabolite (DNA & RNA)	Other	1046	Y	0.019531	32	5.07227	0.953389	0.08528	0.228526
GDSC2	282	13318279	910910	UACC-812	SIDM01187	BRCA	1073	5-Fluorouracil	Antimetabolite (DNA & RNA)	Other	1046	Y	0.019531	32	3.02733	0.825432	0.138983	-0.966301
GDSC2	282	13318280	910927	CAL-51	SIDM00933	BRCA	1073	5-Fluorouracil	Antimetabolite (DNA & RNA)	Other	1046	Y	0.019531	32	3.43989	0.869015	0.075981	-0.725251
GDSC2	282	13318281	910948	MFM-223	SIDM00332	BRCA	1073	5-Fluorouracil	Antimetabolite (DNA & RNA)	Other	1046	Y	0.019531	32	6.68004	0.957522	0.07474	1.16792
GDSC2	282	13318283	924106	CAL-148	SIDM00938	BRCA	1073	5-Fluorouracil	Antimetabolite (DNA & RNA)	Other	1046	Y	0.019531	32	2.65788	0.823857	0.105235	-1.18217
GDSC2	282	13318285	924240	MDA-MB-415	SIDM00630	BRCA	1073	5-Fluorouracil	Antimetabolite (DNA & RNA)	Other	1046	Y	0.019531	32	5.32659	0.981405	0.086583	0.377122
GDSC2	282	13318286	925338	MDA-MB-157	SIDM00529	BRCA	1073	5-Fluorouracil	Antimetabolite (DNA & RNA)	Other	1046	Y	0.019531	32	3.32658	0.868961	0.171089	-0.791453
GDSC2	282	13318287	946359	BT-474	SIDM00963	BRCA	1073	5-Fluorouracil	Antimetabolite (DNA & RNA)	Other	1046	Y	0.019531	32	7.66703	0.979371	0.05911	1.7446
GDSC2	282	13318288	946382	CAMA-1	SIDM00920	BRCA	1073	5-Fluorouracil	Antimetabolite (DNA & RNA)	Other	1046	Y	0.019531	32	4.73785	0.958505	0.113953	0.033127
GDSC2	282	13318289	949093	BT-483	SIDM00892	BRCA	1073	5-Fluorouracil	Antimetabolite (DNA & RNA)	Other	1046	Y	0.019531	32	8.5572	0.965912	0.061122	2.26471
GDSC2	282	13318293	1240172	MDA-MB-436	SIDM00629	BRCA	1073	5-Fluorouracil	Antimetabolite (DNA & RNA)	Other	1046	Y	0.019531	32	4.87715	0.935445	0.095286	0.114522
GDSC2	282	13318297	1290798	EFM-192A	SIDM01002	BRCA	1073	5-Fluorouracil	Antimetabolite (DNA & RNA)	Other	1046	Y	0.019531	32	6.88099	0.984021	0.052929	1.28533
GDSC2	282	13318298	1290905	HCC1428	SIDM00881	BRCA	1073	5-Fluorouracil	Antimetabolite (DNA & RNA)	Other	1046	Y	0.019531	32	8.29764	0.975706	0.082644	2.11306
GDSC2	282	13318299	1290906	HCC202	SIDM00870	BRCA	1073	5-Fluorouracil	Antimetabolite (DNA & RNA)	Other	1046	Y	0.019531	32	5.99815	0.991821	0.047974	0.769504
GDSC2	282	13318300	1290922	HDQ-P1	SIDM01062	BRCA	1073	5-Fluorouracil	Antimetabolite (DNA & RNA)	Other	1046	Y	0.019531	32	5.3729	0.956589	0.08836	0.404179
GDSC2	282	13318301	1298157	JIMT-1	SIDM01037	BRCA	1073	5-Fluorouracil	Antimetabolite (DNA & RNA)	Other	1046	Y	0.019531	32	5.88328	0.979176	0.0592	0.702388
GDSC2	282	13318302	1303900	HCC1500	SIDM00879	BRCA	1073	5-Fluorouracil	Antimetabolite (DNA & RNA)	Other	1046	Y	0.019531	32	5.44903	0.975645	0.110631	0.448659
GDSC2	282	13318303	1330941	MDA-MB-330	SIDM00631	BRCA	1073	5-Fluorouracil	Antimetabolite (DNA & RNA)	Other	1046	Y	0.019531	32	6.17589	0.974123	0.083795	0.873356
GDSC2	282	13314546	749709	HCC1954	SIDM00872	BRCA	1079	Dasatinib	ABL, SRC, Ephrins, PDGFR, KIT	Other, kinases	1046	Y	0.001001	2	2.57718	0.974057	0.072988	0.486445
GDSC2	282	13314547	749710	HCC1143	SIDM00866	BRCA	1079	Dasatinib	ABL, SRC, Ephrins, PDGFR, KIT	Other, kinases	1046	Y	0.001001	2	0.671456	0.855795	0.137531	-0.375547
GDSC2	282	13314548	749711	HCC1187	SIDM00885	BRCA	1079	Dasatinib	ABL, SRC, Ephrins, PDGFR, KIT	Other, kinases	1046	Y	0.001001	2	3.80601	0.990175	0.096486	1.04227
GDSC2	282	13314549	749712	HCC1395	SIDM00884	BRCA	1079	Dasatinib	ABL, SRC, Ephrins, PDGFR, KIT	Other, kinases	1046	Y	0.001001	2	0.91007	0.893118	0.12906	-0.267617
GDSC2	282	13314550	749714	HCC1937	SIDM00874	BRCA	1079	Dasatinib	ABL, SRC, Ephrins, PDGFR, KIT	Other, kinases	1046	Y	0.001001	2	1.99672	0.93276	0.077649	0.223892
GDSC2	282	13314551	749715	HCC2157	SIDM00774	BRCA	1079	Dasatinib	ABL, SRC, Ephrins, PDGFR, KIT	Other, kinases	1046	Y	0.001001	2	1.94888	0.943097	0.119339	0.202258
GDSC2	282	13314552	749717	HCC38	SIDM00675	BRCA	1079	Dasatinib	ABL, SRC, Ephrins, PDGFR, KIT	Other, kinases	1046	Y	0.001001	2	1.4182	0.905402	0.140001	-0.037782
GDSC2	282	13314604	905945	T47D	SIDM00097	BRCA	1079	Dasatinib	ABL, SRC, Ephrins, PDGFR, KIT	Other, kinases	1046	Y	0.001001	2	1.98312	0.946314	0.114306	0.217743
GDSC2	282	13314605	905946	MCF7	SIDM00148	BRCA	1079	Dasatinib	ABL, SRC, Ephrins, PDGFR, KIT	Other, kinases	1046	Y	0.001001	2	4.80651	0.983596	0.051495	1.49481
GDSC2	282	13314610	905951	BT-549	SIDM00122	BRCA	1079	Dasatinib	ABL, SRC, Ephrins, PDGFR, KIT	Other, kinases	1046	Y	0.001001	2	0.979504	0.871665	0.127524	-0.236211
GDSC2	282	13314613	905957	Hs-578-T	SIDM00135	BRCA	1079	Dasatinib	ABL, SRC, Ephrins, PDGFR, KIT	Other, kinases	1046	Y	0.001001	2	-2.42443	0.579736	0.125225	-1.77587
GDSC2	282	13314616	905960	MDA-MB-231	SIDM00146	BRCA	1079	Dasatinib	ABL, SRC, Ephrins, PDGFR, KIT	Other, kinases	1046	Y	0.001001	2	0.097407	0.851763	0.092275	-0.635199
GDSC2	282	13314652	906801	BT-20	SIDM00893	BRCA	1079	Dasatinib	ABL, SRC, Ephrins, PDGFR, KIT	Other, kinases	1046	Y	0.001001	2	2.79908	0.98681	0.072353	0.586815
GDSC2	282	13314656	906812	COLO-824	SIDM00954	BRCA	1079	Dasatinib	ABL, SRC, Ephrins, PDGFR, KIT	Other, kinases	1046	Y	0.001001	2	4.25743	0.987532	0.046307	1.24646
GDSC2	282	13314663	906826	CAL-120	SIDM00940	BRCA	1079	Dasatinib	ABL, SRC, Ephrins, PDGFR, KIT	Other, kinases	1046	Y	0.001001	2	0.874833	0.807682	0.093034	-0.283556
GDSC2	282	13314677	906844	DU-4475	SIDM01001	BRCA	1079	Dasatinib	ABL, SRC, Ephrins, PDGFR, KIT	Other, kinases	1046	Y	0.001001	2	0.981684	0.952288	0.105072	-0.235225
GDSC2	282	13314681	906851	EFM-19	SIDM01056	BRCA	1079	Dasatinib	ABL, SRC, Ephrins, PDGFR, KIT	Other, kinases	1046	Y	0.001001	2	0.450478	0.853543	0.142631	-0.475499
GDSC2	282	13314686	906862	EVSA-T	SIDM01042	BRCA	1079	Dasatinib	ABL, SRC, Ephrins, PDGFR, KIT	Other, kinases	1046	Y	0.001001	2	2.28252	0.982196	0.096253	0.353166
GDSC2	282	13314702	907045	HCC1419	SIDM00882	BRCA	1079	Dasatinib	ABL, SRC, Ephrins, PDGFR, KIT	Other, kinases	1046	Y	0.001001	2	3.76005	0.992144	0.065701	1.02148
GDSC2	282	13314704	907048	HCC70	SIDM00673	BRCA	1079	Dasatinib	ABL, SRC, Ephrins, PDGFR, KIT	Other, kinases	1046	Y	0.001001	2	3.46416	0.992498	0.073975	0.887645
GDSC2	282	13314766	908120	MDA-MB-175-VII	SIDM00633	BRCA	1079	Dasatinib	ABL, SRC, Ephrins, PDGFR, KIT	Other, kinases	1046	Y	0.001001	2	6.21976	0.975882	0.037047	2.13405
GDSC2	282	13314767	908121	MDA-MB-361	SIDM00528	BRCA	1079	Dasatinib	ABL, SRC, Ephrins, PDGFR, KIT	Other, kinases	1046	Y	0.001001	2	1.83613	0.953879	0.08555	0.151257
GDSC2	282	13314768	908122	MDA-MB-453	SIDM00272	BRCA	1079	Dasatinib	ABL, SRC, Ephrins, PDGFR, KIT	Other, kinases	1046	Y	0.001001	2	3.3891	0.978605	0.077047	0.853692
GDSC2	282	13314769	908123	MDA-MB-468	SIDM00628	BRCA	1079	Dasatinib	ABL, SRC, Ephrins, PDGFR, KIT	Other, kinases	1046	Y	0.001001	2	2.35675	0.970516	0.096586	0.386744
GDSC2	282	13314792	908151	MRK-nu-1	SIDM00562	BRCA	1079	Dasatinib	ABL, SRC, Ephrins, PDGFR, KIT	Other, kinases	1046	Y	0.001001	2	1.95939	0.981763	0.023183	0.207009
GDSC2	282	13314832	909256	OCUB-M	SIDM00241	BRCA	1079	Dasatinib	ABL, SRC, Ephrins, PDGFR, KIT	Other, kinases	1046	Y	0.001001	2	3.25576	0.992286	0.030016	0.793382
GDSC2	282	13314896	909907	ZR-75-30	SIDM00971	BRCA	1079	Dasatinib	ABL, SRC, Ephrins, PDGFR, KIT	Other, kinases	1046	Y	0.001001	2	3.58678	0.951467	0.081833	0.943106
GDSC2	282	13314920	910704	AU565	SIDM00898	BRCA	1079	Dasatinib	ABL, SRC, Ephrins, PDGFR, KIT	Other, kinases	1046	Y	0.001001	2	3.08571	0.978194	0.050724	0.716464
GDSC2	282	13314930	910852	CAL-85-1	SIDM00928	BRCA	1079	Dasatinib	ABL, SRC, Ephrins, PDGFR, KIT	Other, kinases	1046	Y	0.001001	2	1.73283	0.934511	0.103119	0.104531
GDSC2	282	13314938	910910	UACC-812	SIDM01187	BRCA	1079	Dasatinib	ABL, SRC, Ephrins, PDGFR, KIT	Other, kinases	1046	Y	0.001001	2	2.36429	0.940761	0.140384	0.390154
GDSC2	282	13314948	910927	CAL-51	SIDM00933	BRCA	1079	Dasatinib	ABL, SRC, Ephrins, PDGFR, KIT	Other, kinases	1046	Y	0.001001	2	1.2689	0.907738	0.078705	-0.10531
GDSC2	282	13314961	910948	MFM-223	SIDM00332	BRCA	1079	Dasatinib	ABL, SRC, Ephrins, PDGFR, KIT	Other, kinases	1046	Y	0.001001	2	3.88176	0.958024	0.063938	1.07653
GDSC2	282	13314970	924106	CAL-148	SIDM00938	BRCA	1079	Dasatinib	ABL, SRC, Ephrins, PDGFR, KIT	Other, kinases	1046	Y	0.001001	2	2.54382	0.968838	0.202372	0.471357
GDSC2	282	13314980	924240	MDA-MB-415	SIDM00630	BRCA	1079	Dasatinib	ABL, SRC, Ephrins, PDGFR, KIT	Other, kinases	1046	Y	0.001001	2	1.61057	0.957169	0.158499	0.049231
GDSC2	282	13314983	925338	MDA-MB-157	SIDM00529	BRCA	1079	Dasatinib	ABL, SRC, Ephrins, PDGFR, KIT	Other, kinases	1046	Y	0.001001	2	3.31036	0.978467	0.064839	0.818078
GDSC2	282	13315000	946359	BT-474	SIDM00963	BRCA	1079	Dasatinib	ABL, SRC, Ephrins, PDGFR, KIT	Other, kinases	1046	Y	0.001001	2	5.26977	0.983602	0.036321	1.70435
GDSC2	282	13315005	946382	CAMA-1	SIDM00920	BRCA	1079	Dasatinib	ABL, SRC, Ephrins, PDGFR, KIT	Other, kinases	1046	Y	0.001001	2	2.98707	0.98251	0.053403	0.671848
GDSC2	282	13315007	949093	BT-483	SIDM00892	BRCA	1079	Dasatinib	ABL, SRC, Ephrins, PDGFR, KIT	Other, kinases	1046	Y	0.001001	2	6.48259	0.974785	0.065953	2.25294
GDSC2	282	13315061	1240172	MDA-MB-436	SIDM00629	BRCA	1079	Dasatinib	ABL, SRC, Ephrins, PDGFR, KIT	Other, kinases	1046	Y	0.001001	2	4.38803	0.984727	0.045293	1.30553
GDSC2	282	13315104	1290798	EFM-192A	SIDM01002	BRCA	1079	Dasatinib	ABL, SRC, Ephrins, PDGFR, KIT	Other, kinases	1046	Y	0.001001	2	3.41579	0.975167	0.068659	0.865766
GDSC2	282	13315113	1290905	HCC1428	SIDM00881	BRCA	1079	Dasatinib	ABL, SRC, Ephrins, PDGFR, KIT	Other, kinases	1046	Y	0.001001	2	4.47078	0.961467	0.047056	1.34295
GDSC2	282	13315115	1290922	HDQ-P1	SIDM01062	BRCA	1079	Dasatinib	ABL, SRC, Ephrins, PDGFR, KIT	Other, kinases	1046	Y	0.001001	2	-2.94647	0.518459	0.10404	-2.012
GDSC2	282	13315125	1298157	JIMT-1	SIDM01037	BRCA	1079	Dasatinib	ABL, SRC, Ephrins, PDGFR, KIT	Other, kinases	1046	Y	0.001001	2	-1.34423	0.706335	0.091475	-1.28728
GDSC2	282	13315162	1303900	HCC1500	SIDM00879	BRCA	1079	Dasatinib	ABL, SRC, Ephrins, PDGFR, KIT	Other, kinases	1046	Y	0.001001	2	2.82902	0.97907	0.07242	0.60036
GDSC2	282	13305461	749709	HCC1954	SIDM00872	BRCA	1080	Paclitaxel	Microtubule stabiliser	Mitosis	1046	Y	1e-05	0.1	-3.18082	0.857998	0.082979	-0.300475
GDSC2	282	13305462	749710	HCC1143	SIDM00866	BRCA	1080	Paclitaxel	Microtubule stabiliser	Mitosis	1046	Y	1e-05	0.1	-2.65082	0.861439	0.094439	-0.044685
GDSC2	282	13305463	749711	HCC1187	SIDM00885	BRCA	1080	Paclitaxel	Microtubule stabiliser	Mitosis	1046	Y	1e-05	0.1	-4.75905	0.719618	0.110476	-1.06217
GDSC2	282	13305464	749712	HCC1395	SIDM00884	BRCA	1080	Paclitaxel	Microtubule stabiliser	Mitosis	1046	Y	1e-05	0.1	-2.83006	0.868846	0.09812	-0.131187
GDSC2	282	13305465	749714	HCC1937	SIDM00874	BRCA	1080	Paclitaxel	Microtubule stabiliser	Mitosis	1046	Y	1e-05	0.1	-0.902908	0.947231	0.079032	0.798907
GDSC2	282	13305466	749715	HCC2157	SIDM00774	BRCA	1080	Paclitaxel	Microtubule stabiliser	Mitosis	1046	Y	1e-05	0.1	-0.682688	0.962899	0.159956	0.905191
GDSC2	282	13305467	749717	HCC38	SIDM00675	BRCA	1080	Paclitaxel	Microtubule stabiliser	Mitosis	1046	Y	1e-05	0.1	-3.06613	0.840562	0.071441	-0.245124
GDSC2	282	13305519	905945	T47D	SIDM00097	BRCA	1080	Paclitaxel	Microtubule stabiliser	Mitosis	1046	Y	1e-05	0.1	-2.4117	0.896307	0.072717	0.070721
GDSC2	282	13305520	905946	MCF7	SIDM00148	BRCA	1080	Paclitaxel	Microtubule stabiliser	Mitosis	1046	Y	1e-05	0.1	-2.68757	0.855923	0.12188	-0.062418
GDSC2	282	13305525	905951	BT-549	SIDM00122	BRCA	1080	Paclitaxel	Microtubule stabiliser	Mitosis	1046	Y	1e-05	0.1	-4.25241	0.743961	0.102519	-0.817652
GDSC2	282	13305528	905957	Hs-578-T	SIDM00135	BRCA	1080	Paclitaxel	Microtubule stabiliser	Mitosis	1046	Y	1e-05	0.1	-5.85811	0.606382	0.106619	-1.59261
GDSC2	282	13305531	905960	MDA-MB-231	SIDM00146	BRCA	1080	Paclitaxel	Microtubule stabiliser	Mitosis	1046	Y	1e-05	0.1	-2.46279	0.904946	0.125151	0.046064
GDSC2	282	13305567	906801	BT-20	SIDM00893	BRCA	1080	Paclitaxel	Microtubule stabiliser	Mitosis	1046	Y	1e-05	0.1	-3.70539	0.826164	0.107734	-0.553649
GDSC2	282	13305571	906812	COLO-824	SIDM00954	BRCA	1080	Paclitaxel	Microtubule stabiliser	Mitosis	1046	Y	1e-05	0.1	-3.37076	0.829016	0.120232	-0.392147
GDSC2	282	13305578	906826	CAL-120	SIDM00940	BRCA	1080	Paclitaxel	Microtubule stabiliser	Mitosis	1046	Y	1e-05	0.1	-2.08985	0.838278	0.083848	0.226056
GDSC2	282	13305592	906844	DU-4475	SIDM01001	BRCA	1080	Paclitaxel	Microtubule stabiliser	Mitosis	1046	Y	1e-05	0.1	-3.05281	0.895522	0.123039	-0.238696
GDSC2	282	13305596	906851	EFM-19	SIDM01056	BRCA	1080	Paclitaxel	Microtubule stabiliser	Mitosis	1046	Y	1e-05	0.1	-3.95662	0.778404	0.087953	-0.674898
GDSC2	282	13305601	906862	EVSA-T	SIDM01042	BRCA	1080	Paclitaxel	Microtubule stabiliser	Mitosis	1046	Y	1e-05	0.1	-3.33422	0.862002	0.209374	-0.37451
GDSC2	282	13305617	907045	HCC1419	SIDM00882	BRCA	1080	Paclitaxel	Microtubule stabiliser	Mitosis	1046	Y	1e-05	0.1	1.0393	0.994949	0.059702	1.73627
GDSC2	282	13305619	907048	HCC70	SIDM00673	BRCA	1080	Paclitaxel	Microtubule stabiliser	Mitosis	1046	Y	1e-05	0.1	-2.55138	0.911646	0.116736	0.003311
GDSC2	282	13305681	908120	MDA-MB-175-VII	SIDM00633	BRCA	1080	Paclitaxel	Microtubule stabiliser	Mitosis	1046	Y	1e-05	0.1	0.741492	0.94392	0.078547	1.59254
GDSC2	282	13305682	908121	MDA-MB-361	SIDM00528	BRCA	1080	Paclitaxel	Microtubule stabiliser	Mitosis	1046	Y	1e-05	0.1	-1.8625	0.936493	0.127133	0.335784
GDSC2	282	13305683	908122	MDA-MB-453	SIDM00272	BRCA	1080	Paclitaxel	Microtubule stabiliser	Mitosis	1046	Y	1e-05	0.1	-3.42802	0.826829	0.126077	-0.41978
GDSC2	282	13305684	908123	MDA-MB-468	SIDM00628	BRCA	1080	Paclitaxel	Microtubule stabiliser	Mitosis	1046	Y	1e-05	0.1	-4.1194	0.781401	0.131007	-0.75346
GDSC2	282	13305707	908151	MRK-nu-1	SIDM00562	BRCA	1080	Paclitaxel	Microtubule stabiliser	Mitosis	1046	Y	1e-05	0.1	-5.60223	0.640575	0.100047	-1.46912
GDSC2	282	13305747	909256	OCUB-M	SIDM00241	BRCA	1080	Paclitaxel	Microtubule stabiliser	Mitosis	1046	Y	1e-05	0.1	-5.03291	0.698292	0.153535	-1.19434
GDSC2	282	13305811	909907	ZR-75-30	SIDM00971	BRCA	1080	Paclitaxel	Microtubule stabiliser	Mitosis	1046	Y	1e-05	0.1	0.508504	0.957852	0.098664	1.48009
GDSC2	282	13305835	910704	AU565	SIDM00898	BRCA	1080	Paclitaxel	Microtubule stabiliser	Mitosis	1046	Y	1e-05	0.1	-4.92815	0.70046	0.14234	-1.14379
GDSC2	282	13305845	910852	CAL-85-1	SIDM00928	BRCA	1080	Paclitaxel	Microtubule stabiliser	Mitosis	1046	Y	1e-05	0.1	-3.56764	0.815982	0.107716	-0.487163
GDSC2	282	13305853	910910	UACC-812	SIDM01187	BRCA	1080	Paclitaxel	Microtubule stabiliser	Mitosis	1046	Y	1e-05	0.1	-3.38205	0.917104	0.071369	-0.397595
GDSC2	282	13305863	910927	CAL-51	SIDM00933	BRCA	1080	Paclitaxel	Microtubule stabiliser	Mitosis	1046	Y	1e-05	0.1	-1.40541	0.936482	0.11117	0.556385
GDSC2	282	13305876	910948	MFM-223	SIDM00332	BRCA	1080	Paclitaxel	Microtubule stabiliser	Mitosis	1046	Y	1e-05	0.1	-2.39043	0.853821	0.092552	0.080989
GDSC2	282	13305885	924106	CAL-148	SIDM00938	BRCA	1080	Paclitaxel	Microtubule stabiliser	Mitosis	1046	Y	1e-05	0.1	-4.42677	0.748784	0.129261	-0.901806
GDSC2	282	13305895	924240	MDA-MB-415	SIDM00630	BRCA	1080	Paclitaxel	Microtubule stabiliser	Mitosis	1046	Y	1e-05	0.1	-3.46153	0.845597	0.136392	-0.435955
GDSC2	282	13305898	925338	MDA-MB-157	SIDM00529	BRCA	1080	Paclitaxel	Microtubule stabiliser	Mitosis	1046	Y	1e-05	0.1	-2.05782	0.914675	0.061162	0.241515
GDSC2	282	13305915	946359	BT-474	SIDM00963	BRCA	1080	Paclitaxel	Microtubule stabiliser	Mitosis	1046	Y	1e-05	0.1	-2.09566	0.879254	0.091609	0.223254
GDSC2	282	13305920	946382	CAMA-1	SIDM00920	BRCA	1080	Paclitaxel	Microtubule stabiliser	Mitosis	1046	Y	1e-05	0.1	-3.64446	0.822792	0.135802	-0.52424
GDSC2	282	13305922	949093	BT-483	SIDM00892	BRCA	1080	Paclitaxel	Microtubule stabiliser	Mitosis	1046	Y	1e-05	0.1	1.75053	0.957761	0.095044	2.07953
GDSC2	282	13305976	1240172	MDA-MB-436	SIDM00629	BRCA	1080	Paclitaxel	Microtubule stabiliser	Mitosis	1046	Y	1e-05	0.1	-2.15826	0.896642	0.102664	0.193038
GDSC2	282	13306019	1290798	EFM-192A	SIDM01002	BRCA	1080	Paclitaxel	Microtubule stabiliser	Mitosis	1046	Y	1e-05	0.1	-0.800833	0.95494	0.088676	0.848171
GDSC2	282	13306028	1290905	HCC1428	SIDM00881	BRCA	1080	Paclitaxel	Microtubule stabiliser	Mitosis	1046	Y	1e-05	0.1	0.967831	0.95947	0.062413	1.70178
GDSC2	282	13306030	1290922	HDQ-P1	SIDM01062	BRCA	1080	Paclitaxel	Microtubule stabiliser	Mitosis	1046	Y	1e-05	0.1	-1.87858	0.915494	0.104872	0.32802
GDSC2	282	13306040	1298157	JIMT-1	SIDM01037	BRCA	1080	Paclitaxel	Microtubule stabiliser	Mitosis	1046	Y	1e-05	0.1	-3.92416	0.793534	0.078988	-0.659229
GDSC2	282	13306077	1303900	HCC1500	SIDM00879	BRCA	1080	Paclitaxel	Microtubule stabiliser	Mitosis	1046	Y	1e-05	0.1	-0.562589	0.995486	0.011075	0.963154
GDSC2	282	13320686	749713	HCC1599	SIDM00877	BRCA	1080	Paclitaxel	Microtubule stabiliser	Mitosis	1046	Y	9.8e-05	0.1	-2.99325	0.787202	0.072759	-0.209949
GDSC2	282	13320793	749716	HCC2218	SIDM00772	BRCA	1080	Paclitaxel	Microtubule stabiliser	Mitosis	1046	Y	9.8e-05	0.1	-1.68062	0.934793	0.115179	0.423564
GDSC2	282	13321358	907046	HCC1569	SIDM00878	BRCA	1080	Paclitaxel	Microtubule stabiliser	Mitosis	1046	Y	9.8e-05	0.1	-2.08698	0.901209	0.109918	0.227442
GDSC2	282	13321969	909778	UACC-893	SIDM01186	BRCA	1080	Paclitaxel	Microtubule stabiliser	Mitosis	1046	Y	9.8e-05	0.1	-1.72604	0.906014	0.109137	0.40164
GDSC2	282	13322773	1330941	MDA-MB-330	SIDM00631	BRCA	1080	Paclitaxel	Microtubule stabiliser	Mitosis	1046	Y	9.8e-05	0.1	-2.09799	0.863048	0.10658	0.222129
GDSC2	282	13306288	749709	HCC1954	SIDM00872	BRCA	1083	Crizotinib	MET, ALK, ROS1	RTK signaling	1046	Y	0.001001	10	3.26706	0.956172	0.059057	0.235137
GDSC2	282	13306290	749710	HCC1143	SIDM00866	BRCA	1083	Crizotinib	MET, ALK, ROS1	RTK signaling	1046	Y	0.001001	10	2.681	0.900467	0.065606	-0.17307
GDSC2	282	13306292	749711	HCC1187	SIDM00885	BRCA	1083	Crizotinib	MET, ALK, ROS1	RTK signaling	1046	Y	0.001001	10	3.22122	0.9535	0.082802	0.203209
GDSC2	282	13306295	749714	HCC1937	SIDM00874	BRCA	1083	Crizotinib	MET, ALK, ROS1	RTK signaling	1046	Y	0.001001	10	3.58923	0.943709	0.079989	0.459539
GDSC2	282	13306297	749715	HCC2157	SIDM00774	BRCA	1083	Crizotinib	MET, ALK, ROS1	RTK signaling	1046	Y	0.001001	10	3.47239	0.95025	0.065137	0.378157
GDSC2	282	13306299	749717	HCC38	SIDM00675	BRCA	1083	Crizotinib	MET, ALK, ROS1	RTK signaling	1046	Y	0.001001	10	4.59401	0.96775	0.056281	1.15939
GDSC2	282	13306405	905945	T47D	SIDM00097	BRCA	1083	Crizotinib	MET, ALK, ROS1	RTK signaling	1046	Y	0.001001	10	2.82845	0.927985	0.074182	-0.070363
GDSC2	282	13306407	905946	MCF7	SIDM00148	BRCA	1083	Crizotinib	MET, ALK, ROS1	RTK signaling	1046	Y	0.001001	10	6.26923	0.985149	0.05963	2.32622
GDSC2	282	13306417	905951	BT-549	SIDM00122	BRCA	1083	Crizotinib	MET, ALK, ROS1	RTK signaling	1046	Y	0.001001	10	2.1302	0.868933	0.129786	-0.556716
GDSC2	282	13306424	905957	Hs-578-T	SIDM00135	BRCA	1083	Crizotinib	MET, ALK, ROS1	RTK signaling	1046	Y	0.001001	10	3.84113	0.989686	0.081559	0.634991
GDSC2	282	13306430	905960	MDA-MB-231	SIDM00146	BRCA	1083	Crizotinib	MET, ALK, ROS1	RTK signaling	1046	Y	0.001001	10	2.4772	0.923055	0.088844	-0.315019
GDSC2	282	13306505	906801	BT-20	SIDM00893	BRCA	1083	Crizotinib	MET, ALK, ROS1	RTK signaling	1046	Y	0.001001	10	4.48088	0.989868	0.055523	1.08059
GDSC2	282	13306512	906812	COLO-824	SIDM00954	BRCA	1083	Crizotinib	MET, ALK, ROS1	RTK signaling	1046	Y	0.001001	10	1.20661	0.826944	0.117027	-1.20001
GDSC2	282	13306526	906826	CAL-120	SIDM00940	BRCA	1083	Crizotinib	MET, ALK, ROS1	RTK signaling	1046	Y	0.001001	10	4.58042	0.91919	0.112751	1.14993
GDSC2	282	13306555	906844	DU-4475	SIDM01001	BRCA	1083	Crizotinib	MET, ALK, ROS1	RTK signaling	1046	Y	0.001001	10	1.04392	0.851227	0.061848	-1.31333
GDSC2	282	13306564	906851	EFM-19	SIDM01056	BRCA	1083	Crizotinib	MET, ALK, ROS1	RTK signaling	1046	Y	0.001001	10	3.42068	0.941231	0.04856	0.342136
GDSC2	282	13306575	906862	EVSA-T	SIDM01042	BRCA	1083	Crizotinib	MET, ALK, ROS1	RTK signaling	1046	Y	0.001001	10	1.16513	0.853118	0.099431	-1.22891
GDSC2	282	13306608	907045	HCC1419	SIDM00882	BRCA	1083	Crizotinib	MET, ALK, ROS1	RTK signaling	1046	Y	0.001001	10	4.86804	0.989811	0.07838	1.35026
GDSC2	282	13306610	907046	HCC1569	SIDM00878	BRCA	1083	Crizotinib	MET, ALK, ROS1	RTK signaling	1046	Y	0.001001	10	1.61668	0.871573	0.114179	-0.914392
GDSC2	282	13306613	907048	HCC70	SIDM00673	BRCA	1083	Crizotinib	MET, ALK, ROS1	RTK signaling	1046	Y	0.001001	10	2.61353	0.941552	0.069113	-0.220062
GDSC2	282	13306741	908121	MDA-MB-361	SIDM00528	BRCA	1083	Crizotinib	MET, ALK, ROS1	RTK signaling	1046	Y	0.001001	10	2.80542	0.939199	0.087321	-0.086404
GDSC2	282	13306743	908122	MDA-MB-453	SIDM00272	BRCA	1083	Crizotinib	MET, ALK, ROS1	RTK signaling	1046	Y	0.001001	10	3.50762	0.951297	0.097308	0.402697
GDSC2	282	13306745	908123	MDA-MB-468	SIDM00628	BRCA	1083	Crizotinib	MET, ALK, ROS1	RTK signaling	1046	Y	0.001001	10	1.3353	0.852849	0.083201	-1.11038
GDSC2	282	13306787	908151	MRK-nu-1	SIDM00562	BRCA	1083	Crizotinib	MET, ALK, ROS1	RTK signaling	1046	Y	0.001001	10	2.92408	0.968756	0.127238	-0.003752
GDSC2	282	13306859	909256	OCUB-M	SIDM00241	BRCA	1083	Crizotinib	MET, ALK, ROS1	RTK signaling	1046	Y	0.001001	10	2.77055	0.951835	0.11916	-0.110693
GDSC2	282	13306981	909907	ZR-75-30	SIDM00971	BRCA	1083	Crizotinib	MET, ALK, ROS1	RTK signaling	1046	Y	0.001001	10	5.30634	0.961549	0.071634	1.65555
GDSC2	282	13307029	910704	AU565	SIDM00898	BRCA	1083	Crizotinib	MET, ALK, ROS1	RTK signaling	1046	Y	0.001001	10	3.06507	0.942223	0.112547	0.094449
GDSC2	282	13307050	910852	CAL-85-1	SIDM00928	BRCA	1083	Crizotinib	MET, ALK, ROS1	RTK signaling	1046	Y	0.001001	10	2.15386	0.891932	0.112617	-0.540231
GDSC2	282	13307084	910927	CAL-51	SIDM00933	BRCA	1083	Crizotinib	MET, ALK, ROS1	RTK signaling	1046	Y	0.001001	10	2.91315	0.925062	0.085783	-0.011369
GDSC2	282	13307109	910948	MFM-223	SIDM00332	BRCA	1083	Crizotinib	MET, ALK, ROS1	RTK signaling	1046	Y	0.001001	10	2.84047	0.885314	0.122305	-0.061995
GDSC2	282	13307145	924240	MDA-MB-415	SIDM00630	BRCA	1083	Crizotinib	MET, ALK, ROS1	RTK signaling	1046	Y	0.001001	10	3.76164	0.978223	0.092342	0.579624
GDSC2	282	13307151	925338	MDA-MB-157	SIDM00529	BRCA	1083	Crizotinib	MET, ALK, ROS1	RTK signaling	1046	Y	0.001001	10	3.87249	0.962926	0.048001	0.656835
GDSC2	282	13307181	946359	BT-474	SIDM00963	BRCA	1083	Crizotinib	MET, ALK, ROS1	RTK signaling	1046	Y	0.001001	10	4.85898	0.959992	0.064811	1.34395
GDSC2	282	13307191	946382	CAMA-1	SIDM00920	BRCA	1083	Crizotinib	MET, ALK, ROS1	RTK signaling	1046	Y	0.001001	10	3.14021	0.95342	0.0759	0.146787
GDSC2	282	13307303	1240172	MDA-MB-436	SIDM00629	BRCA	1083	Crizotinib	MET, ALK, ROS1	RTK signaling	1046	Y	0.001001	10	5.62578	0.983905	0.047094	1.87804
GDSC2	282	13307387	1290798	EFM-192A	SIDM01002	BRCA	1083	Crizotinib	MET, ALK, ROS1	RTK signaling	1046	Y	0.001001	10	4.6615	0.973867	0.063157	1.2064
GDSC2	282	13307404	1290905	HCC1428	SIDM00881	BRCA	1083	Crizotinib	MET, ALK, ROS1	RTK signaling	1046	Y	0.001001	10	3.132	0.887981	0.158127	0.141064
GDSC2	282	13307408	1290922	HDQ-P1	SIDM01062	BRCA	1083	Crizotinib	MET, ALK, ROS1	RTK signaling	1046	Y	0.001001	10	2.69044	0.913817	0.110376	-0.166492
GDSC2	282	13307428	1298157	JIMT-1	SIDM01037	BRCA	1083	Crizotinib	MET, ALK, ROS1	RTK signaling	1046	Y	0.001001	10	3.05482	0.943441	0.061685	0.087312
GDSC2	282	13307499	1303900	HCC1500	SIDM00879	BRCA	1083	Crizotinib	MET, ALK, ROS1	RTK signaling	1046	Y	0.001001	10	4.1383	0.977904	0.07179	0.841983
GDSC2	282	13307524	1330941	MDA-MB-330	SIDM00631	BRCA	1083	Crizotinib	MET, ALK, ROS1	RTK signaling	1046	Y	0.001001	10	5.43167	0.979722	0.084304	1.74285
GDSC2	282	13320647	749712	HCC1395	SIDM00884	BRCA	1083	Crizotinib	MET, ALK, ROS1	RTK signaling	1046	Y	0.009766	10	2.19656	0.860581	0.115123	-0.510489
GDSC2	282	13320687	749713	HCC1599	SIDM00877	BRCA	1083	Crizotinib	MET, ALK, ROS1	RTK signaling	1046	Y	0.009766	10	2.0493	0.822115	0.117416	-0.613064
GDSC2	282	13320794	749716	HCC2218	SIDM00772	BRCA	1083	Crizotinib	MET, ALK, ROS1	RTK signaling	1046	Y	0.009766	10	4.62285	0.984924	0.040916	1.17948
GDSC2	282	13321563	908120	MDA-MB-175-VII	SIDM00633	BRCA	1083	Crizotinib	MET, ALK, ROS1	RTK signaling	1046	Y	0.009766	10	6.55068	0.955566	0.0661	2.52226
GDSC2	282	13321970	909778	UACC-893	SIDM01186	BRCA	1083	Crizotinib	MET, ALK, ROS1	RTK signaling	1046	Y	0.009766	10	5.52853	0.984353	0.06029	1.81031
GDSC2	282	13322164	910910	UACC-812	SIDM01187	BRCA	1083	Crizotinib	MET, ALK, ROS1	RTK signaling	1046	Y	0.009766	10	3.87964	0.931877	0.101081	0.661815
GDSC2	282	13322267	924106	CAL-148	SIDM00938	BRCA	1083	Crizotinib	MET, ALK, ROS1	RTK signaling	1046	Y	0.009766	10	1.77712	0.837877	0.140758	-0.802642
GDSC2	282	13322449	949093	BT-483	SIDM00892	BRCA	1083	Crizotinib	MET, ALK, ROS1	RTK signaling	1046	Y	0.009766	10	5.70508	0.930773	0.062514	1.93328
GDSC2	282	13333240	749709	HCC1954	SIDM00872	BRCA	1084	Rapamycin	MTORC1	PI3K/MTOR signaling	1046	Y	2e-05	0.02	-3.04054	0.937565	0.144798	-0.639115
GDSC2	282	13333351	749710	HCC1143	SIDM00866	BRCA	1084	Rapamycin	MTORC1	PI3K/MTOR signaling	1046	Y	2e-05	0.02	-2.18008	0.934663	0.048825	-0.079943
GDSC2	282	13333462	749711	HCC1187	SIDM00885	BRCA	1084	Rapamycin	MTORC1	PI3K/MTOR signaling	1046	Y	2e-05	0.02	-1.19393	0.984983	0.105725	0.5609
GDSC2	282	13333571	749712	HCC1395	SIDM00884	BRCA	1084	Rapamycin	MTORC1	PI3K/MTOR signaling	1046	Y	2e-05	0.02	-2.41532	0.946435	0.096566	-0.232818
GDSC2	282	13333641	749714	HCC1937	SIDM00874	BRCA	1084	Rapamycin	MTORC1	PI3K/MTOR signaling	1046	Y	2e-05	0.02	-1.94577	0.950008	0.104797	0.072318
GDSC2	282	13333753	749715	HCC2157	SIDM00774	BRCA	1084	Rapamycin	MTORC1	PI3K/MTOR signaling	1046	Y	2e-05	0.02	-2.53662	0.942201	0.063197	-0.311639
GDSC2	282	13333864	749717	HCC38	SIDM00675	BRCA	1084	Rapamycin	MTORC1	PI3K/MTOR signaling	1046	Y	2e-05	0.02	-1.11252	0.968735	0.10027	0.613808
GDSC2	282	13340819	905945	T47D	SIDM00097	BRCA	1084	Rapamycin	MTORC1	PI3K/MTOR signaling	1046	Y	2e-05	0.02	-1.54431	0.971974	0.073818	0.333208
GDSC2	282	13340930	905946	MCF7	SIDM00148	BRCA	1084	Rapamycin	MTORC1	PI3K/MTOR signaling	1046	Y	2e-05	0.02	-4.49417	0.795302	0.082373	-1.58376
GDSC2	282	13341569	905951	BT-549	SIDM00122	BRCA	1084	Rapamycin	MTORC1	PI3K/MTOR signaling	1046	Y	2e-05	0.02	-3.05371	0.89312	0.133759	-0.647673
GDSC2	282	13342009	905957	Hs-578-T	SIDM00135	BRCA	1084	Rapamycin	MTORC1	PI3K/MTOR signaling	1046	Y	2e-05	0.02	-3.93855	0.865887	0.114873	-1.22268
GDSC2	282	13342387	905960	MDA-MB-231	SIDM00146	BRCA	1084	Rapamycin	MTORC1	PI3K/MTOR signaling	1046	Y	2e-05	0.02	-3.39179	0.918865	0.105877	-0.867372
GDSC2	282	13347252	906801	BT-20	SIDM00893	BRCA	1084	Rapamycin	MTORC1	PI3K/MTOR signaling	1046	Y	2e-05	0.02	-1.56486	0.988597	0.088302	0.319854
GDSC2	282	13347710	906812	COLO-824	SIDM00954	BRCA	1084	Rapamycin	MTORC1	PI3K/MTOR signaling	1046	Y	2e-05	0.02	-2.0197	0.956676	0.082528	0.024276
GDSC2	282	13348611	906826	CAL-120	SIDM00940	BRCA	1084	Rapamycin	MTORC1	PI3K/MTOR signaling	1046	Y	2e-05	0.02	-3.13431	0.827679	0.128833	-0.700047
GDSC2	282	13350498	906844	DU-4475	SIDM01001	BRCA	1084	Rapamycin	MTORC1	PI3K/MTOR signaling	1046	Y	2e-05	0.02	-2.41336	0.988231	0.044048	-0.231539
GDSC2	282	13351021	906851	EFM-19	SIDM01056	BRCA	1084	Rapamycin	MTORC1	PI3K/MTOR signaling	1046	Y	2e-05	0.02	-1.17455	0.971458	0.066869	0.573497
GDSC2	282	13351722	906862	EVSA-T	SIDM01042	BRCA	1084	Rapamycin	MTORC1	PI3K/MTOR signaling	1046	Y	2e-05	0.02	-2.96605	0.962307	0.088946	-0.590705
GDSC2	282	13353847	907045	HCC1419	SIDM00882	BRCA	1084	Rapamycin	MTORC1	PI3K/MTOR signaling	1046	Y	2e-05	0.02	-0.912671	0.990818	0.023244	0.743678
GDSC2	282	13354127	907048	HCC70	SIDM00673	BRCA	1084	Rapamycin	MTORC1	PI3K/MTOR signaling	1046	Y	2e-05	0.02	-3.53515	0.926092	0.142983	-0.960533
GDSC2	282	13362471	908120	MDA-MB-175-VII	SIDM00633	BRCA	1084	Rapamycin	MTORC1	PI3K/MTOR signaling	1046	Y	2e-05	0.02	0.783946	0.962943	0.054409	1.84622
GDSC2	282	13362534	908121	MDA-MB-361	SIDM00528	BRCA	1084	Rapamycin	MTORC1	PI3K/MTOR signaling	1046	Y	2e-05	0.02	-2.74137	0.950368	0.142769	-0.444698
GDSC2	282	13362645	908122	MDA-MB-453	SIDM00272	BRCA	1084	Rapamycin	MTORC1	PI3K/MTOR signaling	1046	Y	2e-05	0.02	-5.113	0.763524	0.168389	-1.9859
GDSC2	282	13362757	908123	MDA-MB-468	SIDM00628	BRCA	1084	Rapamycin	MTORC1	PI3K/MTOR signaling	1046	Y	2e-05	0.02	-4.04797	0.87872	0.14069	-1.29379
GDSC2	282	13365571	908151	MRK-nu-1	SIDM00562	BRCA	1084	Rapamycin	MTORC1	PI3K/MTOR signaling	1046	Y	2e-05	0.02	-5.70302	0.730209	0.247815	-2.36932
GDSC2	282	13370340	909256	OCUB-M	SIDM00241	BRCA	1084	Rapamycin	MTORC1	PI3K/MTOR signaling	1046	Y	2e-05	0.02	-4.50814	0.856339	0.147572	-1.59283
GDSC2	282	13378316	909907	ZR-75-30	SIDM00971	BRCA	1084	Rapamycin	MTORC1	PI3K/MTOR signaling	1046	Y	2e-05	0.02	-1.12274	0.9444	0.093083	0.607162
GDSC2	282	13381454	910704	AU565	SIDM00898	BRCA	1084	Rapamycin	MTORC1	PI3K/MTOR signaling	1046	Y	2e-05	0.02	-5.26241	0.75483	0.220853	-2.08299
GDSC2	282	13382773	910852	CAL-85-1	SIDM00928	BRCA	1084	Rapamycin	MTORC1	PI3K/MTOR signaling	1046	Y	2e-05	0.02	-0.791888	0.982592	0.048678	0.822169
GDSC2	282	13383750	910910	UACC-812	SIDM01187	BRCA	1084	Rapamycin	MTORC1	PI3K/MTOR signaling	1046	Y	2e-05	0.02	-1.18272	0.964824	0.077891	0.568188
GDSC2	282	13385003	910927	CAL-51	SIDM00933	BRCA	1084	Rapamycin	MTORC1	PI3K/MTOR signaling	1046	Y	2e-05	0.02	-3.85597	0.865881	0.122988	-1.16902
GDSC2	282	13386641	910948	MFM-223	SIDM00332	BRCA	1084	Rapamycin	MTORC1	PI3K/MTOR signaling	1046	Y	2e-05	0.02	0.215514	0.971122	0.077911	1.47683
GDSC2	282	13387798	924106	CAL-148	SIDM00938	BRCA	1084	Rapamycin	MTORC1	PI3K/MTOR signaling	1046	Y	2e-05	0.02	-5.6317	0.715533	0.178732	-2.32298
GDSC2	282	13388990	924240	MDA-MB-415	SIDM00630	BRCA	1084	Rapamycin	MTORC1	PI3K/MTOR signaling	1046	Y	2e-05	0.02	-4.61569	0.841796	0.241886	-1.66272
GDSC2	282	13389359	925338	MDA-MB-157	SIDM00529	BRCA	1084	Rapamycin	MTORC1	PI3K/MTOR signaling	1046	Y	2e-05	0.02	-0.775279	0.983805	0.110804	0.832962
GDSC2	282	13391444	946359	BT-474	SIDM00963	BRCA	1084	Rapamycin	MTORC1	PI3K/MTOR signaling	1046	Y	2e-05	0.02	-1.57141	0.941439	0.096618	0.315599
GDSC2	282	13392080	946382	CAMA-1	SIDM00920	BRCA	1084	Rapamycin	MTORC1	PI3K/MTOR signaling	1046	Y	2e-05	0.02	-2.45825	0.961529	0.094623	-0.260712
GDSC2	282	13392271	949093	BT-483	SIDM00892	BRCA	1084	Rapamycin	MTORC1	PI3K/MTOR signaling	1046	Y	2e-05	0.02	0.268852	0.948407	0.088984	1.51149
GDSC2	282	13399465	1240172	MDA-MB-436	SIDM00629	BRCA	1084	Rapamycin	MTORC1	PI3K/MTOR signaling	1046	Y	2e-05	0.02	-1.56824	0.960499	0.099852	0.31766
GDSC2	282	13405041	1290798	EFM-192A	SIDM01002	BRCA	1084	Rapamycin	MTORC1	PI3K/MTOR signaling	1046	Y	2e-05	0.02	-3.3255	0.897893	0.145831	-0.824295
GDSC2	282	13406156	1290905	HCC1428	SIDM00881	BRCA	1084	Rapamycin	MTORC1	PI3K/MTOR signaling	1046	Y	2e-05	0.02	0.268791	0.9651	0.024727	1.51145
GDSC2	282	13406400	1290922	HDQ-P1	SIDM01062	BRCA	1084	Rapamycin	MTORC1	PI3K/MTOR signaling	1046	Y	2e-05	0.02	-1.95519	0.955038	0.114551	0.066197
GDSC2	282	13407727	1298157	JIMT-1	SIDM01037	BRCA	1084	Rapamycin	MTORC1	PI3K/MTOR signaling	1046	Y	2e-05	0.02	-2.23589	0.960897	0.112426	-0.116213
GDSC2	282	13412513	1303900	HCC1500	SIDM00879	BRCA	1084	Rapamycin	MTORC1	PI3K/MTOR signaling	1046	Y	2e-05	0.02	-1.40724	0.983079	0.111785	0.422283
GDSC2	282	13320546	749709	HCC1954	SIDM00872	BRCA	1085	Sorafenib	PDGFR, KIT, VEGFR, RAF	Other, kinases	1046	Y	0.009766	10	2.37444	0.891975	0.070498	-0.229481
GDSC2	282	13320579	749710	HCC1143	SIDM00866	BRCA	1085	Sorafenib	PDGFR, KIT, VEGFR, RAF	Other, kinases	1046	Y	0.009766	10	4.563	0.951488	0.068799	1.61604
GDSC2	282	13320612	749711	HCC1187	SIDM00885	BRCA	1085	Sorafenib	PDGFR, KIT, VEGFR, RAF	Other, kinases	1046	Y	0.009766	10	2.28926	0.884245	0.119311	-0.301306
GDSC2	282	13320648	749712	HCC1395	SIDM00884	BRCA	1085	Sorafenib	PDGFR, KIT, VEGFR, RAF	Other, kinases	1046	Y	0.009766	10	2.38591	0.874149	0.058997	-0.219809
GDSC2	282	13320688	749713	HCC1599	SIDM00877	BRCA	1085	Sorafenib	PDGFR, KIT, VEGFR, RAF	Other, kinases	1046	Y	0.009766	10	2.68883	0.866066	0.104723	0.03563
GDSC2	282	13320725	749714	HCC1937	SIDM00874	BRCA	1085	Sorafenib	PDGFR, KIT, VEGFR, RAF	Other, kinases	1046	Y	0.009766	10	3.86979	0.93691	0.06606	1.03148
GDSC2	282	13320756	749715	HCC2157	SIDM00774	BRCA	1085	Sorafenib	PDGFR, KIT, VEGFR, RAF	Other, kinases	1046	Y	0.009766	10	2.53295	0.88424	0.124157	-0.095818
GDSC2	282	13320795	749716	HCC2218	SIDM00772	BRCA	1085	Sorafenib	PDGFR, KIT, VEGFR, RAF	Other, kinases	1046	Y	0.009766	10	0.823544	0.755299	0.147678	-1.53728
GDSC2	282	13320831	749717	HCC38	SIDM00675	BRCA	1085	Sorafenib	PDGFR, KIT, VEGFR, RAF	Other, kinases	1046	Y	0.009766	10	5.18655	0.970425	0.05724	2.14184
GDSC2	282	13320906	905945	T47D	SIDM00097	BRCA	1085	Sorafenib	PDGFR, KIT, VEGFR, RAF	Other, kinases	1046	Y	0.009766	10	3.42143	0.934313	0.082222	0.6534
GDSC2	282	13320939	905946	MCF7	SIDM00148	BRCA	1085	Sorafenib	PDGFR, KIT, VEGFR, RAF	Other, kinases	1046	Y	0.009766	10	1.832	0.804972	0.11849	-0.686898
GDSC2	282	13320972	905951	BT-549	SIDM00122	BRCA	1085	Sorafenib	PDGFR, KIT, VEGFR, RAF	Other, kinases	1046	Y	0.009766	10	2.81765	0.874312	0.091432	0.14426
GDSC2	282	13321004	905957	Hs-578-T	SIDM00135	BRCA	1085	Sorafenib	PDGFR, KIT, VEGFR, RAF	Other, kinases	1046	Y	0.009766	10	2.14193	0.856433	0.127151	-0.42554
GDSC2	282	13321035	905960	MDA-MB-231	SIDM00146	BRCA	1085	Sorafenib	PDGFR, KIT, VEGFR, RAF	Other, kinases	1046	Y	0.009766	10	1.93115	0.857177	0.123513	-0.603281
GDSC2	282	13321124	906801	BT-20	SIDM00893	BRCA	1085	Sorafenib	PDGFR, KIT, VEGFR, RAF	Other, kinases	1046	Y	0.009766	10	2.09991	0.889098	0.099439	-0.460975
GDSC2	282	13321157	906812	COLO-824	SIDM00954	BRCA	1085	Sorafenib	PDGFR, KIT, VEGFR, RAF	Other, kinases	1046	Y	0.009766	10	2.82723	0.899172	0.072364	0.152339
GDSC2	282	13321190	906826	CAL-120	SIDM00940	BRCA	1085	Sorafenib	PDGFR, KIT, VEGFR, RAF	Other, kinases	1046	Y	0.009766	10	3.34388	0.842223	0.133032	0.588005
GDSC2	282	13321223	906844	DU-4475	SIDM01001	BRCA	1085	Sorafenib	PDGFR, KIT, VEGFR, RAF	Other, kinases	1046	Y	0.009766	10	0.936984	0.789039	0.121744	-1.44162
GDSC2	282	13321256	906851	EFM-19	SIDM01056	BRCA	1085	Sorafenib	PDGFR, KIT, VEGFR, RAF	Other, kinases	1046	Y	0.009766	10	2.6155	0.879099	0.051833	-0.026201
GDSC2	282	13321289	906862	EVSA-T	SIDM01042	BRCA	1085	Sorafenib	PDGFR, KIT, VEGFR, RAF	Other, kinases	1046	Y	0.009766	10	1.37886	0.82847	0.081261	-1.06901
GDSC2	282	13321322	907045	HCC1419	SIDM00882	BRCA	1085	Sorafenib	PDGFR, KIT, VEGFR, RAF	Other, kinases	1046	Y	0.009766	10	1.93106	0.863979	0.071543	-0.60336
GDSC2	282	13321359	907046	HCC1569	SIDM00878	BRCA	1085	Sorafenib	PDGFR, KIT, VEGFR, RAF	Other, kinases	1046	Y	0.009766	10	2.3544	0.890134	0.103434	-0.246379
GDSC2	282	13321425	907048	HCC70	SIDM00673	BRCA	1085	Sorafenib	PDGFR, KIT, VEGFR, RAF	Other, kinases	1046	Y	0.009766	10	2.83112	0.934803	0.079427	0.155616
GDSC2	282	13321564	908120	MDA-MB-175-VII	SIDM00633	BRCA	1085	Sorafenib	PDGFR, KIT, VEGFR, RAF	Other, kinases	1046	Y	0.009766	10	2.05224	0.771372	0.163234	-0.501172
GDSC2	282	13321598	908121	MDA-MB-361	SIDM00528	BRCA	1085	Sorafenib	PDGFR, KIT, VEGFR, RAF	Other, kinases	1046	Y	0.009766	10	2.29449	0.886683	0.100467	-0.296897
GDSC2	282	13321631	908122	MDA-MB-453	SIDM00272	BRCA	1085	Sorafenib	PDGFR, KIT, VEGFR, RAF	Other, kinases	1046	Y	0.009766	10	1.82238	0.831104	0.117507	-0.695002
GDSC2	282	13321664	908123	MDA-MB-468	SIDM00628	BRCA	1085	Sorafenib	PDGFR, KIT, VEGFR, RAF	Other, kinases	1046	Y	0.009766	10	1.46547	0.818052	0.089212	-0.995976
GDSC2	282	13321696	908151	MRK-nu-1	SIDM00562	BRCA	1085	Sorafenib	PDGFR, KIT, VEGFR, RAF	Other, kinases	1046	Y	0.009766	10	1.21544	0.818564	0.132069	-1.20681
GDSC2	282	13321778	909256	OCUB-M	SIDM00241	BRCA	1085	Sorafenib	PDGFR, KIT, VEGFR, RAF	Other, kinases	1046	Y	0.009766	10	0.92893	0.774185	0.130111	-1.44841
GDSC2	282	13321971	909778	UACC-893	SIDM01186	BRCA	1085	Sorafenib	PDGFR, KIT, VEGFR, RAF	Other, kinases	1046	Y	0.009766	10	1.37959	0.792265	0.128043	-1.06839
GDSC2	282	13322008	909907	ZR-75-30	SIDM00971	BRCA	1085	Sorafenib	PDGFR, KIT, VEGFR, RAF	Other, kinases	1046	Y	0.009766	10	2.07642	0.800826	0.114657	-0.480785
GDSC2	282	13322096	910704	AU565	SIDM00898	BRCA	1085	Sorafenib	PDGFR, KIT, VEGFR, RAF	Other, kinases	1046	Y	0.009766	10	3.11873	0.926186	0.075563	0.398147
GDSC2	282	13322126	910852	CAL-85-1	SIDM00928	BRCA	1085	Sorafenib	PDGFR, KIT, VEGFR, RAF	Other, kinases	1046	Y	0.009766	10	3.07324	0.915443	0.073676	0.359786
GDSC2	282	13322186	910927	CAL-51	SIDM00933	BRCA	1085	Sorafenib	PDGFR, KIT, VEGFR, RAF	Other, kinases	1046	Y	0.009766	10	1.17505	0.766675	0.12138	-1.24087
GDSC2	282	13322219	910948	MFM-223	SIDM00332	BRCA	1085	Sorafenib	PDGFR, KIT, VEGFR, RAF	Other, kinases	1046	Y	0.009766	10	1.87494	0.786164	0.148147	-0.650686
GDSC2	282	13322268	924106	CAL-148	SIDM00938	BRCA	1085	Sorafenib	PDGFR, KIT, VEGFR, RAF	Other, kinases	1046	Y	0.009766	10	1.60057	0.822117	0.178027	-0.882053
GDSC2	282	13322315	924240	MDA-MB-415	SIDM00630	BRCA	1085	Sorafenib	PDGFR, KIT, VEGFR, RAF	Other, kinases	1046	Y	0.009766	10	2.40665	0.90917	0.10234	-0.202319
GDSC2	282	13322348	925338	MDA-MB-157	SIDM00529	BRCA	1085	Sorafenib	PDGFR, KIT, VEGFR, RAF	Other, kinases	1046	Y	0.009766	10	2.63121	0.892597	0.091745	-0.012958
GDSC2	282	13322381	946359	BT-474	SIDM00963	BRCA	1085	Sorafenib	PDGFR, KIT, VEGFR, RAF	Other, kinases	1046	Y	0.009766	10	1.68222	0.782163	0.115857	-0.8132
GDSC2	282	13322414	946382	CAMA-1	SIDM00920	BRCA	1085	Sorafenib	PDGFR, KIT, VEGFR, RAF	Other, kinases	1046	Y	0.009766	10	1.86331	0.854457	0.101623	-0.66049
GDSC2	282	13322450	949093	BT-483	SIDM00892	BRCA	1085	Sorafenib	PDGFR, KIT, VEGFR, RAF	Other, kinases	1046	Y	0.009766	10	4.35831	0.887029	0.088491	1.44342
GDSC2	282	13322526	1240172	MDA-MB-436	SIDM00629	BRCA	1085	Sorafenib	PDGFR, KIT, VEGFR, RAF	Other, kinases	1046	Y	0.009766	10	2.65239	0.87742	0.076896	0.004901
GDSC2	282	13322604	1290798	EFM-192A	SIDM01002	BRCA	1085	Sorafenib	PDGFR, KIT, VEGFR, RAF	Other, kinases	1046	Y	0.009766	10	2.9339	0.900746	0.063198	0.242289
GDSC2	282	13322637	1290905	HCC1428	SIDM00881	BRCA	1085	Sorafenib	PDGFR, KIT, VEGFR, RAF	Other, kinases	1046	Y	0.009766	10	3.12488	0.855194	0.073244	0.403333
GDSC2	282	13322676	1290922	HDQ-P1	SIDM01062	BRCA	1085	Sorafenib	PDGFR, KIT, VEGFR, RAF	Other, kinases	1046	Y	0.009766	10	2.91588	0.899623	0.092876	0.227089
GDSC2	282	13322709	1298157	JIMT-1	SIDM01037	BRCA	1085	Sorafenib	PDGFR, KIT, VEGFR, RAF	Other, kinases	1046	Y	0.009766	10	2.24733	0.875398	0.110691	-0.336662
GDSC2	282	13322742	1303900	HCC1500	SIDM00879	BRCA	1085	Sorafenib	PDGFR, KIT, VEGFR, RAF	Other, kinases	1046	Y	0.009766	10	1.89203	0.855139	0.132236	-0.636274
GDSC2	282	13322774	1330941	MDA-MB-330	SIDM00631	BRCA	1085	Sorafenib	PDGFR, KIT, VEGFR, RAF	Other, kinases	1046	Y	0.009766	10	2.85298	0.884518	0.102479	0.17405
GDSC2	282	13383751	910910	UACC-812	SIDM01187	BRCA	1085	Sorafenib	PDGFR, KIT, VEGFR, RAF	Other, kinases	1046	Y	0.010005	10	2.08742	0.831271	0.144498	-0.471508
GDSC2	282	13320547	749709	HCC1954	SIDM00872	BRCA	1086	BI-2536	PLK1, PLK2, PLK3	Cell cycle	1046	Y	0.009766	10	2.80255	0.91889	0.261074	0.891715
GDSC2	282	13320580	749710	HCC1143	SIDM00866	BRCA	1086	BI-2536	PLK1, PLK2, PLK3	Cell cycle	1046	Y	0.009766	10	-0.274884	0.601316	0.162952	-0.280521
GDSC2	282	13320613	749711	HCC1187	SIDM00885	BRCA	1086	BI-2536	PLK1, PLK2, PLK3	Cell cycle	1046	Y	0.009766	10	2.82214	0.918345	0.239866	0.899179
GDSC2	282	13320649	749712	HCC1395	SIDM00884	BRCA	1086	BI-2536	PLK1, PLK2, PLK3	Cell cycle	1046	Y	0.009766	10	0.763954	0.729032	0.174293	0.115187
GDSC2	282	13320689	749713	HCC1599	SIDM00877	BRCA	1086	BI-2536	PLK1, PLK2, PLK3	Cell cycle	1046	Y	0.009766	10	-4.64344	0.158436	0.088968	-1.94456
GDSC2	282	13320726	749714	HCC1937	SIDM00874	BRCA	1086	BI-2536	PLK1, PLK2, PLK3	Cell cycle	1046	Y	0.009766	10	1.1404	0.756212	0.091405	0.25858
GDSC2	282	13320757	749715	HCC2157	SIDM00774	BRCA	1086	BI-2536	PLK1, PLK2, PLK3	Cell cycle	1046	Y	0.009766	10	2.76003	0.898373	0.077821	0.87552
GDSC2	282	13320796	749716	HCC2218	SIDM00772	BRCA	1086	BI-2536	PLK1, PLK2, PLK3	Cell cycle	1046	Y	0.009766	10	2.55552	0.913744	0.076224	0.79762
GDSC2	282	13320832	749717	HCC38	SIDM00675	BRCA	1086	BI-2536	PLK1, PLK2, PLK3	Cell cycle	1046	Y	0.009766	10	1.94145	0.82449	0.176873	0.56371
GDSC2	282	13320907	905945	T47D	SIDM00097	BRCA	1086	BI-2536	PLK1, PLK2, PLK3	Cell cycle	1046	Y	0.009766	10	1.87147	0.837677	0.108885	0.537056
GDSC2	282	13320940	905946	MCF7	SIDM00148	BRCA	1086	BI-2536	PLK1, PLK2, PLK3	Cell cycle	1046	Y	0.009766	10	-1.05864	0.511859	0.170103	-0.579066
GDSC2	282	13320973	905951	BT-549	SIDM00122	BRCA	1086	BI-2536	PLK1, PLK2, PLK3	Cell cycle	1046	Y	0.009766	10	-1.34349	0.479489	0.212364	-0.687566
GDSC2	282	13321005	905957	Hs-578-T	SIDM00135	BRCA	1086	BI-2536	PLK1, PLK2, PLK3	Cell cycle	1046	Y	0.009766	10	-4.93011	0.111472	0.14945	-2.05376
GDSC2	282	13321036	905960	MDA-MB-231	SIDM00146	BRCA	1086	BI-2536	PLK1, PLK2, PLK3	Cell cycle	1046	Y	0.009766	10	-1.1911	0.496339	0.193764	-0.629521
GDSC2	282	13321125	906801	BT-20	SIDM00893	BRCA	1086	BI-2536	PLK1, PLK2, PLK3	Cell cycle	1046	Y	0.009766	10	2.50506	0.918283	0.293241	0.778398
GDSC2	282	13321158	906812	COLO-824	SIDM00954	BRCA	1086	BI-2536	PLK1, PLK2, PLK3	Cell cycle	1046	Y	0.009766	10	-2.96701	0.2863	0.195423	-1.30599
GDSC2	282	13321191	906826	CAL-120	SIDM00940	BRCA	1086	BI-2536	PLK1, PLK2, PLK3	Cell cycle	1046	Y	0.009766	10	0.614485	0.655895	0.139018	0.058252
GDSC2	282	13321224	906844	DU-4475	SIDM01001	BRCA	1086	BI-2536	PLK1, PLK2, PLK3	Cell cycle	1046	Y	0.009766	10	-3.111	0.230367	0.089279	-1.36084
GDSC2	282	13321257	906851	EFM-19	SIDM01056	BRCA	1086	BI-2536	PLK1, PLK2, PLK3	Cell cycle	1046	Y	0.009766	10	0.663651	0.711277	0.266702	0.07698
GDSC2	282	13321290	906862	EVSA-T	SIDM01042	BRCA	1086	BI-2536	PLK1, PLK2, PLK3	Cell cycle	1046	Y	0.009766	10	-3.2121	0.227523	0.164532	-1.39935
GDSC2	282	13321323	907045	HCC1419	SIDM00882	BRCA	1086	BI-2536	PLK1, PLK2, PLK3	Cell cycle	1046	Y	0.009766	10	3.70478	0.963017	0.090037	1.23538
GDSC2	282	13321360	907046	HCC1569	SIDM00878	BRCA	1086	BI-2536	PLK1, PLK2, PLK3	Cell cycle	1046	Y	0.009766	10	1.35667	0.80493	0.110541	0.340962
GDSC2	282	13321426	907048	HCC70	SIDM00673	BRCA	1086	BI-2536	PLK1, PLK2, PLK3	Cell cycle	1046	Y	0.009766	10	1.38282	0.820654	0.113893	0.350922
GDSC2	282	13321565	908120	MDA-MB-175-VII	SIDM00633	BRCA	1086	BI-2536	PLK1, PLK2, PLK3	Cell cycle	1046	Y	0.009766	10	3.19579	0.841518	0.103245	1.04151
GDSC2	282	13321599	908121	MDA-MB-361	SIDM00528	BRCA	1086	BI-2536	PLK1, PLK2, PLK3	Cell cycle	1046	Y	0.009766	10	1.50369	0.820029	0.135644	0.396963
GDSC2	282	13321632	908122	MDA-MB-453	SIDM00272	BRCA	1086	BI-2536	PLK1, PLK2, PLK3	Cell cycle	1046	Y	0.009766	10	-0.81168	0.543717	0.128062	-0.484994
GDSC2	282	13321697	908151	MRK-nu-1	SIDM00562	BRCA	1086	BI-2536	PLK1, PLK2, PLK3	Cell cycle	1046	Y	0.009766	10	-5.93162	0.019151	0.218868	-2.43525
GDSC2	282	13321779	909256	OCUB-M	SIDM00241	BRCA	1086	BI-2536	PLK1, PLK2, PLK3	Cell cycle	1046	Y	0.009766	10	-4.84756	0.078661	0.195927	-2.02231
GDSC2	282	13321972	909778	UACC-893	SIDM01186	BRCA	1086	BI-2536	PLK1, PLK2, PLK3	Cell cycle	1046	Y	0.009766	10	0.328348	0.681235	0.222085	-0.050742
GDSC2	282	13322009	909907	ZR-75-30	SIDM00971	BRCA	1086	BI-2536	PLK1, PLK2, PLK3	Cell cycle	1046	Y	0.009766	10	3.72483	0.896883	0.073526	1.24303
GDSC2	282	13322127	910852	CAL-85-1	SIDM00928	BRCA	1086	BI-2536	PLK1, PLK2, PLK3	Cell cycle	1046	Y	0.009766	10	-0.460379	0.58698	0.25122	-0.351178
GDSC2	282	13322187	910927	CAL-51	SIDM00933	BRCA	1086	BI-2536	PLK1, PLK2, PLK3	Cell cycle	1046	Y	0.009766	10	-4.12062	0.177019	0.08903	-1.74541
GDSC2	282	13322316	924240	MDA-MB-415	SIDM00630	BRCA	1086	BI-2536	PLK1, PLK2, PLK3	Cell cycle	1046	Y	0.009766	10	2.39676	0.908494	0.156037	0.737146
GDSC2	282	13322349	925338	MDA-MB-157	SIDM00529	BRCA	1086	BI-2536	PLK1, PLK2, PLK3	Cell cycle	1046	Y	0.009766	10	0.995654	0.755182	0.158204	0.203444
GDSC2	282	13322382	946359	BT-474	SIDM00963	BRCA	1086	BI-2536	PLK1, PLK2, PLK3	Cell cycle	1046	Y	0.009766	10	2.44486	0.838464	0.176246	0.755467
GDSC2	282	13322415	946382	CAMA-1	SIDM00920	BRCA	1086	BI-2536	PLK1, PLK2, PLK3	Cell cycle	1046	Y	0.009766	10	2.45786	0.89987	0.1703	0.760417
GDSC2	282	13322451	949093	BT-483	SIDM00892	BRCA	1086	BI-2536	PLK1, PLK2, PLK3	Cell cycle	1046	Y	0.009766	10	2.9044	0.816904	0.092495	0.93051
GDSC2	282	13322527	1240172	MDA-MB-436	SIDM00629	BRCA	1086	BI-2536	PLK1, PLK2, PLK3	Cell cycle	1046	Y	0.009766	10	3.11868	0.904106	0.158996	1.01213
GDSC2	282	13322605	1290798	EFM-192A	SIDM01002	BRCA	1086	BI-2536	PLK1, PLK2, PLK3	Cell cycle	1046	Y	0.009766	10	3.21432	0.915397	0.091649	1.04856
GDSC2	282	13322638	1290905	HCC1428	SIDM00881	BRCA	1086	BI-2536	PLK1, PLK2, PLK3	Cell cycle	1046	Y	0.009766	10	1.10106	0.713446	0.110009	0.243594
GDSC2	282	13322677	1290922	HDQ-P1	SIDM01062	BRCA	1086	BI-2536	PLK1, PLK2, PLK3	Cell cycle	1046	Y	0.009766	10	1.83973	0.825133	0.104737	0.524963
GDSC2	282	13322710	1298157	JIMT-1	SIDM01037	BRCA	1086	BI-2536	PLK1, PLK2, PLK3	Cell cycle	1046	Y	0.009766	10	-3.63154	0.206216	0.122709	-1.55912
GDSC2	282	13322743	1303900	HCC1500	SIDM00879	BRCA	1086	BI-2536	PLK1, PLK2, PLK3	Cell cycle	1046	Y	0.009766	10	1.34596	0.804558	0.116879	0.33688
GDSC2	282	13322775	1330941	MDA-MB-330	SIDM00631	BRCA	1086	BI-2536	PLK1, PLK2, PLK3	Cell cycle	1046	Y	0.009766	10	1.42022	0.77824	0.230511	0.365168
GDSC2	282	13315543	749709	HCC1954	SIDM00872	BRCA	1088	Irinotecan	TOP1	DNA replication	1046	Y	0.005003	10	5.276	0.989527	0.071988	1.29518
GDSC2	282	13315546	749710	HCC1143	SIDM00866	BRCA	1088	Irinotecan	TOP1	DNA replication	1046	Y	0.005003	10	3.6843	0.927887	0.091419	0.495165
GDSC2	282	13315549	749711	HCC1187	SIDM00885	BRCA	1088	Irinotecan	TOP1	DNA replication	1046	Y	0.005003	10	5.21627	0.988391	0.093189	1.26516
GDSC2	282	13315555	749714	HCC1937	SIDM00874	BRCA	1088	Irinotecan	TOP1	DNA replication	1046	Y	0.005003	10	4.95114	0.96998	0.061733	1.1319
GDSC2	282	13315558	749715	HCC2157	SIDM00774	BRCA	1088	Irinotecan	TOP1	DNA replication	1046	Y	0.005003	10	3.24198	0.930494	0.102192	0.272849
GDSC2	282	13315561	749717	HCC38	SIDM00675	BRCA	1088	Irinotecan	TOP1	DNA replication	1046	Y	0.005003	10	3.36227	0.92093	0.096481	0.333308
GDSC2	282	13315775	905945	T47D	SIDM00097	BRCA	1088	Irinotecan	TOP1	DNA replication	1046	Y	0.005003	10	3.26226	0.933488	0.079284	0.283045
GDSC2	282	13315778	905946	MCF7	SIDM00148	BRCA	1088	Irinotecan	TOP1	DNA replication	1046	Y	0.005003	10	5.44141	0.971072	0.079509	1.37832
GDSC2	282	13315797	905951	BT-549	SIDM00122	BRCA	1088	Irinotecan	TOP1	DNA replication	1046	Y	0.005003	10	3.19184	0.903731	0.086076	0.247646
GDSC2	282	13315811	905957	Hs-578-T	SIDM00135	BRCA	1088	Irinotecan	TOP1	DNA replication	1046	Y	0.005003	10	2.82904	0.910499	0.162695	0.065298
GDSC2	282	13315822	905960	MDA-MB-231	SIDM00146	BRCA	1088	Irinotecan	TOP1	DNA replication	1046	Y	0.005003	10	2.74327	0.92202	0.096881	0.022193
GDSC2	282	13315970	906801	BT-20	SIDM00893	BRCA	1088	Irinotecan	TOP1	DNA replication	1046	Y	0.005003	10	3.19383	0.958242	0.083279	0.248648
GDSC2	282	13315984	906812	COLO-824	SIDM00954	BRCA	1088	Irinotecan	TOP1	DNA replication	1046	Y	0.005003	10	4.8511	0.974623	0.039287	1.08162
GDSC2	282	13316011	906826	CAL-120	SIDM00940	BRCA	1088	Irinotecan	TOP1	DNA replication	1046	Y	0.005003	10	3.76772	0.872939	0.075598	0.537094
GDSC2	282	13316069	906844	DU-4475	SIDM01001	BRCA	1088	Irinotecan	TOP1	DNA replication	1046	Y	0.005003	10	0.378969	0.740905	0.084893	-1.16614
GDSC2	282	13316087	906851	EFM-19	SIDM01056	BRCA	1088	Irinotecan	TOP1	DNA replication	1046	Y	0.005003	10	5.332	0.978498	0.04488	1.32332
GDSC2	282	13316109	906862	EVSA-T	SIDM01042	BRCA	1088	Irinotecan	TOP1	DNA replication	1046	Y	0.005003	10	4.19405	0.987077	0.056368	0.751375
GDSC2	282	13316175	907045	HCC1419	SIDM00882	BRCA	1088	Irinotecan	TOP1	DNA replication	1046	Y	0.005003	10	3.91537	0.971699	0.083494	0.611306
GDSC2	282	13316178	907046	HCC1569	SIDM00878	BRCA	1088	Irinotecan	TOP1	DNA replication	1046	Y	0.005003	10	4.60454	0.98854	0.066645	0.957692
GDSC2	282	13316183	907048	HCC70	SIDM00673	BRCA	1088	Irinotecan	TOP1	DNA replication	1046	Y	0.005003	10	4.00066	0.978833	0.049892	0.654172
GDSC2	282	13316441	908121	MDA-MB-361	SIDM00528	BRCA	1088	Irinotecan	TOP1	DNA replication	1046	Y	0.005003	10	3.69832	0.962039	0.053475	0.502211
GDSC2	282	13316444	908122	MDA-MB-453	SIDM00272	BRCA	1088	Irinotecan	TOP1	DNA replication	1046	Y	0.005003	10	2.45655	0.889401	0.110358	-0.121918
GDSC2	282	13316447	908123	MDA-MB-468	SIDM00628	BRCA	1088	Irinotecan	TOP1	DNA replication	1046	Y	0.005003	10	1.80753	0.862746	0.119136	-0.448124
GDSC2	282	13316534	908151	MRK-nu-1	SIDM00562	BRCA	1088	Irinotecan	TOP1	DNA replication	1046	Y	0.005003	10	2.58251	0.945998	0.121693	-0.058608
GDSC2	282	13316683	909256	OCUB-M	SIDM00241	BRCA	1088	Irinotecan	TOP1	DNA replication	1046	Y	0.005003	10	3.60732	0.972729	0.078685	0.456475
GDSC2	282	13316923	909907	ZR-75-30	SIDM00971	BRCA	1088	Irinotecan	TOP1	DNA replication	1046	Y	0.005003	10	7.23491	0.982243	0.048066	2.27975
GDSC2	282	13317016	910704	AU565	SIDM00898	BRCA	1088	Irinotecan	TOP1	DNA replication	1046	Y	0.005003	10	2.45538	0.897447	0.072021	-0.122509
GDSC2	282	13317058	910852	CAL-85-1	SIDM00928	BRCA	1088	Irinotecan	TOP1	DNA replication	1046	Y	0.005003	10	4.14682	0.961258	0.051093	0.727637
GDSC2	282	13317126	910927	CAL-51	SIDM00933	BRCA	1088	Irinotecan	TOP1	DNA replication	1046	Y	0.005003	10	1.63544	0.825383	0.072502	-0.534621
GDSC2	282	13317176	910948	MFM-223	SIDM00332	BRCA	1088	Irinotecan	TOP1	DNA replication	1046	Y	0.005003	10	6.85194	0.978568	0.070901	2.08727
GDSC2	282	13317247	924240	MDA-MB-415	SIDM00630	BRCA	1088	Irinotecan	TOP1	DNA replication	1046	Y	0.005003	10	3.79929	0.974522	0.085185	0.55296
GDSC2	282	13317260	925338	MDA-MB-157	SIDM00529	BRCA	1088	Irinotecan	TOP1	DNA replication	1046	Y	0.005003	10	4.3086	0.966774	0.050314	0.808947
GDSC2	282	13317326	946359	BT-474	SIDM00963	BRCA	1088	Irinotecan	TOP1	DNA replication	1046	Y	0.005003	10	6.4998	0.979832	0.05753	1.91028
GDSC2	282	13317345	946382	CAMA-1	SIDM00920	BRCA	1088	Irinotecan	TOP1	DNA replication	1046	Y	0.005003	10	3.67006	0.962512	0.069828	0.488011
GDSC2	282	13317578	1240172	MDA-MB-436	SIDM00629	BRCA	1088	Irinotecan	TOP1	DNA replication	1046	Y	0.005003	10	3.99549	0.946603	0.080114	0.651575
GDSC2	282	13317748	1290798	EFM-192A	SIDM01002	BRCA	1088	Irinotecan	TOP1	DNA replication	1046	Y	0.005003	10	5.39228	0.98058	0.052352	1.35362
GDSC2	282	13317782	1290905	HCC1428	SIDM00881	BRCA	1088	Irinotecan	TOP1	DNA replication	1046	Y	0.005003	10	6.10934	0.961973	0.045937	1.71403
GDSC2	282	13317789	1290922	HDQ-P1	SIDM01062	BRCA	1088	Irinotecan	TOP1	DNA replication	1046	Y	0.005003	10	3.99355	0.951526	0.055031	0.650599
GDSC2	282	13317830	1298157	JIMT-1	SIDM01037	BRCA	1088	Irinotecan	TOP1	DNA replication	1046	Y	0.005003	10	4.39457	0.973949	0.037329	0.852159
GDSC2	282	13317980	1303900	HCC1500	SIDM00879	BRCA	1088	Irinotecan	TOP1	DNA replication	1046	Y	0.005003	10	4.05986	0.971504	0.056808	0.683929
GDSC2	282	13318033	1330941	MDA-MB-330	SIDM00631	BRCA	1088	Irinotecan	TOP1	DNA replication	1046	Y	0.005003	10	5.22816	0.980211	0.067427	1.27113
GDSC2	282	13333572	749712	HCC1395	SIDM00884	BRCA	1088	Irinotecan	TOP1	DNA replication	1046	Y	0.010005	10	2.49044	0.880832	0.076356	-0.104885
GDSC2	282	13362472	908120	MDA-MB-175-VII	SIDM00633	BRCA	1088	Irinotecan	TOP1	DNA replication	1046	Y	0.010005	10	2.17774	0.779312	0.118575	-0.262053
GDSC2	282	13383752	910910	UACC-812	SIDM01187	BRCA	1088	Irinotecan	TOP1	DNA replication	1046	Y	0.010005	10	2.87051	0.883578	0.065617	0.086143
GDSC2	282	13387799	924106	CAL-148	SIDM00938	BRCA	1088	Irinotecan	TOP1	DNA replication	1046	Y	0.010005	10	-0.584204	0.572845	0.083619	-1.65025
GDSC2	282	13392272	949093	BT-483	SIDM00892	BRCA	1088	Irinotecan	TOP1	DNA replication	1046	Y	0.010005	10	6.88081	0.955796	0.061658	2.10178
GDSC2	282	13333241	749709	HCC1954	SIDM00872	BRCA	1089	Oxaliplatin	DNA alkylating agent	DNA replication	1046	Y	0.010005	10	5.5798	0.99112	0.030949	1.13855
GDSC2	282	13333352	749710	HCC1143	SIDM00866	BRCA	1089	Oxaliplatin	DNA alkylating agent	DNA replication	1046	Y	0.010005	10	6.22241	0.981687	0.077496	1.51972
GDSC2	282	13333463	749711	HCC1187	SIDM00885	BRCA	1089	Oxaliplatin	DNA alkylating agent	DNA replication	1046	Y	0.010005	10	2.62735	0.906566	0.119256	-0.612723
GDSC2	282	13333573	749712	HCC1395	SIDM00884	BRCA	1089	Oxaliplatin	DNA alkylating agent	DNA replication	1046	Y	0.010005	10	4.60941	0.96905	0.10255	0.562955
GDSC2	282	13333642	749714	HCC1937	SIDM00874	BRCA	1089	Oxaliplatin	DNA alkylating agent	DNA replication	1046	Y	0.010005	10	4.90034	0.966036	0.074282	0.735516
GDSC2	282	13333754	749715	HCC2157	SIDM00774	BRCA	1089	Oxaliplatin	DNA alkylating agent	DNA replication	1046	Y	0.010005	10	5.84358	0.987253	0.088612	1.29501
GDSC2	282	13333865	749717	HCC38	SIDM00675	BRCA	1089	Oxaliplatin	DNA alkylating agent	DNA replication	1046	Y	0.010005	10	6.3809	0.986057	0.03542	1.61372
GDSC2	282	13340820	905945	T47D	SIDM00097	BRCA	1089	Oxaliplatin	DNA alkylating agent	DNA replication	1046	Y	0.010005	10	4.49107	0.968164	0.067549	0.492755
GDSC2	282	13340931	905946	MCF7	SIDM00148	BRCA	1089	Oxaliplatin	DNA alkylating agent	DNA replication	1046	Y	0.010005	10	5.38003	0.967211	0.080281	1.02005
GDSC2	282	13341570	905951	BT-549	SIDM00122	BRCA	1089	Oxaliplatin	DNA alkylating agent	DNA replication	1046	Y	0.010005	10	5.10713	0.962186	0.075221	0.858179
GDSC2	282	13342010	905957	Hs-578-T	SIDM00135	BRCA	1089	Oxaliplatin	DNA alkylating agent	DNA replication	1046	Y	0.010005	10	5.45663	0.983001	0.096763	1.06549
GDSC2	282	13342388	905960	MDA-MB-231	SIDM00146	BRCA	1089	Oxaliplatin	DNA alkylating agent	DNA replication	1046	Y	0.010005	10	3.61882	0.954589	0.111753	-0.024626
GDSC2	282	13347253	906801	BT-20	SIDM00893	BRCA	1089	Oxaliplatin	DNA alkylating agent	DNA replication	1046	Y	0.010005	10	5.24808	0.993784	0.084989	0.941781
GDSC2	282	13347711	906812	COLO-824	SIDM00954	BRCA	1089	Oxaliplatin	DNA alkylating agent	DNA replication	1046	Y	0.010005	10	4.7273	0.969691	0.059816	0.632879
GDSC2	282	13348612	906826	CAL-120	SIDM00940	BRCA	1089	Oxaliplatin	DNA alkylating agent	DNA replication	1046	Y	0.010005	10	5.89099	0.936358	0.057169	1.32313
GDSC2	282	13350499	906844	DU-4475	SIDM01001	BRCA	1089	Oxaliplatin	DNA alkylating agent	DNA replication	1046	Y	0.010005	10	1.91018	0.89645	0.064234	-1.03812
GDSC2	282	13351022	906851	EFM-19	SIDM01056	BRCA	1089	Oxaliplatin	DNA alkylating agent	DNA replication	1046	Y	0.010005	10	5.54238	0.979477	0.042863	1.11635
GDSC2	282	13351723	906862	EVSA-T	SIDM01042	BRCA	1089	Oxaliplatin	DNA alkylating agent	DNA replication	1046	Y	0.010005	10	3.10174	0.956539	0.154225	-0.331337
GDSC2	282	13353848	907045	HCC1419	SIDM00882	BRCA	1089	Oxaliplatin	DNA alkylating agent	DNA replication	1046	Y	0.010005	10	4.57146	0.982352	0.126137	0.540439
GDSC2	282	13353953	907046	HCC1569	SIDM00878	BRCA	1089	Oxaliplatin	DNA alkylating agent	DNA replication	1046	Y	0.010005	10	4.59875	0.979423	0.059657	0.55663
GDSC2	282	13354128	907048	HCC70	SIDM00673	BRCA	1089	Oxaliplatin	DNA alkylating agent	DNA replication	1046	Y	0.010005	10	4.42751	0.984491	0.043739	0.455057
GDSC2	282	13362473	908120	MDA-MB-175-VII	SIDM00633	BRCA	1089	Oxaliplatin	DNA alkylating agent	DNA replication	1046	Y	0.010005	10	4.63935	0.905283	0.10211	0.580713
GDSC2	282	13362535	908121	MDA-MB-361	SIDM00528	BRCA	1089	Oxaliplatin	DNA alkylating agent	DNA replication	1046	Y	0.010005	10	3.89372	0.964226	0.097429	0.138433
GDSC2	282	13362646	908122	MDA-MB-453	SIDM00272	BRCA	1089	Oxaliplatin	DNA alkylating agent	DNA replication	1046	Y	0.010005	10	3.27	0.924963	0.130051	-0.231529
GDSC2	282	13362758	908123	MDA-MB-468	SIDM00628	BRCA	1089	Oxaliplatin	DNA alkylating agent	DNA replication	1046	Y	0.010005	10	3.11521	0.936953	0.062493	-0.323345
GDSC2	282	13365572	908151	MRK-nu-1	SIDM00562	BRCA	1089	Oxaliplatin	DNA alkylating agent	DNA replication	1046	Y	0.010005	10	2.43941	0.93161	0.080868	-0.724204
GDSC2	282	13370341	909256	OCUB-M	SIDM00241	BRCA	1089	Oxaliplatin	DNA alkylating agent	DNA replication	1046	Y	0.010005	10	3.6367	0.970837	0.046448	-0.014022
GDSC2	282	13378317	909907	ZR-75-30	SIDM00971	BRCA	1089	Oxaliplatin	DNA alkylating agent	DNA replication	1046	Y	0.010005	10	7.1362	0.979637	0.080586	2.06174
GDSC2	282	13381455	910704	AU565	SIDM00898	BRCA	1089	Oxaliplatin	DNA alkylating agent	DNA replication	1046	Y	0.010005	10	4.79487	0.977794	0.04252	0.67296
GDSC2	282	13382774	910852	CAL-85-1	SIDM00928	BRCA	1089	Oxaliplatin	DNA alkylating agent	DNA replication	1046	Y	0.010005	10	4.75922	0.972103	0.042247	0.651816
GDSC2	282	13383753	910910	UACC-812	SIDM01187	BRCA	1089	Oxaliplatin	DNA alkylating agent	DNA replication	1046	Y	0.010005	10	3.74454	0.926375	0.040496	0.049946
GDSC2	282	13385004	910927	CAL-51	SIDM00933	BRCA	1089	Oxaliplatin	DNA alkylating agent	DNA replication	1046	Y	0.010005	10	2.01705	0.840507	0.138263	-0.974728
GDSC2	282	13386642	910948	MFM-223	SIDM00332	BRCA	1089	Oxaliplatin	DNA alkylating agent	DNA replication	1046	Y	0.010005	10	6.13091	0.966504	0.071593	1.46544
GDSC2	282	13387800	924106	CAL-148	SIDM00938	BRCA	1089	Oxaliplatin	DNA alkylating agent	DNA replication	1046	Y	0.010005	10	0.905533	0.751572	0.083314	-1.63403
GDSC2	282	13388991	924240	MDA-MB-415	SIDM00630	BRCA	1089	Oxaliplatin	DNA alkylating agent	DNA replication	1046	Y	0.010005	10	3.85588	0.97341	0.10898	0.11599
GDSC2	282	13389360	925338	MDA-MB-157	SIDM00529	BRCA	1089	Oxaliplatin	DNA alkylating agent	DNA replication	1046	Y	0.010005	10	5.54103	0.984973	0.057468	1.11555
GDSC2	282	13391445	946359	BT-474	SIDM00963	BRCA	1089	Oxaliplatin	DNA alkylating agent	DNA replication	1046	Y	0.010005	10	6.07703	0.972308	0.078815	1.43348
GDSC2	282	13392081	946382	CAMA-1	SIDM00920	BRCA	1089	Oxaliplatin	DNA alkylating agent	DNA replication	1046	Y	0.010005	10	4.19013	0.972975	0.074428	0.314255
GDSC2	282	13392273	949093	BT-483	SIDM00892	BRCA	1089	Oxaliplatin	DNA alkylating agent	DNA replication	1046	Y	0.010005	10	6.26038	0.943777	0.064212	1.54224
GDSC2	282	13399466	1240172	MDA-MB-436	SIDM00629	BRCA	1089	Oxaliplatin	DNA alkylating agent	DNA replication	1046	Y	0.010005	10	5.15221	0.971198	0.036721	0.884919
GDSC2	282	13405042	1290798	EFM-192A	SIDM01002	BRCA	1089	Oxaliplatin	DNA alkylating agent	DNA replication	1046	Y	0.010005	10	6.13651	0.987177	0.042139	1.46876
GDSC2	282	13406157	1290905	HCC1428	SIDM00881	BRCA	1089	Oxaliplatin	DNA alkylating agent	DNA replication	1046	Y	0.010005	10	6.79018	0.969697	0.071424	1.85649
GDSC2	282	13406401	1290922	HDQ-P1	SIDM01062	BRCA	1089	Oxaliplatin	DNA alkylating agent	DNA replication	1046	Y	0.010005	10	4.0147	0.947536	0.108793	0.210196
GDSC2	282	13407728	1298157	JIMT-1	SIDM01037	BRCA	1089	Oxaliplatin	DNA alkylating agent	DNA replication	1046	Y	0.010005	10	3.87709	0.95786	0.059085	0.12857
GDSC2	282	13412514	1303900	HCC1500	SIDM00879	BRCA	1089	Oxaliplatin	DNA alkylating agent	DNA replication	1046	Y	0.010005	10	4.18258	0.971636	0.082324	0.309775
GDSC2	282	13414166	1330941	MDA-MB-330	SIDM00631	BRCA	1089	Oxaliplatin	DNA alkylating agent	DNA replication	1046	Y	0.010005	10	5.89176	0.979844	0.085127	1.32359
GDSC2	282	13333242	749709	HCC1954	SIDM00872	BRCA	1091	BMS-536924	IGF1R, IR	IGF1R signaling	1046	Y	0.010005	10	3.42913	0.94836	0.049245	1.07464
GDSC2	282	13333353	749710	HCC1143	SIDM00866	BRCA	1091	BMS-536924	IGF1R, IR	IGF1R signaling	1046	Y	0.010005	10	0.778876	0.712686	0.095841	-0.959079
GDSC2	282	13333464	749711	HCC1187	SIDM00885	BRCA	1091	BMS-536924	IGF1R, IR	IGF1R signaling	1046	Y	0.010005	10	4.1688	0.969966	0.171859	1.64224
GDSC2	282	13333574	749712	HCC1395	SIDM00884	BRCA	1091	BMS-536924	IGF1R, IR	IGF1R signaling	1046	Y	0.010005	10	1.48924	0.80098	0.084282	-0.413968
GDSC2	282	13333643	749714	HCC1937	SIDM00874	BRCA	1091	BMS-536924	IGF1R, IR	IGF1R signaling	1046	Y	0.010005	10	2.69533	0.879337	0.088504	0.511553
GDSC2	282	13333755	749715	HCC2157	SIDM00774	BRCA	1091	BMS-536924	IGF1R, IR	IGF1R signaling	1046	Y	0.010005	10	1.12879	0.766339	0.158925	-0.690566
GDSC2	282	13333866	749717	HCC38	SIDM00675	BRCA	1091	BMS-536924	IGF1R, IR	IGF1R signaling	1046	Y	0.010005	10	2.56985	0.869159	0.041362	0.415263
GDSC2	282	13340821	905945	T47D	SIDM00097	BRCA	1091	BMS-536924	IGF1R, IR	IGF1R signaling	1046	Y	0.010005	10	2.33505	0.872867	0.101206	0.23508
[truncated: 6,646 more rows]

## Sheet: TCGA
symbol	TCGA-AR-A252	TCGA-AO-A1KS	TCGA-V7-A7HQ	TCGA-AC-A2B8	TCGA-E2-A10A	TCGA-AR-A1AV	TCGA-AC-A3W5	TCGA-A7-A425	TCGA-BH-A0HX	TCGA-AQ-A0Y5	TCGA-E2-A1BD	TCGA-E2-A1B4	TCGA-OL-A5DA	TCGA-E2-A152	TCGA-E2-A15C	TCGA-AR-A0TW	TCGA-A8-A096	TCGA-BH-A1FB	TCGA-EW-A1J5	TCGA-D8-A73X	TCGA-AC-A3QQ	TCGA-AR-A5QN	TCGA-AC-A7VB	TCGA-D8-A27W	TCGA-A8-A090	TCGA-BH-A1F2	TCGA-D8-A1Y0	TCGA-AR-A0U2	TCGA-A7-A2KD	TCGA-BH-A18H	TCGA-B6-A0RH	TCGA-A7-A0DB	TCGA-E9-A22B	TCGA-AQ-A04H	TCGA-A7-A4SA	TCGA-AC-A4ZE	TCGA-BH-A18K	TCGA-BH-A0C1	TCGA-D8-A73W	TCGA-A2-A1G4	TCGA-AR-A2LL	TCGA-A2-A0SW	TCGA-EW-A1PG	TCGA-AO-A12C	TCGA-AR-A0U3	TCGA-AR-A24M	TCGA-A2-A0ET	TCGA-GM-A2DA	TCGA-A8-A0A6
Group	2	1	3	2	1	1	2	3	1	1	3	3	3	1	1	1	2	2	2	1	2	1	1	1	1	1	2	1	2	2	1	2	1	1	2	2	1	1	1	1	1	2	2	1	1	1	1	2	2
ITGAV	11.5707	11.4545	9.37339	12.0189	11.3524	12.002	10.7936	10.0165	11.5813	11.8434	10.3054	10.4187	10.3376	12.2482	11.2409	10.48	11.8162	11.3791	10.8927	11.2511	11.459	9.87726	9.57444	10.6834	11.7922	12.8312	11.3737	11.0021	11.4341	10.595	9.48503	11.0777	10.9778	11.5183	10.8967	10.7148	11.0568	12.2332	11.879	10.508	10.6038	11.0198	11.8921	12.0192	10.8155	12.4032	10.471	10.3441	11.0814
ITGAL	10.1881	7.76087	8.2697	8.95808	7.43919	8.63072	9.16067	10.1952	7.37993	6.2005	9.88859	7.94075	8.35134	6.96842	8.88717	8.70864	8.59449	9.22362	9.37531	8.09997	9.17867	7.23325	9.54958	8.30723	8.72402	7.45266	8.76993	8.82035	8.96647	8.66532	6.49447	7.54175	6.73328	7.18902	9.48897	7.8799	8.18947	8.50838	8.05757	7.36717	9.1221	9.34961	6.27035	5.86527	8.21653	8.0251	7.75094	9.08678	8.72031
IGF2R	11.0121	11.6553	9.18025	11.4329	11.6074	12.3155	10.9083	10.7448	10.4674	12.1259	9.67096	9.77518	10.5028	12.0576	11.2403	10.5059	11.1319	10.9512	10.6125	10.7846	11.7076	10.3897	11.2378	10.93	10.7153	10.6	10.6416	11.1704	11.5481	10.2247	10.1787	11.2147	10.3916	11.9511	10.8469	10.7297	10.1814	11.8548	10.695	11.1543	11.4388	10.7905	10.8774	11.3635	11.2999	11.2821	10.3387	9.99078	10.4594
OGFR	7.38679	7.16589	10.3878	8.38386	8.91237	8.28092	9.7485	10.26	9.77487	9.68998	9.44546	9.47322	9.60524	8.92409	8.91006	10.0528	8.98204	7.93495	9.04724	9.50931	7.42076	9.56425	10.1263	8.94362	8.60974	7.48425	9.8584	9.01135	10.2638	9.61203	9.91694	8.90803	8.66356	9.50144	10.5464	9.60232	9.2466	8.23267	9.98646	7.60571	9.29874	10.0994	7.61329	9.02666	8.44484	7.94127	9.51691	9.95561	8.8252
FCER1G	9.2538	8.53609	8.56015	8.84887	8.88815	8.05316	9.20308	8.79132	8.39073	8.29921	7.53284	7.71547	8.23531	9.14935	8.22562	8.89614	9.7864	8.41372	9.19557	8.60541	9.47911	7.37355	6.33405	8.53823	9.09822	9.65575	8.46274	7.9838	9.43713	8.32208	7.89295	9.20402	8.87166	7.46355	8.5787	7.53786	9.0615	7.94625	8.84808	8.19642	9.28313	9.1179	7.77514	7.97165	7.73421	8.58818	8.46517	8.89148	8.8015
PSMB8	9.87257	8.10542	9.88644	9.86106	10.1503	9.64709	9.89844	9.42086	9.145	8.92049	9.77371	9.68117	10.2494	8.97646	9.28927	10.2958	10.3164	9.77437	10.3063	9.59415	5.4742	9.96417	10.4605	8.90296	9.67013	8.25711	9.90223	9.76962	9.44457	10.5637	11.1283	9.12816	9.56583	8.21161	9.7368	8.54358	10.0462	9.06207	10.1909	7.87429	8.79009	10.771	8.9019	8.80668	10.4551	9.31121	10.1426	10.3525	10.0473
TAP2	9.16228	8.89486	7.57463	8.11936	8.67218	7.38029	9.08957	7.58351	8.14035	7.53798	7.28938	7.25411	8.53532	7.62756	7.90551	9.35656	8.93979	8.66694	9.51048	7.709	8.93363	8.72602	9.30703	8.00017	8.33647	7.29322	9.38582	9.37688	8.53494	9.02327	9.44312	6.84584	8.29882	7.13709	8.83654	7.68143	8.16357	8.42036	8.64412	6.5833	7.65344	9.25657	8.65868	7.53965	8.35025	7.42963	7.82064	8.76756	8.86108
IFNA6	-13.2877	-13.2877	-13.2877	-13.2877	-13.2877	-2.49388	-13.2877	-13.2877	-13.2877	-13.2877	-13.2877	-13.2877	-1.98571	-13.2877	-13.2877	-13.2877	-13.2877	-13.2877	-13.2877	-13.2877	-13.2877	-13.2877	-13.2877	-13.2877	-13.2877	-13.2877	-13.2877	-13.2877	-13.2877	-13.2877	-13.2877	-2.41313	-13.2877	-13.2877	-13.2877	-13.2877	-13.2877	-13.2877	-13.2877	-13.2877	-13.2877	-13.2877	-13.2877	-13.2877	-13.2877	-13.2877	-13.2877	-0.777154	-13.2877
MARCO	5.09066	1.09987	3.29762	4.60827	4.411	6.24677	4.1107	7.05063	6.34401	3.6437	1.4833	0.0562109	1.92065	3.42322	0.33577	4.75738	3.97124	3.72189	2.39359	6.84148	1.69288	4.14914	4.08894	3.15941	7.61047	4.01913	3.73193	3.74941	1.35575	3.4931	2.38597	5.94804	3.62423	2.20355	1.87369	1.29951	2.74601	1.16934	5.3214	1.32283	6.67675	5.99609	2.06093	0.250675	4.37061	-0.250856	3.87579	4.22261	4.25089
IL18RAP	4.80183	1.94783	2.15079	3.27084	1.0376	-0.494492	3.4658	3.47006	2.61914	0.705178	1.26092	0.793121	0.0138623	1.48465	2.53731	3.4555	3.29683	3.96747	3.96676	2.18398	4.5002	2.74543	1.55649	2.94077	2.53626	0.665577	2.90342	4.3498	3.25617	4.73517	0.87145	0.586193	1.03933	1.55971	4.26597	3.065	1.49228	2.2282	2.14351	0.41599	0.806464	3.61439	2.77712	0.736067	1.32004	-0.513856	2.06085	5.12949	4.03133
IL21	2.69379	-1.22179	-1.65614	-13.2877	-13.2877	-13.2877	-13.2877	-13.2877	-13.2877	-13.2877	-13.2877	-13.2877	-13.2877	-13.2877	-13.2877	-2.40173	-0.332363	0.444005	-0.378836	-13.2877	-13.2877	-13.2877	-13.2877	-2.83958	-13.2877	-13.2877	0.630472	1.4957	-0.550988	0.79273	-13.2877	-13.2877	-13.2877	-13.2877	-1.71084	-13.2877	-13.2877	-2.41492	-13.2877	-1.58369	-13.2877	-0.500892	-13.2877	-13.2877	-1.48697	-13.2877	-13.2877	-13.2877	-0.158345
IL20	5.45458	9.43519	5.22605	4.91936	8.16024	7.5249	1.59136	2.14815	9.5004	-0.879607	3.26087	-1.52847	4.18365	-1.10005	4.71417	10.0154	4.36095	2.70696	5.49134	-1.20804	7.23974	2.16048	2.7935	7.78966	2.00022	5.05015	3.38528	8.85995	4.72493	4.37762	6.34014	-1.41352	1.98271	9.27477	6.68957	7.59407	6.19693	2.71361	4.56302	4.85883	3.23266	2.66885	5.08643	8.08597	8.73663	4.4308	8.51294	8.56911	0.426564
IL22	-13.2877	-13.2877	-13.2877	-13.2877	-13.2877	-13.2877	-13.2877	-13.2877	-13.2877	-13.2877	-13.2877	-13.2877	-13.2877	-13.2877	-1.9857	-13.2877	-13.2877	-2.87697	-2.96286	-13.2877	-13.2877	-1.83904	-13.2877	-13.2877	-13.2877	-13.2877	-13.2877	-13.2877	-13.2877	-13.2877	-13.2877	-13.2877	-13.2877	-13.2877	-13.2877	-2.02189	-13.2877	-13.2877	-13.2877	-13.2877	-13.2877	-2.08545	-13.2877	-13.2877	-13.2877	-13.2877	-13.2877	-0.777154	-13.2877
IL25	-13.2877	-13.2877	0.343521	-2.93752	-13.2877	-13.2877	-13.2877	-1.31095	-1.13545	-13.2877	0.260979	-0.206796	-0.985995	-2.09974	-1.9857	-2.40173	-13.2877	-13.2877	0.206064	-0.623184	-13.2877	-1.83904	-13.2877	-13.2877	-0.321561	-1.50403	-0.954304	-13.2877	-13.2877	-2.20669	-13.2877	0.393561	-2.66027	-13.2877	-13.2877	-0.0223317	-1.20788	-2.41492	-0.178285	-13.2877	-13.2877	-13.2877	-1.74598	-13.2877	-13.2877	-13.2877	-13.2877	-13.2877	-1.15818
IL24	6.95847	8.95467	5.8512	5.22125	6.37576	6.01706	4.91325	3.30341	6.51887	1.78313	4.80518	2.89739	5.59868	1.89968	5.50558	7.65279	4.98939	5.82933	6.03883	3.51956	7.70965	3.73031	2.99703	5.1594	4.36477	4.20981	5.63413	5.58311	5.13531	5.76993	7.30362	4.79556	3.86239	6.55684	5.85093	6.9548	5.43565	5.4172	5.06948	5.15735	5.87785	4.95834	7.02173	6.47552	5.94726	4.77135	5.95698	6.27788	4.55575
IL27	1.72552	-0.221961	3.04386	0.383411	0.385566	1.09033	1.85439	2.14815	0.449298	1.99463	2.37636	0.278584	1.59873	0.484707	1.18372	0.919508	1.4224	-0.0705224	1.84341	0.113693	-0.306982	1.40843	2.7935	1.55176	1.5852	-0.182347	1.5049	2.18756	2.87509	1.69958	1.5235	-0.828685	1.03933	1.64717	2.19561	1.67801	1.25128	-2.41492	2.86597	0.41599	2.12834	0.914018	0.575566	1.62911	0.0977221	-0.513856	0.475958	1.22266	1.84153
IL26	0.371951	-13.2877	-13.2877	-0.131115	-13.2877	-0.909462	-1.31521	-2.31059	-13.2877	-2.46404	-13.2877	-13.2877	-13.2877	-13.2877	-0.985987	-13.2877	-0.524983	0.444005	-0.378836	-13.2877	3.27782	-2.83852	-2.25023	-2.83958	-13.2877	-13.2877	-0.954304	-13.2877	-2.55035	-2.20669	-13.2877	-13.2877	-2.66027	-2.43955	-0.711078	-2.02189	-13.2877	-13.2877	-13.2877	-13.2877	-13.2877	-2.08545	-13.2877	-13.2877	-0.487173	-1.25068	-2.69314	0.807643	1.42651
CTLA4	6.19627	5.18727	2.4309	4.2512	2.43611	0.827314	5.66742	2.77617	2.77114	3.02704	0.260979	3.6004	3.50559	4.0494	3.18367	5.68497	5.13506	6.15264	6.46228	2.92093	3.01479	3.16046	1.07108	2.96676	3.86809	0.665577	5.30751	5.72002	5.65826	5.86946	2.99477	1.49304	3.40492	3.36703	6.29991	2.88443	2.03975	4.47913	3.46542	2.66383	3.56128	4.78431	1.95402	1.09862	4.46683	2.29332	3.7322	6.29942	5.17241
PLA2G2A	3.86014	5.57877	6.05077	6.71422	2.22199	3.75324	10.5475	7.39777	4.09306	-1.46444	9.70748	-0.206796	6.88409	6.80954	4.22319	-0.817279	2.97125	4.66114	5.54381	4.42099	7.3367	9.61706	6.92401	5.24154	2.58517	8.74941	1.68932	1.79525	4.21699	5.77564	0.764541	8.01864	4.55799	0.729674	5.7399	0.562582	7.2285	8.64636	8.01877	4.41589	4.6008	10.5897	5.16044	-0.48621	1.83459	5.86792	4.71533	9.01701	9.47131
CALR	12.8407	13.8432	13.5301	12.7234	13.3699	12.8333	13.4983	13.087	13.3618	12.8953	12.8185	13.8262	12.9655	13.0424	12.9388	13.3956	12.8919	12.4946	12.6813	13.3474	11.8857	12.4763	13.2134	12.8006	13.2708	12.3699	12.6541	12.068	13.4118	12.7282	14.0551	13.5029	13.5172	12.8717	12.5413	13.3242	13.7731	13.027	13.642	12.9664	12.8398	14.0094	12.9162	13.0143	13.471	13.1059	12.6994	12.9043	13.3047
TRIM5	8.25108	8.3112	7.27119	7.83534	8.8853	8.00316	7.56401	7.86362	7.17484	7.09932	7.92145	8.19306	7.15327	7.58964	8.01232	8.37886	8.21628	8.56336	8.59539	8.57463	8.76162	8.59299	9.80131	7.32681	7.72129	8.98942	8.50126	8.7494	8.38323	7.72486	8.82515	7.76102	8.08281	8.55684	8.38935	7.74073	8.21491	7.83224	9.1747	7.56817	7.0134	8.19587	8.4483	7.58862	8.82551	8.29522	7.26303	8.41736	8.33435
CSF1R	10.181	8.81267	9.15237	9.86973	9.45615	9.06037	9.84556	10.7933	8.593	9.39159	8.16641	7.89947	9.11832	9.47329	8.90475	9.22959	10.4268	9.90538	9.83449	8.99743	9.53362	8.8097	7.08671	9.69928	10.2465	9.08568	10.0298	9.07075	9.95684	8.69578	7.51523	9.71667	8.71277	8.74268	9.53602	9.40745	8.85923	9.05039	10.3692	9.38203	9.6829	9.32598	8.82055	8.90519	8.65856	9.67205	9.55978	8.32851	9.07571
NFYC	8.71515	8.93206	9.42489	8.9577	9.86466	9.07563	9.42125	9.69221	9.22946	8.50743	9.59724	10.3562	9.48743	9.22438	9.14815	8.86429	9.05843	8.88891	9.23507	9.80461	9.54927	8.19042	9.56527	8.88901	8.93447	9.23027	9.33515	8.87603	9.14054	8.87745	9.27985	9.06082	8.58497	9.18628	9.55898	9.78729	10.3144	8.87087	8.66861	8.74344	9.4766	9.53691	9.0447	9.01874	8.68255	9.44013	8.72061	9.6063	8.61298
NFYB	8.59477	10.128	8.2976	8.80284	8.88188	8.85348	8.14795	8.45853	8.90246	9.2408	8.87924	9.05278	9.05606	8.78762	9.07982	8.34486	8.31086	8.87894	8.67219	9.30091	7.80136	8.20005	8.34527	8.99347	8.55631	9.6658	8.75579	9.90013	9.92504	8.61362	7.71237	8.59523	8.54705	8.60951	8.51148	8.64818	9.38751	8.45699	8.20201	9.45891	8.80638	9.13975	9.09746	8.92369	9.51755	9.57949	9.28249	8.89325	8.74387
NFYA	9.19909	10.3119	8.19359	8.72671	8.94278	9.50142	8.98535	8.78804	8.46971	9.2913	8.96745	9.33103	10.1085	9.16994	9.26462	8.6164	8.62927	9.19176	9.04374	9.42599	9.96314	8.95323	9.96188	8.35906	9.06034	9.70836	9.8642	10.0315	9.14403	8.78558	9.78789	8.98484	8.94892	9.24966	8.52111	9.14431	9.70356	10.4055	9.19278	9.5149	10.4931	8.37849	9.17017	9.16643	10.0259	9.48594	9.18129	8.76563	8.87147
THRB	10.291	10.5252	7.37958	8.40511	6.74301	7.5039	6.98364	8.54745	8.08219	7.93604	9.37199	8.50522	9.22986	8.25829	10.2849	9.68165	7.1371	9.09028	8.50718	9.58605	9.53676	8.49583	8.66347	8.4091	7.45634	8.87386	8.09118	6.12613	9.99666	8.42473	7.69428	9.47674	8.34795	10.2823	7.98565	9.62768	8.01579	8.83342	6.2267	9.32578	8.74743	8.58548	9.86457	9.0521	8.96487	8.84788	8.40199	7.16511	8.27508
THRA	8.35103	8.37964	9.26599	9.23848	8.87731	9.01012	10.1927	9.83589	8.68281	9.69125	9.53336	9.98434	9.63486	9.02505	9.62567	8.5466	9.07339	8.83062	9.17076	9.41734	10.8318	8.46022	11.0456	9.26922	9.16761	7.61968	9.03232	10.1376	9.83358	7.26838	9.30242	8.65957	8.93873	11.2533	9.58273	10.0847	8.96672	8.89265	8.92484	8.92912	9.65618	7.67217	8.48476	8.65058	8.81755	8.33894	10.235	12.3062	8.77813
CD244	5.68976	1.77791	2.51336	3.01559	1.97046	1.89766	3.23903	3.83845	2.32369	0.857172	1.41292	0.471214	2.96793	2.65455	2.65761	4.02378	3.33989	4.78019	3.79091	2.83605	3.39329	0.619969	1.3341	3.46318	2.88773	1.40251	4.03411	3.04315	3.33146	3.40737	1.15154	1.58614	1.73118	2.36705	4.31106	1.67801	0.96179	3.46697	2.90903	2.3228	2.39137	3.58638	2.77712	0.928701	2.2131	1.16407	2.7978	3.61493	3.86387
CD28	8.07843	6.2817	4.07134	5.84928	3.35947	4.48259	5.8693	4.60756	5.15885	5.47181	2.33889	2.71906	4.22318	5.76383	5.47316	5.73193	5.63324	7.1759	6.75369	4.68646	6.30755	4.83287	3.89884	6.25479	4.41973	5.57771	6.63974	6.29904	6.05243	6.79827	4.06402	4.60847	4.62423	4.77884	6.97519	5.56998	3.62469	5.01058	5.83836	6.90974	4.83981	6.47619	3.71298	4.15745	5.33281	3.74898	4.1763	6.69833	6.38065
IFI30	2.84579	1.86537	4.4727	3.52082	3.62251	3.61384	4.52992	4.3752	2.61914	2.23564	2.22025	3.62087	3.76862	2.94405	3.10121	3.61988	4.73355	3.47954	4.54381	4.05843	3.15229	3.0431	2.60709	3.2038	3.84819	2.8879	3.42047	2.55012	3.61874	4.31622	2.76448	3.01238	2.76511	1.72963	3.90341	3.36985	3.25124	1.58436	4.79884	2.77346	4.94594	3.98004	2.954	1.62911	2.51265	2.5903	2.11332	5.58015	2.64887
IFNW1	-13.2877	-2.22146	-13.2877	-13.2877	-2.42113	-2.49388	-13.2877	-2.31059	-13.2877	-2.46404	-1.90853	0.471214	-13.2877	-13.2877	-1.9857	-13.2877	-13.2877	-13.2877	-1.96342	-13.2877	-13.2877	-13.2877	-1.25057	-13.2877	-13.2877	-13.2877	-13.2877	-1.20446	-0.550988	-0.622169	-2.93488	-1.41352	-13.2877	-13.2877	-13.2877	-0.43732	-13.2877	-13.2877	-13.2877	-13.2877	-13.2877	-2.08545	-13.2877	-13.2877	-13.2877	-2.83496	-1.6936	-13.2877	-13.2877
NCR1	3.54178	-1.22179	-13.2877	-0.353481	-1.42151	-13.2877	0.684516	0.496147	-1.13545	-1.46444	-13.2877	-2.52806	-0.985995	-0.51519	-0.985987	2.64192	-2.33182	2.47955	0.358054	-2.2077	-13.2877	-0.0320537	-0.665724	-1.2553	0.485717	-1.50403	1.3674	2.18756	0.448906	1.60005	-2.93488	-1.41352	-0.660952	-0.118253	0.873727	-1.02219	-0.623024	0.584406	0.14361	-0.583902	-0.608436	1.72134	-1.74598	-1.07107	-1.48697	-1.25068	-13.2877	1.22266	2.08946
CTSB	13.5151	13.5645	13.3638	13.7311	13.5648	13.7761	14.4099	13.0289	13.5859	14.0606	13.3932	13.5011	13.861	14.3085	12.9237	13.639	13.7979	13.2237	13.1745	13.6432	12.7154	12.31	12.304	13.3108	13.9014	13.0826	12.5312	13.3644	13.5441	12.9121	12.7578	14.4437	13.7278	13.6441	12.9747	13.1743	13.7887	13.1105	13.5703	13.0265	14.5331	14.5551	13.0728	13.3108	13.1931	13.5726	13.017	12.8394	13.3896
CTSE	3.00929	0.585322	3.15078	-1.93808	-1.42151	3.14918	1.00643	-13.2877	4.07369	-13.2877	-13.2877	-13.2877	-13.2877	-2.09974	0.0138703	-13.2877	-0.524983	0.122104	5.56349	-1.20804	-0.306982	-13.2877	-2.25023	-0.840351	-13.2877	5.72918	0.0455558	1.96517	2.44883	-0.207187	-0.935708	-13.2877	-2.66027	0.367129	3.53663	-13.2877	2.37678	-2.41492	-1.17812	-1.58369	-13.2877	-1.08575	-1.74598	-13.2877	-13.2877	-0.835733	-13.2877	0.222722	0.426564
CTSG	3.78689	3.80025	5.50328	4.7893	-0.0998165	2.71478	3.29915	7.38566	2.38782	2.44208	1.41292	2.5586	1.4732	1.80657	4.1012	2.24139	0.252538	5.88352	5.44116	4.42099	4.08517	5.25848	3.47702	3.53444	2.13772	4.35355	6.63787	0.602658	4.04872	3.28451	2.97092	5.02904	4.18432	4.43003	4.97519	5.62858	3.03974	4.15417	2.57646	2.73783	4.31418	3.12341	1.95402	3.73599	4.0362	2.2515	1.69829	5.69833	2.48538
CTSS	11.6585	10.2358	7.52332	10.1222	10.5221	10.8589	10.6196	9.50927	9.45388	9.6463	8.47464	9.26715	8.82429	9.75956	9.35913	10.9816	11.1788	10.7035	10.8044	10.1462	9.30939	9.52431	7.41442	10.3332	10.6381	9.81297	10.5112	10.4841	10.2035	10.2144	8.39885	10.9055	9.4143	9.29141	10.0511	9.17474	10.1427	9.8352	10.1219	8.97095	11.4513	11.1902	8.65762	9.12584	10.0396	9.90147	10.6735	9.74125	11.6076
NFKBIB	5.89191	5.84396	9.02201	6.87515	7.48499	7.51513	8.35508	9.03188	8.29259	7.19338	8.32635	8.27282	7.84819	7.99504	7.5314	7.78114	7.46025	6.65725	6.69065	8.18502	5.5002	7.98779	8.66422	8.23888	7.64116	5.8039	7.24386	6.35745	7.69673	7.92964	7.57181	7.5432	7.93034	6.63648	8.26167	7.85557	7.82108	7.06813	8.15583	5.96663	7.91752	8.21086	7.09275	6.92015	7.12365	6.76206	7.48708	8.31271	7.22951
NFKBIA	10.2359	10.7491	10.0378	10.5255	10.1199	9.21783	10.2275	10.9903	11.9315	9.44992	10.4372	11.5105	10.4297	9.66658	10.4001	10.7171	10.0988	10.0217	10.8983	10.51	10.2665	10.4968	10.4489	9.16642	9.69263	10.6496	10.4567	10.0673	10.9682	10.5621	10.123	10.7293	10.4569	10.4733	11.4962	10.5679	10.9337	11.1697	10.5332	9.76184	10.5577	10.2197	11.5345	10.1169	11.0915	9.69246	9.48615	11.0027	10.1021
NFKBIE	7.55064	6.22082	8.97549	7.96299	8.07595	7.40466	8.53696	7.8244	7.15194	7.10881	7.75093	8.28969	8.27581	7.529	7.7636	7.46787	8.0195	7.74859	7.99166	8.24078	5.01477	6.83464	6.80708	6.87707	7.90588	6.90919	7.78097	7.21517	7.70265	7.78983	7.27591	7.2848	7.46294	6.62036	7.4859	7.08343	7.85114	7.64771	7.8714	6.7059	7.73416	7.87684	7.8829	6.89729	7.94725	7.14558	6.99942	8.21128	7.78107
NFKBIZ	7.83127	8.32573	5.13783	8.85254	9.97203	10.999	10.0646	11.7463	6.7191	6.52101	9.35303	8.20667	7.8259	6.9413	8.09986	8.72163	7.29863	8.84649	8.54381	8.79515	10.8502	9.54685	5.96341	5.21468	7.65983	10.3717	8.36452	8.44626	8.39132	9.45442	4.65648	8.11553	6.79825	6.28076	10.0498	10.9264	8.82865	6.38197	9.62205	7.74904	5.96626	7.78122	8.31559	7.63943	9.19386	10.0226	10.2072	9.82993	8.58969
TAP1	11.1049	8.94089	8.82015	10.2989	10.5993	9.57509	10.9746	9.10232	9.70776	9.14757	9.35655	9.01124	11.0109	9.65995	9.69716	11.3925	11.0375	10.5602	11.5034	9.40404	8.26649	10.6617	10.8115	9.39929	10.5725	8.8771	10.7521	11.5066	10.0487	11.5439	11.4641	8.99443	9.96704	8.53551	10.9343	8.86169	9.88091	10.8401	10.7706	8.4548	9.47127	11.5837	9.38089	9.10105	10.4762	9.16647	10.4669	10.2056	10.9015
IFNA21	-2.79708	-13.2877	-1.65614	-13.2877	-13.2877	-2.49388	-13.2877	-13.2877	-13.2877	-13.2877	-13.2877	-13.2877	-1.98571	-13.2877	-0.985987	-13.2877	-13.2877	-2.87697	-1.96342	-13.2877	-13.2877	-1.83904	-1.25057	-13.2877	-13.2877	-13.2877	-13.2877	-1.20446	-2.55035	-13.2877	-13.2877	-1.41352	-13.2877	-13.2877	-1.71084	-2.02189	-13.2877	-13.2877	-13.2877	-13.2877	-2.19296	-13.2877	-1.74598	-2.07077	-13.2877	-2.83496	-1.6936	-13.2877	-13.2877
NRP1	10.8181	10.0572	7.73573	11.0079	10.2839	10.7973	10.3749	9.67879	10.3453	11.6039	9.69734	9.15147	9.22256	10.759	9.85961	8.91209	10.5503	10.5154	9.98821	9.83021	11.4713	9.68229	8.9628	9.81582	10.234	10.9828	10.259	9.91382	10.3058	10.0953	9.81305	10.3351	10.6385	10.5623	10.061	10.6808	10.6851	10.4225	10.9012	10.2212	9.79258	9.80952	11.1302	11.0876	9.51755	10.7796	9.3091	10.5613	10.1674
NRP2	9.14039	8.939	8.18419	9.91312	9.62999	9.7114	10.3584	8.35225	9.51349	10.6591	8.89345	8.7125	8.56254	10.3972	9.54072	8.44925	10.2979	9.70576	8.7934	9.60501	10.334	8.39646	7.77006	9.31009	9.596	10.2922	9.06709	8.86868	9.7503	8.583	8.79194	8.97627	9.86165	9.44574	8.90982	8.58022	9.62468	9.91074	9.9153	8.40457	8.99126	9.7789	10.8258	10.3873	8.77941	9.67032	7.67006	9.17097	9.1974
TNFRSF12A	5.49194	5.51258	11.2426	9.44264	8.28805	7.71354	10.4594	10.0058	8.85078	9.32877	8.51352	8.81984	8.7918	9.97479	9.1849	9.62334	8.62637	8.32103	7.92018	8.99987	7.25508	9.31684	8.72422	7.27704	9.08127	7.82536	8.59038	6.40992	9.39424	9.96975	9.36523	7.80163	8.15019	8.04951	8.16674	7.96763	10.0775	8.86334	9.09768	7.18737	8.21577	8.98205	10.2542	9.15925	6.84354	7.2301	5.73638	10.197	8.89338
PPIA	11.8179	12.2485	12.556	11.5266	11.7642	12.0252	11.746	11.6703	12.5512	11.6213	12.0968	12.4611	11.9288	12.1996	11.4944	13.2046	11.6465	11.3007	11.3568	11.5472	11.4917	11.1708	12.4258	12.4181	11.8614	11.9195	11.964	12.9374	12.1342	11.3547	12.378	11.9517	12.9807	12.4333	11.7658	11.9186	12.6782	12.1585	11.2399	12.7987	12.2789	12.5309	12.132	11.9687	12.8774	11.5132	11.8117	12.1918	11.4732
TAPBPL	8.94801	7.36095	8.06451	8.32464	7.20381	8.22897	9.07996	9.26942	8.75525	6.68491	8.87434	8.80427	7.76359	8.93993	8.45356	7.71645	9.55753	8.37405	8.90175	8.65272	7.99662	8.72459	9.23491	8.34427	8.08127	7.19947	8.8003	8.67173	7.88863	8.24797	8.97915	8.40308	8.43948	8.48522	8.99863	9.23668	8.35117	8.46542	9.1758	6.99142	8.39134	9.36257	7.61768	8.43741	9.70923	7.85313	9.03172	8.62987	8.19133
IL2RB	10.0986	7.4343	7.49061	7.49912	5.80211	5.29321	8.94828	6.03299	6.57159	5.71508	5.39472	5.63602	7.46699	6.91366	7.26639	7.98982	8.2863	9.00843	8.81614	5.99131	7.96896	6.02772	5.5435	7.2653	7.23668	5.30935	8.46169	8.20354	9.44351	9.37479	6.0413	5.24431	6.27546	7.03337	8.73474	6.73907	6.26753	7.6039	6.92746	9.23046	5.80638	8.98406	6.36207	5.41244	7.68505	5.48143	6.87579	8.19701	8.52185
ITGB2	10.9007	8.17019	9.4095	10.5112	10.1039	9.84488	11.4728	10.4833	9.41401	9.31406	8.32455	8.46121	9.13461	10.103	9.40013	10.7637	11.0288	9.8467	10.426	10.4196	9.03935	9.19111	7.8392	9.93767	10.6563	8.24292	9.73038	9.93476	10.397	10.0676	8.44448	11.3664	8.82264	8.72708	10.5885	9.06498	9.30354	9.17536	10.9603	9.7863	11.3884	10.9928	7.48716	9.00744	9.06625	9.59106	9.44228	9.88349	10.4377
IFNB1	-0.797835	-13.2877	-13.2877	-13.2877	-13.2877	-2.49388	-13.2877	-13.2877	-13.2877	-13.2877	-1.32374	-13.2877	-1.98571	-13.2877	-13.2877	-13.2877	-2.33182	-13.2877	1.206	-2.2077	2.27783	-0.517422	0.334161	-13.2877	-0.736538	-0.919204	-1.95402	-2.20413	-2.55035	-13.2877	2.49031	-13.2877	-1.07591	-13.2877	-13.2877	-2.02189	-1.20788	-1.41531	2.72846	-13.2877	-2.19296	-13.2877	-13.2877	-2.07077	-13.2877	-13.2877	-0.693837	-13.2877	-13.2877
LRP1	12.2913	10.852	11.5218	13.4906	11.9765	12.5197	13.3838	13.1886	12.3455	13.1595	11.3876	11.137	11.5647	13.2775	12.7917	10.9627	12.6273	12.5969	11.6305	12.665	12.9942	12.1723	10.7829	12.2324	12.0783	12.3914	12.2422	11.0987	12.21	10.559	10.7561	12.747	12.0894	11.2798	13.0297	12.8106	12.4309	12.8757	12.5112	11.5309	12.4616	12.3698	12.1883	13.2292	11.212	12.5787	9.96748	12.2907	11.1061
CHIT1	7.59531	6.65132	5.28593	7.63407	2.03757	5.38182	8.4132	4.59559	8.89696	1.78313	5.27085	4.80203	4.12225	3.51436	4.45668	5.24136	5.95978	6.51644	5.59061	11.1575	3.39329	6.18835	5.08001	7.8327	8.93033	7.12492	4.52116	3.94496	2.49322	5.97256	2.81892	8.7925	3.52866	1.55971	2.61064	4.40379	3.62469	3.04376	2.57646	4.43826	10.9891	6.41379	2.06093	3.3549	5.93889	4.25148	3.59134	3.86646	8.44327
MSR1	9.79227	9.72879	8.18733	10.2583	9.52281	9.70191	9.74512	8.44107	8.9377	9.68903	7.94034	7.07659	7.9795	9.92201	8.58073	9.42008	10.3102	8.8731	10.007	8.67885	10.2465	8.47616	7.57245	9.93356	10.6103	10.0611	10.0279	9.09728	9.85819	8.47564	7.9694	10.1821	9.42097	8.24353	9.2135	8.40274	9.03794	8.73088	9.17028	9.54162	10.3883	9.61265	7.93126	9.40385	8.61853	9.63289	8.73219	9.0056	9.98041
IL3RA	7.41015	6.04466	7.34059	6.79778	6.95531	7.78492	7.39179	7.80113	6.33996	6.06655	7.97663	6.6234	7.53336	5.50697	7.02496	6.18247	6.54244	6.82068	7.25397	6.6465	8.78295	7.21029	7.49392	5.68687	5.99114	6.24711	7.15133	6.17891	6.25293	7.23352	5.65648	6.39988	7.10037	6.66033	7.51269	8.13865	6.59592	6.29856	7.15471	6.78221	6.04479	6.51013	6.97122	7.09604	6.20611	6.40956	5.92798	7.86284	6.50683
MUC4	3.13267	-0.636942	4.92837	3.53712	3.6442	0.505406	2.43934	6.04184	5.14964	3.02704	2.48328	6.44839	3.14302	-2.09974	2.71419	-0.402305	1.47486	2.61385	3.66538	4.36149	6.85271	3.6034	4.10664	1.61887	1.13776	2.25048	2.71786	2.3188	3.84113	3.04059	5.32611	2.79557	1.5868	-0.118253	2.09607	5.48532	1.49228	-0.0936082	7.95469	2.84217	0.806464	5.4531	4.42347	3.3549	0.512726	3.25149	-2.69314	2.22263	1.54198
RELB	7.47688	6.14856	8.00162	8.269	8.68924	7.7791	8.89266	8.19549	8.02788	6.21816	8.06391	7.87944	7.68615	7.92893	7.77195	7.52528	8.19835	7.58754	8.63174	8.20314	6.05039	7.94426	7.51892	6.15375	7.76705	6.83986	7.94175	6.88002	7.70619	8.57646	7.74438	8.1126	7.159	7.31121	8.60836	7.3784	7.68358	8.4539	8.1791	6.28933	7.57457	7.62647	8.50857	6.76783	7.91989	7.08436	6.64801	7.65723	7.95393
RELA	9.95659	10.469	10.5978	9.96657	10.5762	9.60826	10.2335	10.5771	10.8916	9.72684	10.0431	10.652	11.1821	10.5774	10.363	11.0876	10.002	9.79086	10.8203	10.2724	9.60872	10.0262	10.5806	9.40167	10.0462	10.5372	10.0493	9.8613	10.1088	10.1799	10.016	9.95133	10.1849	10.5038	10.1061	10.704	10.3416	10.0504	10.4337	9.297	10.1811	10.2014	10.4194	10.3567	9.6509	9.95964	9.84872	10.0064	9.29271
NFKB1	10.4271	9.57107	8.19359	10.609	10.2381	10.2543	9.62327	9.63267	9.74573	9.022	9.50588	9.73877	9.19611	10.0922	9.59351	8.81667	10.262	10.1181	9.98475	10.2623	9.8876	9.54523	9.02288	9.31547	9.58176	9.82311	10.6553	9.98873	9.95287	10.0944	8.10704	9.55368	9.04661	9.4841	9.08716	9.52875	9.39449	10.0737	9.93106	9.45891	9.77972	9.46997	10.5777	9.83814	9.50556	10.642	10.7827	8.61277	9.72605
TRPC4AP	9.88557	10.6808	10.4272	10.1439	10.5716	10.5596	10.5191	10.8042	11.2732	10.1679	10.08	10.2837	10.3463	10.1609	10.9926	11.0097	9.85264	10.0023	10.7401	10.4109	9.51461	10.1338	11.1975	11.1871	10.6788	11.0577	10.7219	11.6786	10.2135	9.99263	9.73997	10.413	10.6031	11.8835	10.9969	10.849	10.7118	10.1789	10.2192	10.5205	10.5638	10.4757	10.199	10.4673	10.7911	10.1138	10.9466	9.959	10.1569
NFATC1	7.62082	7.59965	8.26822	8.04294	8.25494	7.49115	7.78114	8.40722	7.22837	7.89491	7.25081	8.71666	8.05127	7.3774	8.93706	8.44378	8.5581	7.99849	7.7451	8.39062	7.20064	9.15055	8.25886	8.04966	8.00356	7.91973	8.13685	7.18107	7.05243	7.57892	7.42157	7.92595	7.04963	7.84622	7.75221	6.94042	7.64198	8.32071	8.62002	6.91772	8.45923	6.86231	7.41593	7.63253	7.95764	7.39643	5.49081	8.21412	7.19685
NFATC2	10.3662	8.26068	6.52332	8.05431	8.38707	8.01112	8.03978	7.78277	7.71442	7.60797	7.86901	7.50178	7.43789	6.80954	8.4178	7.26993	8.25242	9.1283	9.46516	6.89754	9.52415	9.03888	5.74344	7.73399	8.09083	7.32528	9.05769	7.53836	8.23098	8.73369	6.14083	6.66825	7.33459	8.64048	8.84902	8.07028	7.46068	8.26818	8.44817	8.26059	7.69208	8.34961	7.97464	7.33377	7.66237	8.22673	6.97127	8.50105	8.21327
IL1A	1.10887	0.947871	0.665427	0.520904	-1.42151	0.312775	1.77193	0.858694	1.77116	-0.142748	-1.90853	-0.94365	0.0138623	2.54352	1.18372	-1.40211	1.6217	1.92936	0.206064	2.03959	5.3367	-0.254422	-2.25023	0.481423	1.5852	0.955067	1.99965	0.965207	0.0339042	1.25214	-0.935708	-13.2877	-0.660952	0.367129	1.74816	-2.02189	1.37681	-2.41492	-0.178285	0.41599	0.391454	0.914018	1.42352	0.736067	0.0977221	1.91894	2.0064	0.222722	2.01145
IL1B	5.76416	4.70861	5.6008	5.67608	6.36927	3.69514	6.3814	6.04184	4.97276	4.50096	3.33887	4.51551	4.05812	5.5435	6.07443	2.05697	6.63756	7.16363	4.86891	5.16668	7.97824	3.6034	1.74913	5.01114	5.80754	6.35043	7.45162	1.79525	7.44457	6.34724	4.00654	2.97843	5.39411	4.5709	5.33308	3.22546	6.07256	3.13891	4.9713	5.78657	4.36098	4.32334	6.93654	3.951	3.41953	6.21929	7.92615	4.97749	5.0799
IL18	8.04662	6.59805	5.8512	6.3305	6.02105	5.79533	7.40894	7.35047	5.8126	6.03501	4.95512	7.59264	6.36245	6.37942	6.73824	6.75485	7.50745	6.66887	6.63964	5.93629	6.30755	5.68008	3.33406	5.82473	6.21354	6.69769	6.51912	6.73772	8.59537	6.72043	4.43034	6.95896	5.85452	4.82645	7.03688	5.32625	7.91979	6.16551	5.7042	5.66381	6.3951	8.17015	4.71298	5.24151	6.17796	8.60747	5.48584	7.95731	7.83867
IL10	4.48732	3.42174	1.80288	2.94403	2.22199	2.45953	3.4658	2.93664	2.77114	4.17903	0.898365	0.793121	1.01379	2.70702	2.01376	3.08937	3.66747	4.37937	4.31215	2.92093	4.01478	3.22655	1.74913	3.2038	3.76573	4.85312	4.29335	2.70212	3.03378	4.31622	2.10844	3.10968	2.62425	2.36705	3.93255	2.67798	2.64979	2.2282	3.95084	2.93946	3.80639	3.55781	2.34103	1.73602	2.51265	0.864529	3.18859	2.80758	2.84151
IL11	0.902431	1.47836	5.02991	2.58496	4.02105	1.96477	4.5548	3.54668	2.44922	3.62264	4.66837	3.6004	3.26166	4.20343	3.62845	2.40489	2.57437	2.87688	2.99023	3.46407	2.27783	3.56985	2.55646	1.48137	2.88773	3.44977	1.2154	2.18756	3.33146	4.1325	3.79195	2.94367	3.40492	2.64715	2.61064	2.56251	4.66216	2.62873	3.43627	2.37011	2.50685	2.91396	7.47754	4.81127	1.09765	2.55635	-0.108953	3.68204	3.26777
IL13	-1.79758	-13.2877	-13.2877	-2.93752	-13.2877	-2.49388	-1.31521	-2.31059	-2.13514	-13.2877	0.550463	-13.2877	-0.985995	-2.09974	-0.985987	-13.2877	-2.33182	-0.29289	0.495547	0.113693	-0.306982	0.860963	1.07108	-13.2877	-2.32102	-13.2877	-0.632432	-13.2877	-13.2877	1.79269	-1.35065	-13.2877	-13.2877	-2.43955	-1.71084	-1.02219	-1.20788	-2.41492	-1.17812	-2.58325	-1.19329	-2.08545	0.838584	-13.2877	-13.2877	-2.83496	-0.371956	2.80758	-13.2877
IL15	6.32345	5.68476	4.83527	5.85254	5.97042	4.31267	5.32829	5.29602	5.59215	3.66446	4.30039	4.57964	4.991	4.94404	4.9326	5.95945	6.14522	5.92287	5.92171	5.42099	7.54459	4.76778	4.8259	4.19282	5.43981	4.5936	6.25243	6.24642	6.21035	6.52057	4.49865	4.45647	4.25769	5.00261	6.56481	4.92004	5.0772	5.10001	6.73743	3.79093	4.80639	6.35689	5.49195	4.43643	4.55703	4.90548	5.63685	5.97749	5.84712
IL16	9.74277	7.56087	7.3063	8.38274	7.10753	7.08462	8.86558	7.90665	7.07368	7.37279	7.11191	7.0257	7.49955	8.36928	8.16093	7.41768	8.29863	9.13878	8.40288	7.6006	8.63828	7.28327	5.04371	7.99938	7.1212	6.61968	8.60144	7.56505	8.05613	8.1666	6.32846	7.02697	7.06844	6.84275	8.59247	7.97329	7.79179	8.09012	7.01138	7.36862	7.52063	8.56947	6.8385	7.57608	7.24734	7.52815	6.80777	8.68817	8.22087
SOD1	10.0636	10.2953	12.3895	10.5923	11.2379	11.4736	10.2792	10.5858	10.9352	11.1582	11.4868	11.8961	11.0397	11.4259	10.9948	12.1177	10.7734	10.2853	10.8049	11.2993	8.66725	10.6721	11.0296	11.8737	11.2551	11.3274	10.874	10.6744	11.1413	11.1507	11.9987	11.1311	12.6279	11.2926	11.2901	10.5941	11.349	10.6526	10.6635	11.1501	11.7067	11.7436	10.6469	10.616	11.2031	10.6565	11.8809	11.7717	10.9165
CCL11	5.50113	3.82228	3.62882	4.0948	2.57812	0.827314	5.28434	3.27367	3.53667	5.08976	2.70567	3.68057	2.76863	2.70702	4.68616	5.08936	3.90587	3.33144	2.94292	3.1492	0.692929	2.74543	1.3341	1.55176	3.07059	2.66551	3.71785	1.96517	5.23016	6.98494	6.13011	2.63051	4.18432	1.64717	3.09606	2.50111	4.34639	3.49121	3.281	2.41591	2.50685	3.72131	5.0609	1.83556	2.2131	3.29331	2.26016	4.71446	3.86387
CCL13	7.26935	5.01628	0.928446	2.84275	-0.0998165	-0.909462	2.26942	3.9741	1.56472	4.56859	-0.586922	-13.2877	1.01379	4.3915	-0.985987	4.40487	3.80702	4.12198	2.39359	1.25112	-0.306982	3.48238	3.17536	2.44482	1.76576	4.53996	4.04542	3.22149	2.61875	2.83706	0.0641539	2.04556	1.73118	2.76914	2.87367	1.56253	1.11379	2.10791	3.70421	2.1708	2.66439	4.0637	2.77712	-0.48621	1.32004	-2.83496	2.35035	4.58016	3.33336
CCL14	5.39667	3.36285	2.86699	5.15413	1.74807	2.63461	2.14389	6.4234	4.89766	1.53521	3.70565	2.05611	3.1012	2.2216	3.62845	1.057	1.25248	4.59771	3.47897	3.67429	5.08516	5.62397	2.39297	3.26793	2.96368	5.82648	5.42912	3.49566	2.09269	2.92195	0.386054	4.70504	3.74822	3.84507	4.61062	5.12727	3.62469	4.97663	3.90902	3.58582	3.42111	2.86816	3.67982	2.01612	3.0976	2.77874	2.82951	6.82251	2.64887
CCL15	-13.2877	-13.2877	-13.2877	-2.93752	-13.2877	-13.2877	-13.2877	-0.72611	-13.2877	1.34258	-13.2877	-13.2877	-13.2877	-13.2877	-13.2877	-13.2877	-13.2877	-13.2877	-1.96342	-13.2877	1.27786	-13.2877	-2.25023	-13.2877	-13.2877	-1.50403	1.68932	-1.20446	-0.965955	-13.2877	-0.935708	-1.41352	-13.2877	-13.2877	-1.71084	-13.2877	-13.2877	-13.2877	-13.2877	-13.2877	-13.2877	-13.2877	-13.2877	-13.2877	-13.2877	-13.2877	-13.2877	-13.2877	-13.2877
CCL17	5.1677	3.63586	2.86699	2.94403	0.748112	0.0904023	3.51733	3.57134	2.11219	1.70513	2.26089	2.60042	2.01376	3.68101	2.01376	2.50442	2.05981	3.3508	1.4955	1.59903	-13.2877	2.44587	1.07108	1.61887	0.848264	1.49561	2.92808	1.4957	4.87507	3.79266	-0.935708	0.586193	0.798334	1.55971	3.53663	-1.02219	2.11375	4.12348	-0.178285	2.05977	5.11927	3.82084	3.16045	-1.07107	2.51265	-1.25068	1.89093	3.68204	3.54195
CCL18	8.94549	5.66662	4.88257	4.43642	3.70739	3.14918	5.52992	2.73311	6.65213	4.87502	1.61454	-0.206796	1.4732	3.48462	2.33568	6.8596	4.19884	4.98616	2.2455	8.40358	1.27786	5.518	3.91902	6.21196	6.59712	6.44393	4.51303	6.36126	1.84116	5.45086	1.234	5.51684	5.12018	5.51386	2.93256	2.73243	3.46423	2.33923	4.86595	3.54518	6.7808	7.78276	2.77712	2.83554	6.10508	-0.835733	3.94979	4.83731	7.58296
HCK	8.33506	6.49555	8.98726	8.21619	7.41257	6.77209	8.68161	8.23751	7.33794	7.2408	6.32216	6.21595	7.03886	7.73095	6.71417	7.70864	8.71594	7.871	8.48206	7.43188	6.232	6.36012	5.79348	7.79239	7.89136	6.17152	7.88304	7.12613	8.02529	7.39442	5.89691	7.39345	7.07353	6.62036	7.62854	7.02192	7.23058	7.26731	7.70572	7.02875	8.10215	8.09011	7.00173	7.20708	7.06337	7.11384	7.10683	7.38751	7.84712
PROCR	6.14736	5.4145	5.90565	7.37992	7.97791	7.09215	7.19816	7.19847	8.68521	6.08591	7.29183	7.29766	6.6932	6.47707	6.72797	5.18247	7.83738	6.75315	6.55565	7.44984	6.15227	7.07184	7.31323	8.70629	7.08127	7.67671	6.01409	5.85591	7.72725	6.2105	6.50696	6.72309	7.96818	6.60951	7.07659	6.47338	7.53326	6.57015	8.29119	6.26763	6.50682	7.08136	7.85902	7.38601	7.08627	7.32892	5.00637	8.21128	6.0064
IL1RL1	2.92985	5.0725	3.38782	4.62362	1.66561	3.02888	3.042	3.73309	3.29051	3.53518	2.37636	2.71906	3.53729	3.02894	3.37129	2.88293	2.68985	6.16089	4.72951	5.18395	7.30755	4.69183	1.65602	3.44481	3.78679	4.9713	4.95831	2.74943	3.03378	5.59355	0.97098	3.341	3.56765	3.39257	3.19559	4.82302	3.03974	3.41721	1.72849	2.37011	4.90442	2.91396	8.11152	3.65656	2.51265	4.53034	0.113418	5.56245	2.36508
IL1RL2	4.83128	4.04467	5.43087	3.01559	4.93566	1.50536	2.49181	4.27366	1.56472	5.20759	2.48328	5.384	3.33566	3.25721	3.89638	0.404968	4.67309	3.99234	1.89403	3.40636	3.86277	2.24794	-0.250744	1.32937	1.00026	2.44978	2.53729	1.4957	5.53627	4.02147	2.8454	4.30035	4.15901	0.55976	2.93256	0.977595	4.80302	5.67178	5.28916	4.3584	1.71332	5.03289	6.00174	2.57251	4.15649	3.91891	0.89097	3.31008	3.12691
TNFRSF21	9.09522	9.58482	6.41487	9.58273	8.48048	7.58612	9.55826	9.43814	7.87825	8.93123	7.62329	7.0617	8.2557	10.2227	7.61178	8.48091	8.05655	9.01527	8.55368	7.26737	7.76966	8.92987	7.91022	8.8055	8.29756	8.22942	9.06952	8.4552	9.27296	7.95252	8.83137	7.91477	8.32395	7.28418	8.14355	7.52827	8.81069	10.0522	10.0395	9.74456	9.36432	8.31269	9.88563	8.08091	9.67942	9.04168	8.35032	7.14741	9.32581
TNFRSF25	6.27606	5.4145	8.29323	6.36287	6.20746	5.08274	6.99731	8.30616	5.46415	4.6332	7.23941	6.80873	7.67193	5.08947	7.13785	2.88293	5.21435	5.85668	7.07904	7.47638	6.16858	6.21301	6.43908	4.19282	4.99115	4.52899	5.69288	5.61539	6.60867	6.56083	5.77826	5.04553	3.83068	4.5709	7.64183	7.47537	6.03972	6.24609	7.1	5.04524	6.94593	5.97464	4.36207	5.0885	5.91351	4.00951	5.23075	8.00723	6.49255
CD247	7.86725	5.054	4.01584	5.79269	3.57811	3.14918	6.93473	5.37519	5.34805	2.48939	4.16776	3.22601	5.8339	3.94404	5.32661	5.95065	6.1673	6.95802	6.98146	4.61182	4.69285	5.26374	3.58199	5.40732	5.27072	2.85313	6.32154	6.06667	6.01105	7.33181	3.79195	4.31402	4.78177	4.40516	7.40763	5.68488	4.31536	6.22456	5.15247	4.26138	4.39135	7.2471	3.34102	3.5136	5.24055	2.62346	5.5105	7.70238	6.66804
CLEC4M	-2.79708	-1.22179	-1.65614	0.23142	-13.2877	-2.49388	-13.2877	-13.2877	-13.2877	-1.46444	-13.2877	-13.2877	-0.985995	-2.09974	-13.2877	-13.2877	-3.33109	-0.877764	-0.378836	-13.2877	-0.306982	-13.2877	-2.25023	-2.83958	-13.2877	0.495663	-2.95347	-2.20413	-13.2877	-2.20669	-13.2877	-1.41352	-1.66072	-1.43995	-0.126194	-13.2877	-1.20788	-0.830471	-13.2877	0.223361	-13.2877	-1.08575	-13.2877	-13.2877	-13.2877	-13.2877	-2.69314	0.222722	-13.2877
BECN1	9.06378	9.41676	7.29178	9.23755	10.0285	10.6234	8.81435	9.61647	9.74954	9.15125	9.66387	9.57309	9.90702	9.48929	10.0929	10.4485	9.7156	9.68039	10.5003	9.94074	9.63095	9.5169	11.0693	10.5714	10.1326	9.24836	9.87196	9.67173	10.8214	9.12636	7.96639	9.38942	10.3064	10.3796	9.8293	10.666	9.26194	9.08764	9.74488	10.6747	10.8802	8.75865	9.68242	9.4942	9.81355	9.97136	10.5139	8.01376	9.3626
ARG2	3.26802	4.64824	4.38781	4.34678	3.86351	3.3633	3.89389	3.36113	4.23928	3.82058	4.47464	4.59006	4.97951	5.00817	4.1012	3.52825	3.77599	4.36038	5.60207	4.54653	5.59973	5.05527	3.55645	5.91762	3.53625	4.01913	3.02271	4.7839	3.82385	3.65064	3.98289	4.56338	4.75668	3.49041	4.62854	3.70545	5.56658	4.19903	4.69192	4.04525	4.82875	5.11362	5.0609	3.73599	3.72209	4.59028	4.80578	3.86646	3.01144
IL9R	1.28944	1.77791	-13.2877	2.6761	1.2786	0.827314	3.81372	2.27368	1.32372	0.994669	2.22025	1.17161	4.12225	1.89968	2.59871	2.59753	2.71187	3.20945	3.894	2.59901	3.27782	1.96784	0.0711496	1.24691	2.32214	0.0806598	2.68929	3.04315	2.97238	3.54755	0.234064	0.393561	2.42631	2.20355	4.07005	2.6214	1.49228	4.42981	1.72849	0.585903	2.61376	5.16187	-13.2877	2.01612	0.0977221	-1.25068	2.35035	4.1295	3.8859
F2RL1	6.40404	7.2332	5.48296	7.68159	6.35946	5.79071	6.62987	5.38218	7.61912	6.63583	6.17308	7.3353	7.03053	6.76692	6.90855	4.74726	6.42401	7.22132	6.75711	7.27545	5.92166	7.41193	2.87839	7.88049	5.57308	8.87169	6.77674	6.30696	7.70028	6.86679	7.00946	7.16353	7.03231	5.85429	6.33308	6.25829	8.07719	6.66912	7.91958	5.38743	7.51029	7.82982	9.29862	7.06818	6.10508	8.15198	6.36663	6.80756	5.76036
IL20RA	8.67359	7.22496	8.10828	5.37426	7.79242	8.9866	6.43932	9.2452	6.73767	7.72499	7.48968	10.268	5.17359	8.08576	8.41033	9.81818	5.35045	8.12689	4.69423	8.80774	5.52573	9.32535	6.58514	7.12518	7.62077	6.9974	4.17471	6.75811	5.60868	1.88015	4.92821	7.82808	9.21495	6.80759	5.39721	0.78496	8.48528	7.66513	4.05038	8.10588	7.05194	6.82683	9.05767	8.73033	9.30704	8.96531	1.39345	6.06809	7.98615
IL20RB	2.59426	2.68478	4.25031	3.10578	2.62252	2.41222	3.83418	3.08102	3.79498	3.31654	2.09097	3.68057	2.33568	2.54352	2.92064	1.18253	2.89629	1.29196	2.12351	3.07705	3.86277	2.83289	3.74909	2.61885	0.00033094	1.88792	3.27425	2.11717	3.09267	3.96258	3.23396	2.4441	2.46813	1.01917	4.17134	2.29948	3.57316	2.28478	4.01139	1.87535	3.68904	2.72132	2.77712	1.73602	2.2131	2.94539	1.55391	3.68204	1.30098
S100A5	0.786961	-1.22179	2.25033	0.23142	-0.0998165	0.0904023	1.77193	-13.2877	-0.550597	3.29007	1.26092	1.47116	-0.985995	1.06963	0.33577	-1.40211	-0.332363	0.444005	0.0361541	0.376705	-0.306982	-1.83904	-2.25023	-0.0331063	0.00033094	-0.919204	-0.147069	0.117269	1.44885	-1.20702	-13.2877	0.171187	-0.660952	-2.43955	-0.126194	0.977595	-2.20754	-13.2877	2.67956	-0.583902	-0.608436	-1.08575	0.253662	-1.07107	-1.48697	-0.250856	-13.2877	-13.2877	-2.15786
S100A6	11.5027	9.13707	13.8264	10.9592	11.0763	10.4799	13.1938	12.7224	11.5482	13.8278	10.9627	12.1658	10.6392	12.6492	11.1756	9.25839	11.1858	11.3695	9.68975	11.4657	7.9643	11.2978	10.6218	11.9558	10.1341	10.3626	10.6394	12.2431	11.8735	11.4173	11.1315	11.3721	11.2103	9.52039	10.1956	11.7226	11.5782	10.75	12.7171	11.9328	10.5898	10.3859	12.6572	10.6833	10.1204	11.5314	11.696	12.2865	10.9646
IL21R	7.44032	4.55924	5.02991	5.36516	4.68663	4.24678	7.22359	3.85862	5.10264	4.08976	4.29061	5.69028	5.71416	4.87693	6.38877	5.75738	7.00508	6.70317	6.64888	5.78032	5.80137	3.84695	3.39295	5.93088	4.87794	6.26375	5.87831	5.83413	6.60109	7.16551	4.51523	4.74597	4.84662	4.86345	6.69383	2.97754	5.19267	5.53851	5.3838	4.8671	4.61374	7.2998	3.6111	6.03715	5.34552	5.24083	4.35033	6.43205	6.15891
RARA	8.48153	10.9731	10.9645	10.1671	10.6526	11.2469	11.5294	11.1393	10.8857	11.1693	10.5283	10.5133	11.0754	9.45087	10.6594	11.6526	10.2287	9.73691	10.9506	10.4332	12.2486	10.5819	12.4177	10.9639	11.3109	9.26623	9.81029	10.9527	11.5715	10.3017	11.9764	9.934	10.3866	13.0402	11.6072	11.9908	10.9328	10.5254	10.6437	10.7086	12.1784	9.53049	10.5746	10.2974	10.8844	9.32199	10.082	13.6122	9.38646
RARB	7.16047	6.28963	3.43088	4.72671	5.06192	6.61905	6.01535	6.17653	5.84723	6.03102	5.7879	5.56914	5.80162	6.10421	5.80815	5.77742	7.3319	7.05714	5.86891	5.44985	6.83239	5.1548	4.15848	5.8633	4.43315	5.41443	5.72138	7.06434	5.9957	5.45086	6.10019	5.08595	5.66974	5.82645	6.7399	4.62138	6.38425	6.32578	5.98143	4.83374	5.85623	6.67217	6.75339	6.23697	5.09759	6.82401	5.14514	6.05549	6.75737
RARG	8.87257	8.7842	9.16359	9.68845	9.06091	9.59509	8.96752	9.97091	9.3922	8.43377	10.585	10.189	10.1375	8.38446	10.1921	8.75169	9.00925	9.2448	9.47481	10.2126	8.35462	8.75384	10.6715	9.43377	9.50282	8.78212	9.56898	9.03361	10.2837	9.38183	9.21376	9.09191	9.75562	10.0116	9.28587	10.3536	9.41247	9.84317	8.96812	9.97095	9.79578	9.48759	8.6394	10.3436	10.2763	9.66161	7.84509	9.20131	8.29682
CCR5	8.65878	6.74366	5.38781	7.67055	5.94879	5.2535	7.81885	6.23559	6.52244	4.87502	5.52139	5.53181	6.41033	6.02893	6.79836	7.51338	8.02115	7.73023	8.36301	6.43909	7.42076	5.72269	5.70328	7.2653	7.56852	4.97938	8.51608	6.86935	8.02812	8.20733	5.59929	6.93483	6.51624	5.84507	8.15596	6.71899	5.79179	7.23536	7.54436	5.69201	7.49113	8.59078	5.48236	5.38806	6.57872	6.2435	7.16391	7.88081	8.42646
HSPA1A	8.71663	9.28864	12.0032	9.8988	10.4277	11.5521	10.4676	10.1705	10.2212	11.3891	11.1193	10.637	11.8393	10.0796	11.8373	10.892	10.7341	9.81328	9.64358	11.0723	10.4225	9.74023	10.7559	10.8141	10.2728	10.4994	9.82226	9.19929	10.1137	11.1762	9.93072	10.8843	10.5417	9.94956	10.5764	11.4706	11.3635	9.62905	9.68458	10.4081	11.495	10.5342	8.94179	10.7232	8.86908	9.65686	10.7784	10.6609	9.52229
CD8B	6.96844	3.82228	3.34342	5.24625	1.0376	1.89766	5.61517	4.08102	3.32368	-0.879607	4.11331	2.05611	5.5451	2.89966	4.85922	5.8596	5.27848	5.91639	5.80751	3.62453	5.0504	4.11465	0.556537	4.78145	3.80755	2.95501	5.58069	5.99488	4.68721	7.50689	3.31196	2.39348	3.33883	3.34104	6.71075	5.02192	3.51972	5.58994	3.31342	3.77344	4.18143	6.6213	3.34102	2.01612	3.37062	2.16404	4.91326	6.89502	6.67122
S100Z	1.00934	0.0999336	1.34346	1.38336	0.578197	1.09033	0.491884	2.33257	-1.13545	-0.464636	-0.908796	0.793121	1.92065	0.707084	0.33577	0.182594	1.52549	1.36995	1.358	1.25112	2.69286	0.745492	-2.25023	0.329431	2.07061	0.665577	-0.147069	0.117269	1.03383	-13.2877	-1.93543	1.2866	-0.0760658	0.55976	0.288804	-0.0223317	-0.208042	-0.0936082	1.82159	0.875392	2.7606	0.499006	-13.2877	-2.07077	-13.2877	1.07097	0.89097	1.54458	0.841574
CXCR6	7.48385	5.36284	3.04386	6.12207	3.19283	2.96475	6.31014	4.31805	5.29886	4.29006	3.04515	3.14355	3.82108	4.35908	4.82109	7.18809	5.90825	6.49918	6.97999	4.42099	7.11069	4.60339	2.39297	6.06026	4.63246	3.6854	6.18241	6.71407	6.03752	7.29249	3.25386	3.96115	3.38323	4.82645	6.41281	5.51668	4.34639	5.56159	4.43627	4.27387	3.80639	6.99875	3.89741	3.88283	4.51263	2.80789	5.67225	5.68203	7.14299
CXCR4	10.1223	10.3773	9.1008	10.345	9.31366	9.58312	10.0488	10.1157	9.4169	11.2727	9.22279	9.5675	9.88601	10.7424	9.44783	10.4518	10.2774	10.4259	10.3509	9.62768	10.0136	9.78524	6.87062	9.69442	8.45716	10.7857	10.3797	9.52143	10.261	10.1796	8.82349	9.2774	9.36776	8.51822	10.8981	10.5055	9.69643	10.4721	9.37374	9.3088	9.92175	9.57305	9.6866	9.04367	8.98023	9.677	9.49328	12.0472	10.3144
S100A11	11.0587	12.6979	12.8093	12.1117	11.7834	12.4198	12.8892	12.5054	11.8336	10.6935	13.6191	12.4492	12.2579	12.7032	11.9652	10.9623	12.0612	11.3528	12.6211	12.6533	12.2142	11.9148	11.1848	10.9513	12.3284	13.2343	11.5263	11.1948	11.6161	11.678	14.0352	12.6923	11.5029	12.092	11.9462	11.4137	13.6395	13.5122	10.6548	11.6619	12.1994	13.107	12.9343	11.7429	12.2057	12.266	11.4414	12.8775	12.9863
S100A10	9.67156	8.79189	11.8623	10.8377	10.7571	10.5499	10.8506	9.96481	10.703	10.5516	11.0226	10.8617	10.6247	10.6335	10.4218	10.6773	10.721	10.5565	10.5724	11.0137	9.66725	9.53928	10.4135	9.16887	11.5452	11.5602	9.70964	10.4989	10.2287	10.5358	11.9508	11.0807	10.2026	9.91804	9.71914	8.68574	11.8104	10.1953	9.49177	11.1311	11.0157	9.22909	12.4036	10.9856	9.41651	10.6686	7.80478	11.2608	9.65608
S100A13	9.06533	7.2817	11.936	9.69482	10.2361	10.7896	9.40167	9.59858	8.69078	10.0355	11.0013	10.3382	9.98454	9.3935	9.55046	7.99304	9.97636	8.86723	10.6259	10.9518	7.4002	9.99076	10.2986	8.83579	10.9743	8.71836	8.36452	8.90243	9.86243	8.44728	9.60269	9.62878	9.77969	8.99585	9.05439	9.98069	9.01519	9.77228	10.8044	10.5091	9.2295	8.53691	9.71297	9.54241	10.0687	9.70341	8.00029	9.27924	10.017
S100A12	-2.79708	-2.22146	-1.65614	0.520904	-1.42151	-2.49388	0.00649825	1.93665	3.6716	3.41782	-2.90798	-13.2877	-13.2877	-1.10005	-13.2877	-13.2877	-2.33182	1.29196	-0.963705	-2.2077	-13.2877	-0.0320537	-0.250744	-1.84009	-2.32102	1.74353	-1.95402	-2.20413	0.448906	2.88013	0.764541	-2.41313	-0.660952	-0.440142	-13.2877	-13.2877	-2.20754	-0.830471	-0.593268	-0.583902	-2.19296	-13.2877	1.57552	-13.2877	-13.2877	-0.835733	-13.2877	-0.777154	-13.2877
S100A14	10.9377	8.6945	12.9645	10.2691	11.24	11.1534	11.1441	10.5897	8.53754	13.2441	11.5318	11.6651	11.0029	12.3951	11.1304	11.6398	12.4222	9.90066	12.4977	12.1538	9.43599	10.4271	11.4223	12.5404	12.5145	9.86815	9.26095	11.6901	11.9016	11.286	11.6279	10.3248	11.7705	12.0203	10.88	10.5814	11.2649	11.5401	12.1524	12.5025	11.0084	8.62303	11.2703	11.5013	10.4715	11.0488	9.15181	10.7781	12.1745
TNF	5.04741	4.0067	3.4727	4.89427	2.1017	1.41225	5.60329	4.09809	2.56469	0.12026	3.41287	2.115	4.0361	2.42323	4.40605	0.919508	5.57435	5.02284	4.69423	4.72237	6.97824	2.91535	1.91905	2.11362	5.02699	2.74351	4.71076	3.15278	2.80637	4.02147	3.38596	2.79557	3.40492	3.58204	4.69808	1.43701	5.41385	7.18608	5.05996	1.93948	4.4646	4.14277	3.53896	-2.07077	5.37061	2.62346	4.1763	5.43206	5.19905
IKBKG	5.14443	3.88641	4.43088	5.63123	6.22196	6.17419	6.44265	7.19648	6.23492	5.91887	5.40835	5.93872	5.45667	6.35085	5.42312	6.1937	5.64474	5.42118	5.61345	6.20949	2.50022	5.99334	6.85499	5.40732	5.96828	4.4263	5.66747	5.19609	6.61622	5.97752	4.83221	5.25144	5.65624	6.23914	6.82785	6.41215	5.84708	5.27081	6.44361	5.2103	5.7312	6.80876	5.08643	5.34648	5.93048	5.40719	6.15455	5.1768	5.37288
MALT1	9.0157	9.92571	7.24125	8.86671	9.22376	7.45367	7.98249	7.50407	8.01905	8.3198	7.44077	8.63224	8.05538	8.23056	8.90323	7.14825	8.33279	8.83149	8.94328	8.54234	8.89741	7.93688	7.82724	8.13022	8.68529	8.93279	9.46327	8.96638	9.46038	8.02866	7.21376	7.68807	8.18117	7.44688	7.89046	8.30732	8.68585	9.43801	8.20634	8.38527	8.1738	8.60481	9.10216	7.39419	9.63157	8.95843	9.34382	7.86284	8.99505
EDN1	6.1677	6.30535	3.62882	6.87034	5.33966	3.96475	6.83671	8.06264	7.12397	5.38692	7.04658	5.1646	5.58358	5.20343	7.0499	3.91944	5.15931	6.67272	7.24181	4.91058	9.31123	7.41665	4.71487	4.78145	4.96367	7.73516	6.03126	5.1081	6.05613	5.71746	6.27347	6.37073	5.59621	4.79807	6.8774	6.07028	7.32317	8.74039	4.43627	4.51392	5.36097	6.20396	7.46056	5.69681	5.62115	6.04665	4.62786	6.11742	5.58969
EDN3	4.95011	4.82227	-13.2877	0.520904	-13.2877	-13.2877	-13.2877	4.50887	0.671675	-2.46404	2.92384	3.37801	5.4146	-13.2877	3.56833	-13.2877	-13.2877	7.00767	3.57518	0.113693	2.86278	2.71505	-13.2877	-0.0331063	1.48567	-13.2877	1.2934	-2.20413	-0.550988	0.114708	-13.2877	2.94367	0.146305	-0.855114	2.87367	0.977595	2.43567	0.584406	-13.2877	1.58586	-0.193453	-13.2877	5.64586	5.03715	0.0977221	5.97137	-13.2877	2.02999	5.14528
EDN2	1.10887	4.1702	5.27415	6.89584	5.39189	3.05991	6.01535	7.48473	6.83865	5.44806	4.92383	7.97195	7.68615	7.24172	9.17107	2.05697	6.12484	4.81546	4.20595	6.18395	4.27781	7.66129	4.15848	4.37857	3.78679	5.99142	3.66014	1.4957	8.07085	3.04059	7.79449	4.10967	2.69639	-13.2877	1.45866	7.74405	7.19693	5.26379	4.28099	5.18407	5.39884	4.65541	7.45811	3.951	5.46682	5.79337	-0.693837	8.65305	4.67439
PLAU	8.84802	8.55019	10.3813	10.6687	11.4306	10.2445	12.4113	9.01231	10.1751	10.4613	8.41961	9.95845	9.25927	12.3218	10.9191	8.58761	11.3241	9.36246	9.28394	9.98731	8.67868	7.56452	7.4073	9.20515	10.697	10.9306	8.63974	8.09212	11.297	9.29448	10.028	8.51313	10.1921	8.85083	9.14822	8.14369	11.3179	9.07165	10.1914	8.73725	8.77289	10.9101	11.1915	10.6925	9.16994	9.92701	7.82753	10.3831	9.30246
MR1	9.44211	8.12328	7.75492	10.0934	9.74677	10.8753	8.31014	9.04239	8.35508	8.78072	9.76314	9.09453	8.15583	8.87047	9.25034	8.31518	10.302	9.42375	10.8612	10.0578	10.2135	9.22754	9.34807	8.19144	8.83308	8.77169	8.85156	8.7081	8.74457	7.96507	8.8462	9.25276	8.35632	8.05751	8.54017	9.30732	8.68357	8.98998	9.87988	9.28548	9.57787	8.78662	8.51211	8.96342	10.06	10.5754	9.56656	7.78865	9.23542
RFX5	9.45073	9.34725	8.51709	10.1363	10.0278	9.80651	9.38313	9.70619	9.47156	9.24683	9.99801	9.5842	9.4055	9.24948	9.79263	9.58654	9.8619	9.49755	10.2978	10.2008	10.1927	9.35274	10.3187	9.44045	10.3848	9.26002	9.79759	10.3515	10.2714	9.09814	9.10568	9.47902	8.62769	10.055	9.3788	10.5441	9.8862	9.46428	9.4953	9.14253	10.4176	9.39372	8.77023	9.15684	9.61394	9.38952	9.61569	9.70541	9.68424
CKLF	6.54843	6.39258	7.34903	6.0698	6.27854	6.61121	6.85435	6.48959	6.61912	5.91887	5.82903	6.58485	6.12225	7.45997	6.31751	6.35239	6.30045	6.11066	6.12613	6.17534	6.18469	5.89854	5.79348	7.11504	6.3436	7.37054	6.03977	5.57657	7.07634	5.71746	5.60705	5.91702	6.80846	6.82879	6.72332	6.07556	7.21596	6.10787	6.09768	6.50069	6.04479	7.24933	5.846	6.6463	6.54053	6.99532	7.22628	7.32063	6.02141
OLR1	8.20332	9.00969	6.39869	8.98804	9.10411	8.66707	9.66099	8.1181	7.99351	7.53798	6.8772	6.89107	6.8933	9.21536	7.99672	7.48777	9.58203	7.16363	8.63918	7.76748	10.0515	6.917	4.79348	8.01582	9.47146	9.03859	8.17984	6.63441	9.46073	8.38323	6.55987	8.00711	7.94615	6.42075	8.39066	5.34385	8.13609	7.83698	8.85153	8.04615	8.73416	9.19761	7.40836	7.79126	7.88549	9.22403	7.79578	8.98249	9.14127
IL4R	8.63967	9.06327	10.1668	9.90549	9.20609	9.79215	9.99873	9.47169	8.90383	9.7955	9.03784	8.5744	9.56639	9.93341	9.93259	8.11024	8.92543	9.57653	8.76095	9.31029	9.41735	9.41104	7.31704	8.25874	9.06088	9.42814	8.92347	9.04669	9.87087	9.88375	7.96639	8.41423	8.27103	9.9268	9.16213	9.89489	9.41841	9.30882	9.65088	8.59206	9.12944	9.37695	10.7132	8.90304	10.0479	8.86618	6.66787	9.78006	9.16286
CCL28	8.57967	7.04466	7.28299	6.2512	6.35618	7.21783	8.22262	10.1601	4.89766	5.84351	7.75893	8.31582	7.46905	6.32591	7.88717	8.60383	7.97124	10.0369	8.51073	7.43549	7.48726	7.79526	7.13925	5.50369	5.71168	8.93123	7.45693	3.28708	7.86454	6.56414	5.75751	7.56624	6.53358	9.68895	10.1824	3.59224	9.06966	6.97448	5.05037	4.46028	6.36097	7.00934	8.33968	8.00143	3.90495	8.89236	6.39339	9.52066	8.37677
CCL21	8.23878	5.37779	7.13782	7.17512	-1.42151	2.14919	8.44348	7.78145	5.97797	5.26988	2.73481	0.0562109	5.05812	5.86543	5.48946	4.57479	1.75496	9.00232	6.58484	5.80286	6.70407	7.62601	4.929	6.19006	5.32931	6.83095	8.70139	4.40992	5.70147	5.4437	2.34945	4.01237	5.43158	4.89058	8.0519	4.40379	5.62468	8.04579	2.40654	4.54517	5.45024	4.2538	4.50147	4.96205	4.93889	0.164138	2.11332	9.56911	8.82449
CCL20	2.28941	3.66053	1.51338	2.23133	3.13271	-1.49429	3.43933	3.52159	2.61914	2.23564	1.79141	1.93058	1.3357	1.70704	2.26169	2.1825	2.64476	1.44395	2.32144	2.59901	-13.2877	5.37477	-0.665724	0.618917	2.48564	2.30295	1.13294	1.96517	3.09267	1.60005	1.312	1.6736	4.92379	0.144755	2.53664	-0.43732	2.74601	3.81314	5.32935	1.41594	1.50687	2.55782	5.26477	-1.07107	3.0976	-0.513856	1.47591	4.54453	2.92898
CCL23	2.37187	-0.636942	0.928446	2.1058	0.385566	0.0904023	1.93239	2.33257	0.864309	-2.46404	-1.90853	-1.52847	-13.2877	-1.10005	1.0138	-0.402305	-0.332363	1.58145	0.843449	0.791715	3.15229	2.11467	-0.250744	0.481423	-0.321561	0.817571	1.5049	1.1172	0.448906	1.11464	-1.35065	2.75604	0.508846	-0.440142	1.28874	2.56251	0.599241	1.75428	0.821633	-0.262017	2.19873	1.08393	0.253662	-13.2877	-0.487173	-1.25068	0.113418	1.8076	1.64889
CCL22	7.20473	7.03054	5.20139	6.36058	4.333	4.50531	6.93236	5.10655	5.33184	5.74949	4.22022	6.66587	5.15327	4.65453	7.22805	4.39193	6.33279	6.6357	6.98438	5.8631	7.2778	4.75291	2.74911	4.36885	5.35069	5.8039	6.58845	4.90374	6.32225	6.90639	4.73645	5.36089	5.61959	6.17069	7.22827	2.67798	6.38051	7.10395	4.81024	3.7013	6.40257	5.87973	7.44089	4.09856	6.65218	5.65587	5.36663	4.97749	6.18135
CCL25	0.786961	-13.2877	1.80288	-13.2877	-2.42113	-1.49429	0.491884	-1.31095	-13.2877	-2.46404	-2.90798	0.278584	-0.401128	-13.2877	1.0138	1.68501	-13.2877	-1.8775	-0.963705	-2.2077	-13.2877	-0.839298	-2.25023	0.96682	-0.736538	-1.50403	-2.95347	0.795291	-13.2877	1.69958	0.64907	-13.2877	-1.07591	-1.43995	-0.126194	-2.02189	-2.20754	-0.830471	-2.1778	0.000988883	-13.2877	2.3734	-0.161336	0.250675	0.512726	-13.2877	-2.69314	1.8076	0.163551
CCL24	2.41139	-1.22179	-0.656365	0.383411	-13.2877	-2.49388	0.00649825	-0.311132	0.449298	-2.46404	-13.2877	-13.2877	-13.2877	-0.100204	-1.9857	-13.2877	-0.74734	1.02893	-1.96342	0.961631	-13.2877	-2.83852	-2.25023	-1.84009	0.00033094	2.62487	-0.369435	-0.204626	-2.55035	1.25214	-13.2877	1.49304	-2.66027	-0.440142	-13.2877	-1.02219	-1.20788	-13.2877	-13.2877	0.585903	1.26587	-0.0859057	-13.2877	-1.07107	-13.2877	-13.2877	-13.2877	-13.2877	-13.2877
CCL27	-13.2877	-13.2877	-13.2877	-13.2877	-13.2877	-13.2877	-13.2877	-13.2877	-13.2877	-13.2877	-13.2877	-13.2877	-13.2877	-13.2877	-13.2877	-13.2877	-13.2877	-13.2877	-13.2877	-13.2877	-13.2877	-13.2877	-13.2877	-13.2877	-13.2877	-13.2877	-13.2877	-13.2877	-13.2877	-13.2877	-13.2877	-13.2877	-13.2877	-13.2877	-13.2877	-13.2877	-13.2877	-13.2877	-13.2877	-13.2877	-13.2877	-13.2877	-13.2877	-13.2877	-13.2877	-13.2877	-13.2877	-13.2877	-13.2877
CCL26	1.20198	1.47836	2.04388	0.868806	1.38551	0.827314	2.20802	2.08104	2.61914	2.9275	1.89833	0.471214	0.335762	0.484707	0.33577	-0.817279	1.47486	0.581499	0.206064	0.599082	1.69288	0.860963	0.556537	0.618917	-1.32138	1.19606	-0.369435	-13.2877	0.61882	0.962645	2.34945	0.171187	3.17173	0.881669	0.288804	0.977595	2.31538	1.28481	2.62893	0.41599	0.97638	0.721384	4.6111	0.736067	-1.48697	-0.0284883	-1.1088	2.68205	0.648941
INSR	9.64951	10.87	9.51521	10.6138	10.5426	10.6782	10.2048	10.0826	10.4609	10.8724	11.0215	11.5049	10.1833	10.3135	11.9113	9.37599	10.545	9.96883	10.165	10.4045	11.3515	10.8053	13.6431	9.72283	10.2476	10.1064	10.5079	10.2755	10.9417	10.7619	8.79449	10.4877	10.2718	11.8977	10.1494	10.8334	10.0807	10.3361	10.7808	10.6922	10.0292	9.95183	10.6461	11.3983	11.7206	11.2345	11.1453	10.4161	9.82911
PRF1	7.9417	4.64824	3.70097	6.08651	3.66558	3.02888	6.79034	5.86362	5.04414	3.34253	4.07963	2.115	5.4146	4.66783	5.25214	7.90014	6.1371	6.52924	6.60397	4.80286	5.1847	5.37962	4.10664	6.11068	5.28559	3.13943	6.32851	6.77535	5.91641	8.43921	4.33081	4.72565	4.67868	4.89952	6.6767	6.05967	4.20119	5.75424	5.1966	4.48198	3.93567	7.3917	4.0609	3.25057	4.57872	3.43081	5.30593	6.2226	6.73934
IL13RA2	2.20195	2.53278	0.343521	1.52085	1.48504	-0.909462	2.32831	1.4961	2.86425	4.05874	2.44851	1.05614	0.598777	4.529	2.01376	0.404968	-0.162459	2.4074	0.495547	0.961631	-13.2877	1.0674	0.919085	1.48137	0.485717	2.35357	2.17473	1.79525	1.61877	1.49314	2.81892	0.393561	2.58677	1.46661	0.610708	-0.43732	2.37678	3.13891	3.17912	-0.583902	0.128442	0.235992	4.25355	1.73602	1.09765	4.05884	-1.1088	-13.2877	2.84151
IL13RA1	11.3625	11.6222	10.1564	11.5139	11.6397	11.6218	11.3303	11.0618	11.5864	11.9695	11.3776	12.0383	11.2862	11.8955	11.5489	10.9851	11.4736	11.4501	10.707	11.2417	11.4032	11.203	11.3411	10.0382	11.2397	12.6186	11.3704	10.7059	12.0473	11.1503	11.0113	11.309	11.5343	11.1848	10.4031	11.2626	11.6534	12.0226	11.1671	11.8538	11.0844	11.3065	11.938	11.949	12.0208	11.8776	10.7419	10.8542	11.7522
ROBO2	7.22567	9.3633	4.7528	8.77175	2.53232	2.50533	3.14387	2.21228	6.46042	1.44211	3.4485	1.37806	2.26168	2.3591	2.53731	6.91943	5.5982	2.95488	8.27083	5.19252	3.78031	1.91537	0.919085	5.04204	5.12947	6.08802	5.1007	5.43907	4.13531	5.52736	8.98251	4.68413	2.8624	2.76914	7.10247	3.73242	6.62468	4.8881	2.28101	4.79093	2.61376	1.91398	3.20775	6.26402	8.13833	3.89194	11.2414	9.56467	5.6424
DES	4.10881	3.47832	6.83526	5.44939	0.163192	0.312775	4.61517	7.03742	4.32367	4.81129	3.50034	-0.94365	3.37129	5.07955	1.18372	1.18253	1.19108	1.82245	3.44542	0.791715	4.5002	5.49136	2.60709	2.714	3.03583	5.55626	6.50485	2.11717	3.28171	0.600096	1.06408	2.17109	3.06676	1.72963	3.53663	3.93173	2.79181	5.59554	2.14351	-1.58369	3.68904	0.499006	6.51093	0.250675	-0.487173	1.55638	-0.371956	3.92305	4.45621
MET	9.47396	7.84933	6.0369	7.94707	4.23632	6.69266	8.98707	7.20439	9.12632	7.90912	7.74915	6.56651	7.00807	8.90386	7.62291	5.01536	5.63612	9.27362	7.20469	7.35959	8.93124	7.40362	5.55644	7.32304	7.6426	7.43367	8.3886	10.0428	10.0813	7.19566	6.96639	7.17294	7.63688	6.84275	7.57409	7.29719	6.93134	7.8417	5.66704	7.23766	7.17707	8.11361	10.4477	7.7408	7.54053	8.61471	4.91326	8.39252	8.51745
ACVR2A	8.64071	8.13652	6.52828	7.70883	7.28027	7.4316	8.01534	7.06373	7.62245	7.64107	6.89183	7.34148	7.30143	7.41928	8.24974	7.20668	6.55163	8.21935	7.54974	7.814	9.4002	7.34284	7.37844	7.78875	7.48239	8.71896	8.23339	8.12836	7.61998	6.78417	7.14217	7.00816	7.38185	6.64181	7.50543	7.24899	7.05623	7.28648	6.53923	7.70129	6.99126	7.14035	8.46907	7.74241	6.79803	7.97378	6.70254	8.13848	7.72872
ACVR2B	8.53786	8.74077	6.99804	8.16663	8.2461	7.26852	6.61517	7.34154	8.05282	7.71632	8.397	8.63476	8.99243	7.34466	9.00879	6.82151	7.90287	7.8885	8.32546	8.63398	9.86151	7.04309	8.42063	7.93088	8.05112	7.5522	8.29867	10.1778	8.93915	7.3644	6.83055	8.01341	7.20455	8.50584	7.76847	8.72151	7.49915	7.51357	7.3194	9.33958	8.45474	6.03806	7.91175	8.73518	9.1004	7.96329	8.27532	7.99739	8.09416
MUC5AC	0.371951	0.947871	2.98728	-13.2877	-13.2877	0.827314	1.00643	3.11497	-13.2877	2.74464	-0.908796	-13.2877	-1.98571	3.70701	0.821164	-13.2877	6.84238	1.51434	-0.963705	-0.208202	3.27782	1.33043	-1.25057	7.89071	-13.2877	4.69524	-13.2877	6.21306	3.7156	1.11464	-1.93543	2.34101	-1.66072	-0.440142	-13.2877	2.50111	1.96175	-2.41492	2.52202	-0.262017	-2.19296	0.914018	0.253662	-2.07077	1.09765	7.91555	-13.2877	-13.2877	-0.573329
CYBB	11.4707	9.75801	8.00162	10.2377	9.379	8.79935	9.83259	8.72142	8.9168	9.68586	7.26086	6.98089	7.93109	9.44219	8.98527	10.0564	11.1238	10.2817	10.1524	8.86778	10.0559	7.97423	7.17535	9.9613	10.1181	9.47105	10.477	9.78496	10.3827	9.1617	6.25137	8.9398	8.82364	8.79208	9.46174	8.50304	8.29959	9.40289	9.7877	9.17202	9.4819	9.96956	7.81387	8.72304	9.35025	10.2223	9.41707	8.41736	10.1549
FCN2	-1.21279	0.362946	5.43087	0.868806	1.16313	3.99717	5.01535	3.99248	-1.13545	2.05876	5.72756	6.19221	3.33566	3.39151	-13.2877	0.597599	-3.33109	1.76587	0.942979	5.45697	-13.2877	2.83289	0.334161	-2.83958	-2.32102	0.955067	1.90344	-0.619608	2.61875	-1.20702	2.61863	4.40628	-0.0760658	-13.2877	2.09607	3.10682	4.81416	2.1693	0.406623	3.22325	1.61378	-2.08545	2.71299	-2.07077	-0.487173	3.20842	-2.69314	1.54458	2.30095
IREB2	10.1587	11.2335	7.73358	9.82147	10.4571	10.1693	8.9424	8.44107	9.81661	9.9213	8.33708	8.73497	9.40012	10.2314	10.0835	9.9101	9.28584	9.79969	9.81059	8.99987	10.1117	8.9862	9.92214	9.77479	9.87885	10.8019	9.51124	11.6775	10.0065	8.87679	7.89532	9.42372	9.14416	9.73272	9.75884	10.0291	9.10297	9.38076	9.60291	10.0436	9.59265	8.61871	9.93082	10.0563	10.1083	9.97257	9.21207	8.85378	9.44744
IL12B	3.50571	2.17022	-13.2877	1.76185	-13.2877	-2.49388	3.07676	-1.31095	1.03422	-13.2877	0.0910686	-1.52847	2.92063	-13.2877	1.0138	1.50445	2.12692	3.8499	3.32143	-13.2877	-0.306982	0.619969	-1.25057	-0.840351	0.00033094	-0.919204	2.29337	3.08063	3.03378	1.79269	0.64907	0.171187	0.798334	0.881669	3.53663	0.562582	-1.20788	3.28476	-1.17812	0.223361	0.97638	1.91398	-13.2877	-2.07077	2.60011	-1.25068	1.21288	3.12951	3.51393
IL12A	2.7869	3.63586	-0.0714784	3.53712	0.163192	1.75327	3.87426	0.858694	2.25658	0.994669	-0.908796	-0.94365	1.01379	1.22163	2.10122	1.59755	4.23732	1.58145	2.84339	1.96159	3.59974	0.967873	-0.665724	0.481423	1.37875	3.90496	2.71786	3.15278	1.14931	2.88013	1.70792	1.39351	0.660839	0.55976	2.09607	0.977595	2.83621	1.28481	6.02123	-0.998867	0.613831	2.3734	3.06091	1.73602	0.834634	2.83646	-0.108953	6.21129	3.42647
IFIH1	9.67562	9.00067	5.80284	9.0433	9.57422	7.08273	8.56401	6.8536	8.06758	7.99562	8.35303	8.05231	7.86391	8.48272	8.57978	8.92	9.60593	8.82068	10.8019	8.47111	8.3367	9.807	9.8249	8.81224	9.67614	9.31214	9.69535	9.50386	9.71968	9.18764	10.9994	7.79799	9.58408	8.10559	9.17971	8.02601	8.60717	8.2027	10.9074	7.86503	8.22318	9.82008	8.33835	8.09604	8.12549	8.84041	9.51994	8.59764	9.43115
PDGFRB	11.1598	10.4056	10.5752	11.7342	11.2103	11.6934	12.3244	11.3798	11.7646	11.8078	11.1268	10.631	10.9637	12.3196	11.7314	10.658	11.6861	11.3947	10.7682	11.4342	11.572	10.8076	11.0503	11.5114	11.0745	11.5064	11.868	10.8468	11.4369	10.2709	10.623	10.9149	11.7187	11.7982	11.4104	11.6728	11.8387	11.7683	12.1117	10.0649	10.6428	11.0864	11.3985	12.6768	10.3663	11.3716	9.30381	11.8207	10.1758
PDGFRA	10.0129	9.22805	7.87674	9.71802	8.27246	8.33503	9.73087	8.9145	9.04787	10.5561	8.15904	8.12396	8.28752	9.34724	9.52548	8.06205	9.11325	10.4167	8.43422	9.09883	9.72489	7.95161	6.30751	9.00997	8.38648	10.1504	8.93302	8.08523	9.29782	7.37008	7.82723	9.0202	8.80286	7.3492	9.0217	8.98455	9.55625	9.0381	8.84461	7.5933	7.90441	9.60307	9.47875	10.7402	7.70245	10.5507	5.5586	9.36343	9.09357
TRIM27	9.46136	10.2154	10.0962	9.62552	9.90958	10.3005	10.1281	10.1202	9.47341	9.71103	9.51825	10.0771	10.5168	9.53853	9.77112	9.87624	9.34275	9.51643	9.48825	10.0147	9.94787	9.57619	10.4091	9.01659	9.60084	10.3131	9.66815	10.2178	9.38138	9.776	9.54657	9.69429	9.79671	10.2782	9.62296	10.3304	10.4184	9.93828	10.1971	9.88323	9.94465	10.1118	9.7927	9.75993	10.303	9.65009	9.77684	9.55352	9.36064
TRIM22	10.3893	9.4964	7.07812	9.71399	9.65992	8.32069	9.51811	8.99703	8.75525	8.9323	8.68572	8.91612	8.8299	9.17635	9.43737	8.99998	10.2321	10.5174	11.0674	9.3733	9.81308	9.75873	8.86413	8.61882	9.41846	9.22646	9.82452	8.74576	10.0637	9.23611	9.74547	8.48545	9.37224	7.79208	10.1148	8.56436	9.1884	9.17115	10.7376	7.85883	8.39228	9.4063	9.40519	8.9696	8.50839	9.1933	9.44356	9.66658	10.0546
F2R	11.0401	10.3834	6.69214	10.4625	9.44847	9.97673	10.4644	9.54044	10.3147	10.1695	8.64744	8.78343	9.96464	10.9954	10.3469	9.4721	9.81179	10.3343	9.70711	9.72753	11.021	10.1445	9.11705	9.89347	9.65196	10.871	11.3478	9.62493	10.3265	9.60603	8.51986	9.0155	10.7715	9.88441	10.7068	10.3337	10.4877	10.9387	10.3001	9.19232	9.08599	10.5748	10.2182	11.096	9.01147	10.4315	8.16313	10.4369	9.86975
IL1RAP	7.35166	6.55266	4.25031	7.36287	6.6415	6.40919	6.45592	5.13164	7.02158	7.28336	6.23814	5.32286	5.65758	8.20684	6.68615	5.71125	6.25242	7.16089	6.42403	7.26127	7.74812	6.71503	6.24094	6.15375	6.7972	7.16622	6.69647	6.10809	7.17842	6.28049	6.32141	5.99124	6.76927	6.20712	6.2135	4.95481	6.47127	6.10787	7.36458	7.27231	6.05905	6.73731	9.38797	6.80514	6.35183	7.43664	5.09384	6.40251	6.68699
CANX	13.9749	14.8843	12.4727	12.7921	13.6415	14.0347	13.0658	12.6936	14.3312	14.2542	12.8128	12.9428	12.7653	13.7341	13.3656	14.5473	13.103	13.1911	12.8912	13.0559	12.9915	12.4855	13.5587	14.7108	14.2807	13.7314	14.4829	13.4704	13.7325	13.0815	12.8958	13.7583	14.0659	13.3904	12.3081	13.2849	13.5323	13.6951	13.279	13.3304	13.8706	13.3647	13.3678	13.5449	14.1742	13.549	14.0038	12.2828	13.2449
LIMS1	10.0474	10.2534	7.75915	9.89248	9.85655	9.74401	9.83417	8.8308	9.90143	9.87918	9.06857	8.93463	9.25451	10.0823	9.61085	9.32712	9.44676	9.68636	9.4454	9.4178	9.11701	9.39046	9.06423	9.24983	10.1356	10.6303	9.80447	10.0976	10.162	9.65218	9.13414	9.33722	9.77188	9.72927	9.45798	8.31291	9.80964	10.2125	9.34413	9.79336	9.60323	9.39372	10.1582	10.128	9.82381	9.71572	8.59422	10.0436	9.44605
SEMA7A	6.73913	5.1442	6.63343	6.06137	7.56394	6.91045	7.9756	6.27365	6.8126	7.09167	5.91748	5.23266	6.46493	8.25499	6.43999	7.10133	6.95632	6.76222	6.68347	6.18395	5.62358	5.63618	5.6439	6.70821	6.99114	6.64531	6.20276	6.37641	7.30211	7.20628	6.23394	5.17106	6.85057	6.63113	6.67239	5.86627	6.83071	7.00005	8.97574	5.48735	5.93567	7.02508	8.97635	6.77725	5.94726	5.48143	4.8295	6.76176	6.62613
TANK	9.52412	9.25563	6.94332	8.88155	8.59769	8.51163	8.79426	8.58199	8.46971	8.87502	9.03711	9.19775	9.07036	9.21366	9.33453	8.80878	8.75326	9.80343	9.07904	9.02405	9.85019	8.45851	8.9821	8.49031	9.16811	9.62033	8.98866	9.23556	9.80084	8.48961	8.71282	8.33261	9.17487	8.58342	8.92168	9.19002	8.88521	8.85402	8.88697	9.41694	9.12097	8.55147	9.87651	9.29167	8.42551	9.23144	8.48894	9.10065	9.36799
MMP9	9.18384	7.15725	8.62302	8.8566	12.3155	9.86286	11.023	8.05938	10.561	11.9364	8.02536	7.9099	7.73482	11.6025	8.51158	8.18996	8.95459	8.6553	8.70888	10.7264	5.73724	7.03235	8.8982	8.88391	11.9746	10.3684	5.95831	9.74649	9.94115	10.7724	8.4287	10.419	8.68478	10.4065	7.61287	5.31738	11.2142	7.00638	10.6119	7.34218	9.61816	9.64016	7.01509	10.9012	9.70615	8.71668	5.93529	7.10524	7.53672
NFAT5	10.1378	10.7689	5.16359	9.7349	8.77655	9.82215	8.04418	7.44358	8.83218	9.26309	8.06964	7.60682	8.28635	9.58176	9.59116	8.15497	8.66287	9.77482	9.50081	9.02525	12.2876	7.97102	7.62714	9.14772	9.12895	9.02108	9.71031	8.67785	9.08814	8.57237	6.46276	8.33764	8.80846	9.79837	8.56015	9.19123	8.96422	9.32198	8.65681	9.83426	8.71402	8.43652	10.3129	9.4999	9.30134	9.7485	10.0285	8.49639	9.05945
CARD11	7.44151	4.70861	5.74429	6.78759	5.5781	5.66013	7.25238	6.8154	5.77712	4.71508	5.13533	5.384	6.05264	6.06455	6.39743	6.17493	7.51686	7.38876	7.33408	5.74	6.29275	6.14629	4.349	6.16221	6.70893	4.12493	6.97171	5.57	7.11236	7.06177	4.62626	5.18601	5.23969	5.09105	7.91257	6.25365	5.04918	6.71874	6.45091	5.85468	5.65813	7.04065	4.77711	5.77412	5.61066	5.95191	6.52025	7.74616	6.89406
FGF10	7.10429	6.90199	2.51336	5.27569	10.2147	4.53873	5.11906	4.69992	4.25655	4.73484	4.13534	8.82976	3.94447	4.58615	5.20356	2.1825	11.0019	5.60981	2.94292	5.76318	4.64704	5.26897	2.33408	5.23086	9.56662	5.85312	3.42047	1.1172	6.26898	0.962645	3.34943	5.60847	4.69638	2.14466	5.27737	4.64995	4.25123	4.10788	10.5779	12.1903	3.71328	2.3734	4.83851	4.799	8.15468	5.8329	9.2274	4.43206	3.23383
VCAM1	10.7696	8.28368	6.95443	8.32288	8.01377	7.15815	8.82781	7.08315	9.72027	10.2217	7.49926	6.27201	7.11175	9.83222	8.61643	9.62403	9.50449	9.58498	8.54282	7.49554	7.63535	6.64023	7.56287	8.97797	8.7972	8.20465	8.88423	9.35028	8.92098	9.30588	8.95314	6.79311	9.26512	8.75872	8.90155	8.55778	7.30552	8.64636	9.07422	7.59081	7.38003	9.06432	7.75737	7.52295	8.18151	6.50386	6.23371	8.99574	9.20179
TNFRSF10B	9.23293	8.97509	8.67096	9.102	9.09183	9.31346	8.21873	8.8779	8.52779	9.0602	9.43911	9.61577	8.95036	9.14757	8.80814	8.06918	9.29681	8.79263	8.70357	9.14257	9.05916	8.56346	5.88864	8.0975	10.4842	8.22178	8.77674	9.00649	9.24606	8.30933	7.70968	8.71795	8.08617	8.13709	8.95757	9.29437	8.15154	9.40808	9.58974	7.21678	8.67675	8.41677	9.79851	9.49896	7.66491	8.3464	9.53023	9.24219	9.00073
TNFRSF10A	7.83218	7.59325	6.45193	7.53913	7.43453	7.72326	6.29545	6.82312	7.07368	7.17902	7.0393	7.22433	6.94741	8.13326	6.14816	6.07729	7.52854	7.48611	6.69601	6.91317	6.40709	6.44816	3.07103	8.00331	8.47267	6.22348	7.10881	7.01195	7.63244	6.56743	6.02402	6.11358	5.94985	6.6708	6.93615	7.68143	5.5265	7.52242	7.76846	6.18407	7.28414	8.31055	8.31694	7.50417	7.02833	7.58818	7.83341	6.84465	7.4227
TNFRSF10D	5.24631	4.04467	3.66535	5.73733	5.68139	4.29973	5.72882	5.6135	5.36408	6.09741	3.17841	4.92233	4.42312	7.67113	5.28986	1.59755	4.15128	6.06449	4.57518	5.2179	5.30755	5.41784	2.656	3.90087	4.29298	6.32211	4.99379	4.46764	4.96451	4.31622	1.87141	4.6305	3.69638	5.77883	5.45861	4.71899	5.14935	3.86972	6.00643	3.52442	3.16395	4.0637	7.88108	4.97302	5.48991	5.71476	6.97836	5.7304	5.26776
NOS1	0.786961	0.362946	0.665427	0.520904	-13.2877	1.31272	0.00649825	1.38918	1.18622	2.53519	0.898365	0.793121	-0.985995	-0.51519	-0.985987	-1.40211	-13.2877	1.76587	0.495547	-1.20804	0.692929	2.06737	-13.2877	-0.255474	-0.736538	0.0806598	1.85281	-0.204626	-1.55078	-0.207187	-0.128471	0.586193	-2.66027	-0.440142	-0.126194	-0.43732	-13.2877	1.16934	-2.1778	-0.998867	1.12838	0.499006	-0.746217	-13.2877	0.0977221	-1.83548	-2.69314	1.54458	-1.15818
NOS2	1.59428	0.947871	2.34344	2.61598	4.35947	3.99717	3.83418	3.01064	4.77113	3.725	2.94893	2.32912	3.79509	4.48461	3.94447	1.057	3.86714	2.82243	1.03608	3.0011	3.15229	2.20487	2.91903	2.94077	2.88773	3.51794	1.90344	2.74943	3.55734	1.11464	1.81894	2.22998	4.43686	4.74949	3.96112	4.71899	4.02062	3.39168	4.91959	3.52442	-0.608436	3.23588	3.29795	4.70999	3.55703	3.35385	1.7654	2.39255	1.84153
LCP2	10.0521	8.52439	6.39869	8.53508	7.89212	7.58212	8.93117	7.83207	7.95169	7.70884	7.06391	6.98089	7.79999	8.05319	7.96647	8.74979	9.28882	9.03261	9.28216	7.61977	9.89006	7.85393	6.56926	8.34117	8.55093	8.08146	8.96912	8.71556	9.23956	8.74684	7.20101	7.47027	8.30821	7.90618	9.00722	7.72404	7.72253	8.4897	8.75672	7.62655	8.16503	8.99476	7.97635	7.89152	7.84578	8.09327	8.30452	9.1927	8.86871
CD81	12.2816	11.7577	13.8766	12.2414	12.0865	11.9477	12.4097	13.0477	12.2885	12.4141	12.4371	12.8728	13.0242	12.5554	12.2167	13.0203	11.6889	12.2687	12.2906	12.4338	10.5617	12.6054	12.4947	12.2795	12.3663	12.3515	12.2781	12.3344	12.4288	12.2156	12.9455	12.3931	13.0522	12.361	12.3761	12.7428	12.6976	12.486	12.147	12.3646	12.3069	12.6012	12.3644	12.6241	12.2748	11.7709	10.8414	12.5045	13.1634
CD86	8.3312	7.50919	6.45193	7.334	7.04163	6.71962	7.58227	7.1399	6.56813	7.31324	5.69085	5.65599	6.13266	7.38547	6.35358	7.7984	8.55048	7.4872	8.49954	6.63084	7.65862	6.47106	4.56927	7.29382	8.17211	7.1502	7.71607	7.36696	8.03939	7.46684	6.10019	7.22815	7.0786	6.12572	7.44856	5.96621	7.10467	6.81553	8.08599	6.60571	7.82319	7.56499	6.7494	6.56525	6.69254	7.19606	7.11167	7.02995	7.84572
CD8A	9.3124	6.40358	4.32069	7.5908	4.61153	4.17774	8.10964	5.48959	6.29468	2.96145	6.09375	4.38998	7.92361	5.53627	7.04715	8.55461	7.98261	8.26663	8.43315	5.91058	7.10223	6.89854	7.66347	7.41796	6.6001	5.13219	8.04471	8.66249	7.12123	9.64088	6.12471	4.78577	6.61727	5.93035	8.75731	7.84326	5.96172	8.18979	5.76992	6.50069	6.72525	9.31961	5.77711	5.25056	6.29399	4.44942	7.15142	9.20844	8.78767
FAM19A4	2.6282	-0.636942	-13.2877	-1.93808	-2.42113	-2.49388	0.854431	-13.2877	2.25658	-2.46404	-13.2877	-1.52847	-0.401128	-13.2877	-13.2877	-13.2877	-2.33182	-1.29271	-13.2877	-0.623184	-13.2877	-2.83852	-13.2877	0.15952	-13.2877	-1.50403	-0.954304	-13.2877	-13.2877	-0.207187	-2.93488	-1.41352	0.660839	-13.2877	-0.126194	-13.2877	-1.20788	-13.2877	-2.1778	-13.2877	-13.2877	-2.08545	1.42352	-0.0712233	-1.48697	-1.25068	-13.2877	-13.2877	0.648941
FAM19A2	4.08457	10.1373	3.25031	4.1699	2.22199	4.09028	3.72883	3.6429	4.65865	2.53519	3.91112	3.53721	4.50558	2.70702	4.79509	2.40489	2.68985	4.61383	4.3398	4.61182	5.4742	3.65231	4.07102	4.72925	3.40619	3.56166	4.0227	5.46055	5.54156	2.83706	3.43907	3.83403	2.79827	2.31458	3.84328	4.77194	3.25124	4.51505	2.14351	4.60571	3.97632	3.00142	3.25356	3.65656	2.68257	3.48595	3.8295	3.39254	3.90759
FAM19A3	1.10887	0.585322	2.34344	1.30936	0.578197	0.67532	1.14392	1.68873	-2.13514	1.34258	1.61454	0.0562109	1.7142	0.707084	1.47321	-1.40211	0.667546	1.92936	2.42836	2.03959	2.0148	1.0674	-1.25057	1.06635	0.263341	-0.504234	1.90344	0.380281	2.14927	1.11464	1.64902	1.90806	1.14624	-0.440142	1.74816	0.562582	1.69873	1.67182	2.82157	1.73785	0.128442	1.37343	2.25357	1.09862	1.32004	1.07097	1.30599	2.02999	2.08946
FAM19A1	1.44989	1.23736	0.928446	0.383411	-0.836679	-1.49429	-0.315394	-2.31059	-0.550597	-2.46404	-0.908796	0.278584	1.18371	-13.2877	0.598785	-13.2877	-0.162459	-0.0705224	0.0361541	-13.2877	-13.2877	-0.254422	-13.2877	-0.0331063	-13.2877	0.303033	0.852851	-0.619608	-1.55078	-1.20702	0.64907	0.171187	-2.66027	-2.43955	1.09611	-1.02219	-1.20788	-1.41531	-13.2877	-0.262017	0.128442	-0.500892	-0.746217	0.928701	-13.2877	-2.83496	-1.6936	-13.2877	-2.15786
SORT1	10.8243	11.2943	10.5955	10.9246	11.2244	11.6004	10.8609	10.2946	11.0667	10.8804	10.5315	11.35	10.6897	11.8476	11.4133	11.2812	10.8516	10.6277	11.0208	10.7803	11.9684	10.0808	11.3549	11.3375	10.791	10.912	11.1365	11.5102	10.9893	10.2144	10.2004	11.0658	11.1514	10.8154	10.5496	11.2985	10.5122	10.9366	9.14066	11.44	10.8844	10.7451	10.4331	11.4766	12.1221	11.5279	11.1245	9.2954	10.2081
B2M	15.7656	14.4468	12.8283	14.5574	15.1666	14.1265	14.8375	13.4996	14.0979	14.1342	13.9314	13.4393	14.2287	14.4495	14.0841	14.7393	15.5634	15.1907	15.4297	14.0122	13.6182	15.1135	14.0305	14.4645	14.9748	14.4742	14.5985	14.6801	14.8647	15.429	15.4001	14.056	15.0447	13.1022	14.8361	13.59	14.2966	14.6803	14.9657	13.2374	14.1241	15.0338	13.7961	13.4563	14.4893	14.2347	14.9294	15.094	16.7052
GRAP2	6.9213	4.93775	3.95813	6.02716	3.10168	3.3633	6.37443	4.91751	3.74688	3.7051	4.11331	3.82867	5.79508	4.49956	5.14301	4.48015	6.07472	7.11349	6.49134	6.29148	7.22422	4.13773	1.55649	5.09603	4.88772	3.64532	5.8235	4.89324	5.37954	6.18067	3.57182	3.69463	3.71387	3.95199	6.90707	5.93753	4.05859	6.24965	4.58974	3.29854	5.55458	6.34857	4.42347	3.5136	5.31998	4.77872	4.97836	6.57133	6.33335
IL10RA	9.88863	7.66509	7.0815	8.55873	7.33299	7.35705	9.11853	8.47578	7.34401	7.35375	6.4982	5.93872	7.73482	7.50141	7.68792	8.62955	9.20589	9.24448	9.40261	7.27545	9.33128	8.06809	5.84712	8.24553	8.0103	7.06731	9.09083	8.38953	8.23016	8.78062	6.10568	7.68545	7.38867	7.46355	9.39459	8.60779	6.75469	8.2027	8.92287	8.01021	8.72674	8.909	6.64156	6.42448	7.3328	6.94044	7.78975	9.0235	8.62367
IL10RB	8.67714	7.98366	8.47526	8.22565	8.75801	8.56194	8.65381	8.35846	8.39951	8.33768	8.46977	8.74024	8.33	8.40247	8.26521	8.01007	8.3319	8.13878	8.41593	8.55816	7.68719	7.9573	7.26084	7.88135	8.1979	8.42778	8.288	8.40623	9.04219	8.4428	8.78597	8.17762	8.51187	8.07733	8.27168	7.56061	8.74671	8.11472	8.37614	8.28548	8.56959	8.62475	7.86457	8.07328	8.3799	8.56222	8.19391	8.56911	8.16792
TK2	9.16083	8.2373	8.2488	9.14485	8.80872	9.49718	8.94181	9.13732	8.53134	8.71009	8.36123	8.77945	8.45977	8.9957	8.79016	9.07981	8.57209	8.75133	8.61486	9.02225	8.60573	8.52567	8.66197	9.15481	8.8069	9.05685	8.28978	7.52313	8.64786	7.68746	7.26859	8.77839	8.49806	9.70017	8.81127	8.8814	8.66524	8.54359	8.56723	9.40386	8.49376	8.29548	8.40456	8.74561	8.54467	9.00557	8.88807	8.62774	7.98488
ECD	9.08532	10.1046	8.04038	8.61116	9.48537	9.12827	8.69145	8.48067	8.96621	9.17315	9.03857	9.42458	8.9701	9.03727	9.24615	8.55895	8.95257	8.69562	9.06978	9.03421	9.5632	8.83772	9.08893	8.9986	9.43523	9.28428	8.27844	9.05024	9.92706	8.91483	8.66532	8.77901	10.1872	9.19674	8.13887	9.21054	9.57643	9.22139	9.1058	9.41165	9.25088	8.82833	9.23439	8.885	9.97921	9.13196	8.86913	8.78675	8.65207
UBR1	9.63785	10.3224	6.91326	9.42906	9.91321	9.89117	8.53461	7.81281	9.19906	9.97785	8.16508	8.73026	9.01653	9.52945	9.92774	9.83591	9.21483	9.59694	9.59084	8.52549	10.0776	8.93852	9.34527	9.6704	9.43189	9.87954	8.86719	11.2301	9.41386	8.31817	7.7249	8.7992	8.94569	8.70814	8.95313	9.66358	8.68661	8.98038	9.53107	10.9308	9.44482	8.34857	9.56869	9.35016	10.2183	9.88916	8.8791	8.37488	9.10359
IFNK	-2.79708	-13.2877	-13.2877	-13.2877	-13.2877	-13.2877	-13.2877	-13.2877	-13.2877	-13.2877	-2.90798	-13.2877	-13.2877	-13.2877	0.0138703	-13.2877	-3.33109	-13.2877	-13.2877	-13.2877	5.67012	-13.2877	-13.2877	-13.2877	-13.2877	-13.2877	-2.95347	-13.2877	-13.2877	-13.2877	-13.2877	-2.41313	-13.2877	-13.2877	-13.2877	-13.2877	-13.2877	-13.2877	-13.2877	-13.2877	-13.2877	-13.2877	-0.746217	-13.2877	-13.2877	-13.2877	-13.2877	-13.2877	-13.2877
IFNG	3.88842	0.0999336	-13.2877	0.23142	-13.2877	-13.2877	2.54243	-13.2877	-2.13514	-2.46404	0.898365	-0.528682	2.53731	-1.10005	0.33577	2.59753	2.93426	2.0762	2.73647	0.791715	2.86278	-13.2877	-2.25023	-0.518474	0.485717	0.303033	2.569	2.74943	1.90827	3.74685	-1.93543	-13.2877	0.146305	-0.440142	2.37618	0.977595	-0.208042	0.75432	0.14361	-1.58369	0.128442	4.18074	-13.2877	-13.2877	1.97209	-2.83496	1.11335	4.71446	2.74841
IFNE	0.20204	-0.221961	-13.2877	-0.616479	-1.42151	-13.2877	-1.31521	-0.72611	-2.13514	0.12026	-1.32374	-2.52806	0.821156	0.221693	-1.9857	-13.2877	-13.2877	1.02893	-0.963705	0.791715	2.50022	-0.839298	-13.2877	-13.2877	-13.2877	-13.2877	-0.632432	-2.20413	-1.55078	-1.20702	-2.93488	-0.0918214	-1.66072	-13.2877	-13.2877	-13.2877	0.113852	-0.415498	-2.1778	-13.2877	-2.19296	-2.08545	2.89742	0.928701	-13.2877	-1.25068	-2.69314	2.02999	0.163551
XCR1	7.08914	3.1702	1.15083	4.50432	2.74805	0.505406	4.25429	3.52159	3.25656	-0.142748	1.99786	-13.2877	2.01376	-0.51519	4.79509	5.01536	3.70089	6.18537	5.42403	2.25109	4.44773	2.28976	0.74917	3.87365	2.80756	1.66553	4.48837	5.85591	4.13531	5.16769	0.64907	2.90804	2.09374	3.26012	4.71496	2.43698	0.599241	4.62871	4.17911	2.87533	3.26583	4.98003	2.06093	0.250675	4.37061	0.486041	3.86053	3.54454	5.01142
MMP12	5.11481	4.70861	3.95813	3.01559	3.88189	5.68522	4.50461	3.47006	5.52244	3.02704	1.79141	1.99471	0.335762	4.5435	4.55289	2.84545	1.31137	2.25128	4.4369	5.80844	6.18469	0.619969	0.334161	4.69856	4.88772	2.95501	1.99965	5.96012	4.59855	4.09644	1.81894	7.02073	6.39952	2.01913	2.37618	0.299567	3.94155	2.2282	0.406623	-0.583902	6.18142	5.77813	5.463	2.01612	3.51264	2.99692	0.306046	1.54458	3.69949
IL34	5.63237	3.58524	5.15077	5.57707	3.46076	3.65506	6.83417	7.59408	5.75905	3.91021	5.97358	5.82426	5.90247	4.14758	6.07443	3.6636	4.88178	7.20146	5.68347	5.24285	4.69285	6.08229	4.89884	4.89411	4.49844	3.62486	5.75966	4.30301	5.46003	5.27647	5.11387	5.25144	5.78591	5.78848	7.09926	6.80725	5.10468	5.69284	6.1747	3.79093	5.27399	4.83281	4.98147	5.55068	4.85248	5.73766	3.1133	7.35188	6.73934
IL32	9.26598	6.67572	7.78428	9.35513	8.79242	7.12002	8.70124	7.94961	8.58276	7.74705	8.04731	8.11677	7.91308	8.25499	9.03956	8.89098	9.10156	8.9253	8.78839	8.29546	7.00572	6.9418	6.61327	7.82916	6.31489	7.95089	8.0664	8.05024	8.72376	8.8425	8.00433	8.08793	8.50812	8.2143	8.90432	8.29493	9.52353	8.79802	8.31341	6.78002	6.93824	9.73252	9.21571	7.56706	7.20262	7.91806	7.11006	9.86916	8.95914
IL33	9.12338	7.79329	3.95813	7.85741	2.78758	4.01311	6.46906	7.6674	7.29468	4.87502	7.32814	4.01028	5.63577	3.65454	7.12225	4.02378	4.39538	9.00995	7.06668	5.90538	8.42076	7.72935	4.05287	6.2653	5.76572	8.07958	8.79277	6.46409	5.28801	7.78841	3.40388	7.3225	6.61495	5.90839	7.87177	7.90974	6.4957	7.7667	5.61597	6.00085	5.83429	5.66883	8.45689	6.16703	6.25409	6.94209	4.97127	8.80191	8.31114
IL31	-13.2877	-13.2877	-13.2877	-13.2877	-13.2877	-13.2877	-13.2877	-13.2877	-13.2877	-13.2877	-13.2877	-13.2877	-13.2877	-13.2877	-13.2877	-13.2877	-13.2877	-13.2877	-13.2877	-13.2877	-13.2877	-13.2877	-13.2877	-13.2877	-13.2877	-13.2877	-13.2877	-13.2877	-1.55078	-13.2877	-2.93488	-13.2877	-13.2877	-13.2877	-13.2877	-13.2877	-13.2877	-13.2877	-13.2877	-13.2877	-13.2877	-13.2877	-13.2877	-13.2877	-13.2877	-13.2877	-13.2877	-0.777154	-13.2877
ERAP2	7.0769	9.00067	9.18576	9.55022	9.23184	8.83958	6.08531	8.37694	5.86986	8.85088	10.577	9.08812	5.60618	9.41928	6.46081	5.61987	11.5278	9.66355	6.81245	8.81746	7.72626	8.43016	8.59143	8.45745	5.51115	8.77807	7.19643	9.60819	6.76169	6.75843	9.34681	10.1221	9.09621	8.0615	9.56655	8.40064	6.43565	9.35167	9.34854	8.06154	5.62017	10.3001	5.49195	9.15323	10.3803	9.83732	11.0275	7.71445	6.60968
ERAP1	11.1157	10.0808	7.86697	10.2652	10.8625	10.7833	10.2311	9.6795	10.5507	9.77804	9.21376	8.64541	8.17988	9.82853	10.2746	10.294	10.6513	10.514	10.9459	9.75742	10.5877	9.30638	9.92899	9.69102	10.1608	10.4011	10.9574	10.3368	10.1856	10.4586	9.12471	9.33973	9.88378	9.6163	10.4356	9.53259	10.2683	10.1532	10.034	9.08432	9.22687	10.4145	9.76084	10.1209	10.3062	10.9	10.6354	9.21978	10.9431
DDX58	9.89235	10.5126	7.51833	8.64962	10.202	9.27349	8.46333	7.4234	8.78384	8.04296	9.61327	8.64977	8.99314	8.26706	9.56351	9.63951	9.92219	9.30963	11.3874	9.19144	9.67726	10.6066	10.5655	9.18488	9.54747	9.55761	9.96912	9.05848	9.93714	9.59435	11.4477	8.4695	9.62335	8.58619	10.094	9.05567	9.07256	9.13409	10.9281	9.08211	9.18413	9.3084	9.23725	8.95169	9.52943	9.93756	9.37202	8.52181	8.95328
TGFBR3	10.0245	9.96739	6.39869	11.3829	8.75801	10.1374	6.92044	9.0885	8.10978	7.38066	9.14825	9.97245	6.88716	6.9413	7.55289	5.443	11.6336	9.91028	10.2231	10.0825	10.0215	9.27614	6.51064	7.36641	8.92322	9.50539	11.4982	7.64852	7.35268	8.18496	10.1588	8.35759	8.09538	7.61359	9.56655	9.73199	7.51118	9.29941	9.83068	8.85934	9.84599	7.68873	9.46482	8.25618	9.06145	9.79995	8.84606	9.16658	8.63184
RARRES3	9.84419	7.71892	12.0915	10.9534	11.2792	8.52975	9.57241	10.6602	8.63572	10.181	11.3898	12.7381	10.1349	9.74435	10.8079	12.6233	10.0062	11.2914	10.5374	11.2057	7.35105	9.47899	10.6943	6.91094	11.3127	9.20938	10.191	7.6281	11.8976	11.4395	13.1337	10.5118	11.3686	9.43733	10.2286	9.08801	11.3336	9.48894	9.49883	10.2789	9.66086	11.3579	9.77563	10.0669	10.4311	11.1589	9.40495	11.1448	10.1802
WNT5A	5.90928	6.89161	6.50832	9.33808	7.54677	7.3382	8.41065	9.08422	7.89075	8.33526	8.60762	11.3662	7.20601	8.70539	9.7344	7.13083	7.61509	8.79793	7.19966	9.37471	8.88019	7.68303	8.34061	6.32178	7.27817	10.7731	8.83617	6.22147	9.70678	6.69351	7.96035	8.77962	7.05135	6.18902	9.17133	3.4038	9.49483	8.42036	6.87954	4.85883	7.1373	5.91394	10.2634	8.58237	7.91137	11.4127	5.44036	8.85559	9.17073
IL17D	3.05991	5.20414	5.37683	3.94402	3.93566	3.43605	4.50461	5.27366	3.56468	4.74462	4.22022	3.7749	3.62844	2.85386	4.07983	4.3657	2.8374	4.06449	2.94292	4.98146	2.0148	4.59508	3.74909	3.2038	2.92621	4.35355	5.10612	1.70214	3.97237	2.25211	2.94668	4.43159	4.10701	3.70942	3.71496	4.18698	4.54668	3.41721	1.99151	2.73783	2.12834	2.2359	5.02173	4.82345	2.90496	2.97138	3.69826	4.71446	2.84151
IL17F	-13.2877	-13.2877	-13.2877	-13.2877	-13.2877	-13.2877	-2.31486	-13.2877	-13.2877	-13.2877	-13.2877	-13.2877	-13.2877	-13.2877	-1.9857	-13.2877	-13.2877	-13.2877	-13.2877	-13.2877	-13.2877	-13.2877	-13.2877	-13.2877	-13.2877	-2.50362	-2.95347	-13.2877	-13.2877	-13.2877	-13.2877	-13.2877	-13.2877	-13.2877	-13.2877	-13.2877	-13.2877	-13.2877	-13.2877	-13.2877	-13.2877	-13.2877	-13.2877	-13.2877	-13.2877	-13.2877	-13.2877	-13.2877	-13.2877
IL17C	0.00941269	-13.2877	-1.65614	-13.2877	0.900106	-1.49429	-0.315394	-0.72611	1.18622	0.857172	-1.90853	-13.2877	-13.2877	-2.09974	-13.2877	1.68501	-0.74734	-13.2877	-2.96286	-2.2077	-13.2877	-0.254422	0.556537	-1.84009	-13.2877	-2.50362	-13.2877	-2.20413	2.77075	-1.20702	-13.2877	-1.41352	0.146305	-0.118253	-0.711078	-2.02189	-13.2877	-13.2877	-1.17812	-13.2877	-1.19329	-2.08545	-13.2877	-13.2877	-0.487173	-13.2877	-2.69314	0.222722	-0.158345
LPA	-2.79708	-2.22146	-1.65614	-13.2877	-13.2877	-13.2877	-13.2877	-13.2877	-13.2877	0.705178	-13.2877	-13.2877	-13.2877	-2.09974	-13.2877	-13.2877	-13.2877	-1.8775	-2.96286	-2.2077	0.692929	-0.517422	-13.2877	-2.83958	-13.2877	-13.2877	-2.95347	-13.2877	-1.55078	-2.20669	-13.2877	-13.2877	-13.2877	-13.2877	-13.2877	-13.2877	-13.2877	-13.2877	-13.2877	-13.2877	-13.2877	0.721384	-0.746217	-2.07077	-1.48697	-13.2877	-2.69314	-13.2877	-13.2877
ICAM2	7.1749	5.13543	5.74429	6.54921	5.40465	5.39405	6.77982	6.6135	6.74687	5.62263	6.68712	5.23266	5.52942	5.64111	6.09588	5.49232	5.96208	6.41199	6.32373	5.48512	5.30755	6.45507	5.88351	6.11359	5.51115	6.05398	6.39636	5.7081	5.91641	6.53074	5.63767	6.11748	6.72684	6.09494	6.52709	7.03009	6.29959	5.6396	7.00395	5.44379	5.59429	6.98003	7.08009	6.17655	4.97206	6.14129	5.0474	7.32063	6.09416
ICAM1	9.11518	6.89161	5.99446	10.2094	8.05282	8.69328	9.40894	8.34958	8.1169	8.71134	8.11815	8.17155	8.10251	8.81178	9.30777	8.78424	10.1018	9.06742	9.54579	8.65659	8.38981	8.40896	7.40908	7.65024	9.5919	8.24292	8.66426	7.54004	8.42608	9.79546	9.14183	8.23356	8.34795	9.14931	8.95491	8.34603	8.30256	10.0066	10.3745	7.04524	7.73416	9.27808	11.051	8.01874	8.75461	8.59185	6.86244	9.17679	9.06248
[truncated: 291 more rows]
[truncated: 738 more columns]

## Sheet: GEO
symbol	GSM107073	GSM107074	GSM107076	GSM107077	GSM107078	GSM107081	GSM107084	GSM107085	GSM107088	GSM107091	GSM107092	GSM107093	GSM107094	GSM107097	GSM107099	GSM107103	GSM107105	GSM107107	GSM107109	GSM107110	GSM107112	GSM107113	GSM107119	GSM107121	GSM107123	GSM107125	GSM107127	GSM107128	GSM107130	GSM107133	GSM107134	GSM107138	GSM107142	GSM107146	GSM107147	GSM107149	GSM107151	GSM107152	GSM107154	GSM107157	GSM107158	GSM107160	GSM107161	GSM107162	GSM107168	GSM107174	GSM107177	GSM107178	GSM107179
[truncated: 618 more rows]
[truncated: 1,047 more columns]

[truncated: 1 more sheets: Metabric]
