# Supplementary material for: Classification of Estrogen Receptor-Positive Breast Cancer Based on Immunogenomic Profiling and Validation at Single-Cell Resolution
Source: Front Cell Dev Biol. 2021 Sep 21;9:722841. doi: 10.3389/fcell.2021.722841 (PMC8490889; doi:10.3389/fcell.2021.722841)
Supplement: Supplementary file 21 [file Table_6.XLSX]

## Sheet: Sheet1
	Most correlated subpopulation						% of each cluster comign from each tissue				% of each cluster coming from each patient after normalization to total number of cells per patient
ClusterID	Dmap (Novershtern 2011)	Garvan (Jeffrey 2006)	Removed from Analysis	Annotation based on bulk comparison	Final Annotation based on bulk combined with differential expressed genes	Cluster size (#cells)	% in Tumor	% in Normal	% in Blood	% in Lymph	BC1	BC2	BC3	BC4	BC5	BC6	BC7	BC8
1	TCELLA6	central_memory_T_cells		T:CD4+NAIVE	T:CD4+NAIVE	8914	2.19879	0.437514	92.8315	4.5322	3.46	12.14	0	81.12	0.13	0.41	0.61	2.12
2	TCELLA6	central_memory_T_cells		T:CD4+NAIVE	T:CD4+NAIVE	4895	33.1359	6.16956	2.06333	58.6313	4.49	61.98	0.04	6.27	1.03	7.86	13.12	5.19
3	TCELLA6	central_memory_T_cells		T:CD4+NAIVE	T:CD8+NAIVE	4604	46.9157	49.4136	2.10686	1.56386	87.51	4.26	0.62	3.78	0.21	0.66	2.11	0.85
4	NKA2	NK		NK:CD56+16+3+NKT	NK:CD56+16+3+NKT	3980	16.1055	8.71859	74.7487	0.427136	16.39	13.95	0.73	55.67	0.92	3.12	5.21	4.01
5	TCELLA6	central_memory_T_cells		T:CD8+NAIVE	T:CD8+NAIVE	3118	85.9205	8.14625	1.12251	4.81078	12.92	31.03	2.72	21.94	1.09	5.38	13.42	11.5
6	BCELLA1	bcells		B:	B:	1818	19.857	1.32013	67.3817	11.4411	30.46	18.85	0.95	37.52	0.84	4.58	4.19	2.6
7	ERY1	dc	X			1752	95.605	4.3379	0	0.0570776	1.26	9.54	6.09	69.3	0	0.3	7.36	6.15
8	BCELLA1	bcells		B:	B:	1384	22.5434	0.867052	4.47977	72.1098	1.48	58.09	0	2.7	5.99	16.47	11.2	4.07
9	NKA3	effector_memory_T_cells		T:CD8+EM	NKT	1381	96.3794	3.11369	0.506879	0	1.51	0.43	42.06	46.68	0.54	0.56	7.88	0.33
10	ERY1	dc	X			1381	4.05503	95.945	0	0	0	0	99.81	0.19	0	0	0	0
11	TCELLA3	effector_memory_T_cells		T:CD8+EM	T:CD8+EM	1316	84.2705	13.2219	1.21581	1.29179	0.71	10.98	0.87	1.72	4.52	39	17.25	24.95
12	NKA2	NK		NK:CD56+16+3+NKT	NK:CD56+16+3+NKT	1220	72.7049	17.459	3.68852	6.14754	1.01	15.24	0.11	7.18	5.2	20.74	19.45	31.06
13	HSC3	dc	X			1159	79.8965	19.327	0.172563	0.603969	0.43	0.87	75.32	21.12	0	0.41	1.85	0
14	ERY1	dc	X			1156	92.301	7.69896	0	0	11.87	6.24	6.26	70.95	0	0	1.83	2.85
15	TCELLA3	effector_memory_T_cells		T:CD8+EM	T:CD8+EM	1128	91.844	3.63475	0.177305	4.34397	0.79	4.34	0	0.66	4.34	19.19	9.44	61.25
16	TCELLA8	central_memory_T_cells		T:CD4+CM	T:CD4+CM	1068	58.6142	16.7603	9.17603	15.4494	0.78	22.74	0.51	4.55	4.75	30.11	24.75	11.81
17	TCELLA6	central_memory_T_cells	X	T:CD4+NAIVE	T:CD4+NAIVE	980	67.2449	31.6327	0.918367	0.204082	3.38	2.22	88.5	1.47	1.01	0.13	2.35	0.94
18	ERY1	mast_cells	X			960	94.8958	4.58333	0.520833	0	4.14	8.83	1.31	60.9	3.84	0	1.28	19.69
19	TCELLA6	central_memory_T_cells		T:CD4+NAIVE	T:CD4+NAIVE	916	1.74672	3.05677	93.559	1.63755	90.62	1.66	0	5.6	0	0	0.74	1.38
20	TCELLA6	central_memory_T_cells		T:CD4+NAIVE	T:CD4+NAIVE	909	1.9802	0.440044	97.5798	0	95.65	0	4.31	0.04	0	0	0	0
21	DENDA2	macrophages		mDC:	mDC:	897	91.5273	5.01672	1.89521	1.56076	1.74	2.4	0.21	2.68	0.46	16.08	37.92	38.52
22	TCELLA6	central_memory_T_cells		T:CD4+NAIVE	T:CD4+NAIVE	890	43.8202	17.3034	3.93258	34.9438	4.53	58.74	17.17	7.38	7.35	1.37	3.14	0.33
23	MONO2	macrophages		MACROPHAGE:	MACROPHAGE:	800	99.375	0.5	0.125	0	0.25	0.27	0.1	0.32	1.6	57.26	3.81	36.38
24	MONO1	dc		MONOCYTE:precursor	MONOCYTE:precursor	700	69	28.8571	2.14286	0	2.46	1.38	90.48	1.34	1.04	1.08	1.15	1.07
25	MONO2	macrophages		MACROPHAGE:	MACROPHAGE:	677	99.5569	0.295421	0.14771	0	0.12	0.16	0.12	0.06	1.35	66.7	3.23	28.27
26	EOS2	eosinophils_control_rep2	X			670	100	0	0	0	0	0	0	0	0	0	100	0
27	MONO1	dc		MONOCYTE:precursor	MONOCYTE:precursor	658	75.076	24.1641	0.455927	0.303951	35.33	3.16	1.69	2.49	7.45	12.11	19.83	17.93
28	MONO2	macrophages		MACROPHAGE:	MACROPHAGE:	627	100	0	0	0	0	0	0	0	0	99.81	0	0.19
29	GRAN2	neutrophils		NEUTROPHIL:	NEUTROPHIL:	404	76.2376	18.8119	4.45545	0.49505	2.8	1.62	4.66	4.38	7.02	3.09	74.08	2.35
30	NKA3	effector_memory_T_cells		NK:CD56-16+3-	NK:CD56+16+3-	376	4.78723	1.8617	92.8191	0.531915	27.29	3.28	0	53.01	0	0	6.24	10.19
31	MEP	mast_cells		MAST:	MAST:	371	98.6523	1.34771	0	0	1.63	0.14	0.31	8.16	10.96	13.91	60.22	4.68
32	ERY1	mast_cells	X			342	14.0351	85.9649	0	0	0	0.28	97.88	1.84	0	0	0	0
33	ERY1	th2_cells	X			340	19.4118	80.5882	0	0	0	1.09	0	1.87	1.09	0	1.46	94.48
34	ERY1	central_memory_T_cells	X			325	99.3846	0.615385	0	0	0	0	3.64	96.36	0	0	0	0
35	NKA2	NK		NK:CD56+16+3-	NK:CD56+16+3-	319	1.5674	0.626959	97.8056	0	95.6	0.3	1.38	2.71	0	0	0	0
36	NKA1	neutrophils		MONOCYTE:	MONOCYTE:	308	8.44156	3.8961	87.6623	0	63.91	1.25	1.9	23.92	0	2.17	5.56	1.3
37	DENDA2	macrophages		mDC:	mDC:	246	100	0	0	0	0	0.26	0	0.1	9.71	11.12	11.64	67.17
38	GMP	dc		mDC:	mDC:	202	80.198	12.8713	6.43564	0.49505	14.9	2.05	19.77	4.09	23.03	5.33	21.3	9.54
39	BCELLA1	bcells		B:	B:	198	57.0707	6.56566	35.8586	0.505051	23	0.28	72.41	0.1	2.77	1.44	0	0
40	MONO2	neutrophils		MONOCYTE:	MONOCYTE:	187	86.631	9.62567	2.6738	1.06952	0.45	3.75	0	3.33	34.39	14.64	29.84	13.59
41	DENDA1	bcells		pDC:	pDC:	166	77.1084	1.80723	1.80723	19.2771	0.27	8.59	0	0.75	1.26	44.05	28.6	16.48
42	MONO1	dc		MONOCYTE:precursor	MONOCYTE:precursor	165	2.42424	0	97.5758	0	97.48	0	2.52	0	0	0	0	0
43	TCELLA6	central_memory_T_cells		T:CD8+NAIVE	T:CD8+NAIVE	144	86.1111	1.38889	0	12.5	0.86	41.23	0	1.19	48.05	2.08	5.33	1.24
44	MEP	mast_cells		MAST:	MAST:	140	96.4286	2.14286	0	1.42857	11.6	8.07	2.04	35.37	22.42	0	14.93	5.57
45	TCELLA1	effector_memory_T_cells		T:CD8+EM	T:CD8+EM	133	99.2481	0.75188	0	0	2.55	36.63	0	0	51.23	1.03	0	8.57
46	TCELLA6	central_memory_T_cells		T:Reg	T:Reg	123	94.3089	1.62602	0.813008	3.25203	1.66	28.88	4.38	0.43	57.78	2	1.28	3.59
47	TCELLA8	central_memory_T_cells		T:CD4+CM	T:CD4+CM	113	92.0354	0	0.884956	7.07965	0	3.65	0	0.31	33.74	8.78	3.74	49.77
48	PRE_BCELL2	neutrophils_LPSh		B:	B:	107	100	0	0	0	0	0.98	0.45	0	97.92	0	0.65	0
49	MONO1	dc		MONOCYTE:precursor	MONOCYTE:precursor	97	100	0	0	0	2.73	0	0	89.42	0	0	0	7.86
50	NKA3	NK		NK:CD56-16+3-	NK:CD56-16+3-	91	85.7143	7.69231	0	6.59341	0	5.88	0.89	1.31	41.2	24.5	9.14	17.06
51	TCELLA1	effector_memory_T_cells		T:CD8+EM	T:CD8+EM	82	90.2439	6.09756	0	3.65854	6.8	7.76	1.1	0.72	36.38	13.88	3.23	30.13
52	EOS2	basophils	X			81	100	0	0	0	0	0	0	0	0	0	100	0
53	BCELLA4	bcells		B:	B:	80	22.5	0	71.25	6.25	2.34	10.83	0	56.43	10.83	5.64	7.21	6.73
54	MONO2	macrophages_LPSh		MONOCYTE:	MONOCYTE:	79	100	0	0	0	0	0	0	0.61	14.43	20.38	27.45	37.13
55	BCELLA1	bcells		B:	B:	75	1.33333	0	92	6.66667	0	14.8	0	76.01	0	0	0	9.2
56	TCELLA7	th2_cells		T:Reg	T:Reg	72	98.6111	0	1.38889	0	0.41	1.51	0	0.14	58.53	8.84	1.26	29.32
57	BCELLA2	bcells		B:	B:	72	91.6667	0	1.38889	6.94444	0	1.85	0	0.23	96.97	0	0	0.96
58	TCELLA4	central_memory_T_cells		T:CD8+CM	T:CD8+CM	72	94.4444	5.55556	0	0	1.83	9.03	0	1.05	19.75	27.9	28.18	12.27
59	TCELLA1	effector_memory_T_cells		T:CD8+EM	T:CD8+EM	69	97.1014	2.89855	0	0	0	23.75	0	0.68	63.98	1.59	8.11	1.89
60	TCELLA6	central_memory_T_cells		T:CD4+NAIVE	T:CD4+NAIVE	67	82.0896	2.98507	0	14.9254	4.67	30.28	0	0	61.3	3.75	0	0
61	BCELLA1	bcells		B:	B:	64	100	0	0	0	0	0	8.84	91.16	0	0	0	0
62	TCELLA1	effector_memory_T_cells		T:CD8+EM	T:CD8+EM	64	98.4375	1.5625	0	0	0	7.42	0	0	88.65	0	1.37	2.56
63	NKA3	eosinophils_PMAh		NK:CD56-16+3-	NK:CD56+16+3-	63	100	0	0	0	0	0.32	0	0	99.68	0	0	0
64	MONO1	macrophages		MONOCYTE:precursor	MONOCYTE:precursor	57	92.9825	3.50877	3.50877	0	2.34	0.54	0	0.81	43.45	12.72	19.89	20.24
65	BCELLA2	bcells		B:	B:	56	100	0	0	0	0	0	0	0	100	0	0	0
66	TCELLA8	central_memory_T_cells		T:CD4+CM	T:CD4+CM	54	100	0	0	0	0	10.85	0	0	84.1	0	0	5.06
67	MONO2	macrophages_LPSh		MONOCYTE:	MONOCYTE:	50	100	0	0	0	0	0	0	0	97.59	1.06	1.35	0
68	MONO2	neutrophils		MONOCYTE:	MONOCYTE:	50	100	0	0	0	0	0	0	0	98.95	1.05	0	0
69	ERY1	mast_cells				50	90	10	0	0	4.68	7.96	3.29	2.16	79.66	0	0	2.25
70	TCELLA7	central_memory_T_cells		T:CD4+EM	T:CD4+EM	49	100	0	0	0	0	0	0	0	100	0	0	0
71	TCELLA7	central_memory_T_cells		T:CD4+EM	T:CD4+EM	48	100	0	0	0	0	2.29	0	0	96.28	0	0	1.42
72	TCELLA3	effector_memory_T_cells		T:CD8+EM	T:CD8+EM	47	100	0	0	0	0	0.88	0	0	99.12	0	0	0
73	ERY1	mast_cells		MAST:	MAST:	47	100	0	0	0	0	0	0	100	0	0	0	0
74	TCELLA3	th1_cells		T:CD8+EM	T:CD8+EM	46	97.8261	0	2.17391	0	0	1.41	0	0.17	98.42	0	0	0
75	TCELLA8	central_memory_T_cells		T:CD4+CM	T:CD4+CM	45	100	0	0	0	0	0.46	0	0	98.13	0	0	1.42
76	TCELLA3	central_memory_T_cells		T:CD8+EM	T:CD8+EM	45	97.7778	0	0	2.22222	10.84	21.22	0	1.66	55.86	0	0	10.41
77	TCELLA4	effector_memory_T_cells		T:CD8+CM	T:CD8+CM	44	100	0	0	0	0	1.47	0	0	95.49	0	0	3.04
78	NKA2	NK		NK:CD56+16+3-	NK:CD56+16+3-	42	100	0	0	0	0	1.04	0	0	91.37	2.72	0	4.87
79	EOS2	mast_cells_IgEh	X			41	100	0	0	0	0	0	0	0	0	0	100	0
80	TCELLA7	th1_cells		T:Reg	T:Reg	40	100	0	0	0	0	0.51	0	0	99.49	0	0	0
81	TCELLA6	central_memory_T_cells		T:CD4+NAIVE	T:CD4+NAIVE	39	100	0	0	0	1.09	22.26	0	0	70.87	2.63	0	3.14
82	TCELLA7	th1_cells		T:Reg	T:Reg	38	100	0	0	0	0	0	0	0	100	0	0	0
83	NKA3	eosinophils_PMAh		T:CD8+EM	T:CD8+EM	38	100	0	0	0	0	0.54	0	0	99.46	0	0	0
84	MONO2	neutrophils		MONOCYTE:	MONOCYTE:	37	100	0	0	0	0	0	0	0	98.18	0	1.82	0
85	TCELLA7	central_memory_T_cells		T:CD4+EM	T:CD8+EM	37	100	0	0	0	0	2.43	0	0	94.11	1.58	0	1.89
86	MONO2	neutrophils		MONOCYTE:	MONOCYTE:	37	100	0	0	0	0	0	0	0	100	0	0	0
87	TCELLA7	th1_cells		T:Reg	T:Reg	36	100	0	0	0	0	1.78	0	0	98.22	0	0	0
88	NKA2	NK		NK:CD56+16+3-	NK:CD56+16+3-	36	100	0	0	0	0	3.12	0	0	96.88	0	0	0
89	GRAN2	neutrophils		NEUTROPHIL:	NEUTROPHIL:	35	100	0	0	0	0	0	0	0	100	0	0	0
90	BCELLA1	bcells		B:	B:	35	85.7143	0	2.85714	11.4286	0	5.09	0	0.27	87.36	0	7.27	0
91	MONO2	macrophages_LPSh		MONOCYTE:	MONOCYTE:	35	100	0	0	0	0	0	0	0	100	0	0	0
92	NKA2	NK		NK:CD56+16+3-	NK:CD56+16+3-	35	97.1429	0	2.85714	0	0.93	9.5	0	0.32	82.07	4.5	0	2.68
93	TCELLA7	central_memory_T_cells		T:CD4+EM	T:CD4+EM	33	100	0	0	0	0	0	0	0	100	0	0	0
94	MONO2	neutrophils		MONOCYTE:	MONOCYTE:	33	100	0	0	0	0	0	0	0	100	0	0	0
95	TCELLA8	central_memory_T_cells		T:CD4+CM	T:CD4+CM	33	100	0	0	0	0	0	0	0	100	0	0	0
